# Supplementary material for: Parasail: SIMD C library for global, semi-global, and local pairwise sequence alignments
Source: BMC Bioinformatics. 2016 Feb 10;17:81. doi: 10.1186/s12859-016-0930-z (PMC4748600; doi:10.1186/s12859-016-0930-z)
Supplement: Additional file 1 — Parasail v1.0.0 source code. The source code of Parasail version 1.0.0 as a gzipped tar archive file. (GZ 1180 kb) [file 12859_2016_930_MOESM1_ESM.gz]

Archive with 570 entries (552 files):
- parasail-1.0.0
- parasail-1.0.0/.gitignore
- parasail-1.0.0/CMakeLists.txt
- parasail-1.0.0/COPYING
- parasail-1.0.0/DISCLAIMER
- parasail-1.0.0/Makefile.am
- parasail-1.0.0/Makefile.in
- parasail-1.0.0/README.md
- parasail-1.0.0/aclocal.m4
- parasail-1.0.0/apps
- parasail-1.0.0/apps/README.md
- parasail-1.0.0/apps/parasail_aligner.cpp
- parasail-1.0.0/apps/parasail_stats.c
- parasail-1.0.0/bindings
- parasail-1.0.0/bindings/python
- parasail-1.0.0/bindings/python/parasail.pyx
- parasail-1.0.0/bindings/python/setup.py
- parasail-1.0.0/bindings/python/test.py
- parasail-1.0.0/build-aux
- parasail-1.0.0/build-aux/compile
- parasail-1.0.0/build-aux/config.guess
- parasail-1.0.0/build-aux/config.sub
- parasail-1.0.0/build-aux/depcomp
- parasail-1.0.0/build-aux/install-sh
- parasail-1.0.0/build-aux/ltmain.sh
- parasail-1.0.0/build-aux/missing
- parasail-1.0.0/cmake
- parasail-1.0.0/cmake/FindAVX2.cmake
- parasail-1.0.0/cmake/FindSSE2.cmake
- parasail-1.0.0/cmake/FindSSE41.cmake
- parasail-1.0.0/cmake/Findxgetbv.cmake
- parasail-1.0.0/cmake/avx2_dummy.c
- parasail-1.0.0/cmake/config.h.in
- parasail-1.0.0/cmake/sse2_dummy.c
- parasail-1.0.0/cmake/sse41_dummy.c
- parasail-1.0.0/config.h.in
- parasail-1.0.0/configure
- parasail-1.0.0/configure.ac
- parasail-1.0.0/contrib
- parasail-1.0.0/contrib/cpuid.c
- parasail-1.0.0/contrib/cpuid_gen4.c
- parasail-1.0.0/contrib/kseq.h
- parasail-1.0.0/contrib/sais-lite-lcp
- parasail-1.0.0/contrib/sais-lite-lcp/COPYING
- parasail-1.0.0/contrib/sais-lite-lcp/Makefile
- parasail-1.0.0/contrib/sais-lite-lcp/README
- parasail-1.0.0/contrib/sais-lite-lcp/sais.c
- parasail-1.0.0/contrib/sais-lite-lcp/sais.h
- parasail-1.0.0/contrib/sais-lite-lcp/sais.hxx
- parasail-1.0.0/contrib/sais-lite-lcp/suftest.c
- parasail-1.0.0/contrib/sais-lite-lcp/test.c
- parasail-1.0.0/contrib/ssw.c
- parasail-1.0.0/contrib/ssw.h
- parasail-1.0.0/data
- parasail-1.0.0/data/O29181.fasta
- parasail-1.0.0/data/O60341.fasta
- parasail-1.0.0/data/P00762.fasta
- parasail-1.0.0/data/P01008.fasta
- parasail-1.0.0/data/P01111.fasta
- parasail-1.0.0/data/P02232.fasta
- parasail-1.0.0/data/P03435.fasta
- parasail-1.0.0/data/P03630.fasta
- parasail-1.0.0/data/P03989.fasta
- parasail-1.0.0/data/P04775.fasta
- parasail-1.0.0/data/P05013.fasta
- parasail-1.0.0/data/P07327.fasta
- parasail-1.0.0/data/P07756.fasta
- parasail-1.0.0/data/P08519.fasta
- parasail-1.0.0/data/P0C6B8.fasta
- parasail-1.0.0/data/P10635.fasta
- parasail-1.0.0/data/P14942.fasta
- parasail-1.0.0/data/P19096.fasta
- parasail-1.0.0/data/P20930.fasta
- parasail-1.0.0/data/P21177.fasta
- parasail-1.0.0/data/P25705.fasta
- parasail-1.0.0/data/P27895.fasta
- parasail-1.0.0/data/P28167.fasta
- parasail-1.0.0/data/P33450.fasta
- parasail-1.0.0/data/P42357.fasta
- parasail-1.0.0/data/P53765.fasta
- parasail-1.0.0/data/P56980.fasta
- parasail-1.0.0/data/P58229.fasta
- parasail-1.0.0/data/Q7TMA5.fasta
- parasail-1.0.0/data/Q8ZGB4.fasta
- parasail-1.0.0/data/Q9UKN1.fasta
- parasail-1.0.0/images
- parasail-1.0.0/images/perf_haswell.png
- parasail-1.0.0/images/perf_mac.png
- parasail-1.0.0/m4
- parasail-1.0.0/m4/ax_openmp.m4
- parasail-1.0.0/m4/libtool.m4
- parasail-1.0.0/m4/ltoptions.m4
- parasail-1.0.0/m4/ltsugar.m4
- parasail-1.0.0/m4/ltversion.m4
- parasail-1.0.0/m4/lt~obsolete.m4
- parasail-1.0.0/m4/ps_cilk.m4
- parasail-1.0.0/m4/ps_compiler_vendor.m4
- parasail-1.0.0/parasail.h
- parasail-1.0.0/parasail
- parasail-1.0.0/parasail/cpuid.h
- parasail-1.0.0/parasail/function_lookup.h
- parasail-1.0.0/parasail/internal_avx.h
- parasail-1.0.0/parasail/internal_knc.h
- parasail-1.0.0/parasail/internal_sse.h
- parasail-1.0.0/parasail/io.h
- parasail-1.0.0/parasail/matrices
- parasail-1.0.0/parasail/matrices/blosum100.h
- parasail-1.0.0/parasail/matrices/blosum30.h
- parasail-1.0.0/parasail/matrices/blosum35.h
- parasail-1.0.0/parasail/matrices/blosum40.h
- parasail-1.0.0/parasail/matrices/blosum45.h
- parasail-1.0.0/parasail/matrices/blosum50.h
- parasail-1.0.0/parasail/matrices/blosum55.h
- parasail-1.0.0/parasail/matrices/blosum60.h
- parasail-1.0.0/parasail/matrices/blosum62.h
- parasail-1.0.0/parasail/matrices/blosum65.h
- parasail-1.0.0/parasail/matrices/blosum70.h
- parasail-1.0.0/parasail/matrices/blosum75.h
- parasail-1.0.0/parasail/matrices/blosum80.h
- parasail-1.0.0/parasail/matrices/blosum85.h
- parasail-1.0.0/parasail/matrices/blosum90.h
- parasail-1.0.0/parasail/matrices/blosum_map.h
- parasail-1.0.0/parasail/matrices/pam10.h
- parasail-1.0.0/parasail/matrices/pam100.h
- parasail-1.0.0/parasail/matrices/pam110.h
- parasail-1.0.0/parasail/matrices/pam120.h
- parasail-1.0.0/parasail/matrices/pam130.h
- parasail-1.0.0/parasail/matrices/pam140.h
- parasail-1.0.0/parasail/matrices/pam150.h
- parasail-1.0.0/parasail/matrices/pam160.h
- parasail-1.0.0/parasail/matrices/pam170.h
- parasail-1.0.0/parasail/matrices/pam180.h
- parasail-1.0.0/parasail/matrices/pam190.h
- parasail-1.0.0/parasail/matrices/pam20.h
- parasail-1.0.0/parasail/matrices/pam200.h
- parasail-1.0.0/parasail/matrices/pam210.h
- parasail-1.0.0/parasail/matrices/pam220.h
- parasail-1.0.0/parasail/matrices/pam230.h
- parasail-1.0.0/parasail/matrices/pam240.h
- parasail-1.0.0/parasail/matrices/pam250.h
- parasail-1.0.0/parasail/matrices/pam260.h
- parasail-1.0.0/parasail/matrices/pam270.h
- parasail-1.0.0/parasail/matrices/pam280.h
- parasail-1.0.0/parasail/matrices/pam290.h
- parasail-1.0.0/parasail/matrices/pam30.h
- parasail-1.0.0/parasail/matrices/pam300.h
- parasail-1.0.0/parasail/matrices/pam310.h
- parasail-1.0.0/parasail/matrices/pam320.h
- parasail-1.0.0/parasail/matrices/pam330.h
- parasail-1.0.0/parasail/matrices/pam340.h
- parasail-1.0.0/parasail/matrices/pam350.h
- parasail-1.0.0/parasail/matrices/pam360.h
- parasail-1.0.0/parasail/matrices/pam370.h
- parasail-1.0.0/parasail/matrices/pam380.h
- parasail-1.0.0/parasail/matrices/pam390.h
- parasail-1.0.0/parasail/matrices/pam40.h
- parasail-1.0.0/parasail/matrices/pam400.h
- parasail-1.0.0/parasail/matrices/pam410.h
- parasail-1.0.0/parasail/matrices/pam420.h
- parasail-1.0.0/parasail/matrices/pam430.h
- parasail-1.0.0/parasail/matrices/pam440.h
- parasail-1.0.0/parasail/matrices/pam450.h
- parasail-1.0.0/parasail/matrices/pam460.h
- parasail-1.0.0/parasail/matrices/pam470.h
- parasail-1.0.0/parasail/matrices/pam480.h
- parasail-1.0.0/parasail/matrices/pam490.h
- parasail-1.0.0/parasail/matrices/pam50.h
- parasail-1.0.0/parasail/matrices/pam500.h
- parasail-1.0.0/parasail/matrices/pam60.h
- parasail-1.0.0/parasail/matrices/pam70.h
- parasail-1.0.0/parasail/matrices/pam80.h
- parasail-1.0.0/parasail/matrices/pam90.h
- parasail-1.0.0/parasail/matrices/pam_map.h
- parasail-1.0.0/parasail/matrix_lookup.h
- parasail-1.0.0/parasail/memory.h
- parasail-1.0.0/parasail/stats.h
- parasail-1.0.0/performance.md
- parasail-1.0.0/src
- parasail-1.0.0/src/cpuid.c
- parasail-1.0.0/src/dispatch_profile.c
- parasail-1.0.0/src/function_lookup.c
- parasail-1.0.0/src/io.c
- parasail-1.0.0/src/matrix_lookup.c
- parasail-1.0.0/src/memory.c
- parasail-1.0.0/src/memory_avx2.c
- parasail-1.0.0/src/memory_knc.c
- parasail-1.0.0/src/memory_sse.c
- parasail-1.0.0/src/nw.c
- parasail-1.0.0/src/nw_diag_avx2_256_16.c
- parasail-1.0.0/src/nw_diag_avx2_256_32.c
- parasail-1.0.0/src/nw_diag_avx2_256_64.c
- parasail-1.0.0/src/nw_diag_avx2_256_8.c
- parasail-1.0.0/src/nw_diag_knc_512_32.c
- parasail-1.0.0/src/nw_diag_sse2_128_16.c
- parasail-1.0.0/src/nw_diag_sse2_128_32.c
- parasail-1.0.0/src/nw_diag_sse2_128_64.c
- parasail-1.0.0/src/nw_diag_sse2_128_8.c
- parasail-1.0.0/src/nw_diag_sse41_128_16.c
- parasail-1.0.0/src/nw_diag_sse41_128_32.c
- parasail-1.0.0/src/nw_diag_sse41_128_64.c
- parasail-1.0.0/src/nw_diag_sse41_128_8.c
- parasail-1.0.0/src/nw_dispatch.c
- parasail-1.0.0/src/nw_sat.c
- parasail-1.0.0/src/nw_scan.c
- parasail-1.0.0/src/nw_scan_avx2_256_16.c
- parasail-1.0.0/src/nw_scan_avx2_256_32.c
- parasail-1.0.0/src/nw_scan_avx2_256_64.c
- parasail-1.0.0/src/nw_scan_avx2_256_8.c
- parasail-1.0.0/src/nw_scan_knc_512_32.c
- parasail-1.0.0/src/nw_scan_sse2_128_16.c
- parasail-1.0.0/src/nw_scan_sse2_128_32.c
- parasail-1.0.0/src/nw_scan_sse2_128_64.c
- parasail-1.0.0/src/nw_scan_sse2_128_8.c
- parasail-1.0.0/src/nw_scan_sse41_128_16.c
- parasail-1.0.0/src/nw_scan_sse41_128_32.c
- parasail-1.0.0/src/nw_scan_sse41_128_64.c
- parasail-1.0.0/src/nw_scan_sse41_128_8.c
- parasail-1.0.0/src/nw_stats.c
- parasail-1.0.0/src/nw_stats_diag_avx2_256_16.c
- parasail-1.0.0/src/nw_stats_diag_avx2_256_32.c
- parasail-1.0.0/src/nw_stats_diag_avx2_256_64.c
- parasail-1.0.0/src/nw_stats_diag_avx2_256_8.c
- parasail-1.0.0/src/nw_stats_diag_knc_512_32.c
- parasail-1.0.0/src/nw_stats_diag_sse2_128_16.c
- parasail-1.0.0/src/nw_stats_diag_sse2_128_32.c
- parasail-1.0.0/src/nw_stats_diag_sse2_128_64.c
- parasail-1.0.0/src/nw_stats_diag_sse2_128_8.c
- parasail-1.0.0/src/nw_stats_diag_sse41_128_16.c
- parasail-1.0.0/src/nw_stats_diag_sse41_128_32.c
- parasail-1.0.0/src/nw_stats_diag_sse41_128_64.c
- parasail-1.0.0/src/nw_stats_diag_sse41_128_8.c
- parasail-1.0.0/src/nw_stats_scan.c
- parasail-1.0.0/src/nw_stats_scan_avx2_256_16.c
- parasail-1.0.0/src/nw_stats_scan_avx2_256_32.c
- parasail-1.0.0/src/nw_stats_scan_avx2_256_64.c
- parasail-1.0.0/src/nw_stats_scan_avx2_256_8.c
- parasail-1.0.0/src/nw_stats_scan_knc_512_32.c
- parasail-1.0.0/src/nw_stats_scan_sse2_128_16.c
- parasail-1.0.0/src/nw_stats_scan_sse2_128_32.c
- parasail-1.0.0/src/nw_stats_scan_sse2_128_64.c
- parasail-1.0.0/src/nw_stats_scan_sse2_128_8.c
- parasail-1.0.0/src/nw_stats_scan_sse41_128_16.c
- parasail-1.0.0/src/nw_stats_scan_sse41_128_32.c
- parasail-1.0.0/src/nw_stats_scan_sse41_128_64.c
- parasail-1.0.0/src/nw_stats_scan_sse41_128_8.c
- parasail-1.0.0/src/nw_stats_striped_avx2_256_16.c
- parasail-1.0.0/src/nw_stats_striped_avx2_256_32.c
- parasail-1.0.0/src/nw_stats_striped_avx2_256_64.c
- parasail-1.0.0/src/nw_stats_striped_avx2_256_8.c
- parasail-1.0.0/src/nw_stats_striped_knc_512_32.c
- parasail-1.0.0/src/nw_stats_striped_sse2_128_16.c
- parasail-1.0.0/src/nw_stats_striped_sse2_128_32.c
- parasail-1.0.0/src/nw_stats_striped_sse2_128_64.c
- parasail-1.0.0/src/nw_stats_striped_sse2_128_8.c
- parasail-1.0.0/src/nw_stats_striped_sse41_128_16.c
- parasail-1.0.0/src/nw_stats_striped_sse41_128_32.c
- parasail-1.0.0/src/nw_stats_striped_sse41_128_64.c
- parasail-1.0.0/src/nw_stats_striped_sse41_128_8.c
- parasail-1.0.0/src/nw_striped_avx2_256_16.c
- parasail-1.0.0/src/nw_striped_avx2_256_32.c
- parasail-1.0.0/src/nw_striped_avx2_256_64.c
- parasail-1.0.0/src/nw_striped_avx2_256_8.c
- parasail-1.0.0/src/nw_striped_knc_512_32.c
- parasail-1.0.0/src/nw_striped_sse2_128_16.c
- parasail-1.0.0/src/nw_striped_sse2_128_32.c
- parasail-1.0.0/src/nw_striped_sse2_128_64.c
- parasail-1.0.0/src/nw_striped_sse2_128_8.c
- parasail-1.0.0/src/nw_striped_sse41_128_16.c
- parasail-1.0.0/src/nw_striped_sse41_128_32.c
- parasail-1.0.0/src/nw_striped_sse41_128_64.c
- parasail-1.0.0/src/nw_striped_sse41_128_8.c
- parasail-1.0.0/src/satcheck.c
- parasail-1.0.0/src/sg.c
- parasail-1.0.0/src/sg_diag_avx2_256_16.c
- parasail-1.0.0/src/sg_diag_avx2_256_32.c
- parasail-1.0.0/src/sg_diag_avx2_256_64.c
- parasail-1.0.0/src/sg_diag_avx2_256_8.c
- parasail-1.0.0/src/sg_diag_knc_512_32.c
- parasail-1.0.0/src/sg_diag_sse2_128_16.c
- parasail-1.0.0/src/sg_diag_sse2_128_32.c
- parasail-1.0.0/src/sg_diag_sse2_128_64.c
- parasail-1.0.0/src/sg_diag_sse2_128_8.c
- parasail-1.0.0/src/sg_diag_sse41_128_16.c
- parasail-1.0.0/src/sg_diag_sse41_128_32.c
- parasail-1.0.0/src/sg_diag_sse41_128_64.c
- parasail-1.0.0/src/sg_diag_sse41_128_8.c
- parasail-1.0.0/src/sg_dispatch.c
- parasail-1.0.0/src/sg_sat.c
- parasail-1.0.0/src/sg_scan.c
- parasail-1.0.0/src/sg_scan_avx2_256_16.c
- parasail-1.0.0/src/sg_scan_avx2_256_32.c
- parasail-1.0.0/src/sg_scan_avx2_256_64.c
- parasail-1.0.0/src/sg_scan_avx2_256_8.c
- parasail-1.0.0/src/sg_scan_knc_512_32.c
- parasail-1.0.0/src/sg_scan_sse2_128_16.c
- parasail-1.0.0/src/sg_scan_sse2_128_32.c
- parasail-1.0.0/src/sg_scan_sse2_128_64.c
- parasail-1.0.0/src/sg_scan_sse2_128_8.c
- parasail-1.0.0/src/sg_scan_sse41_128_16.c
- parasail-1.0.0/src/sg_scan_sse41_128_32.c
[truncated: 270 more entries]
