# Supplementary material for: Parasail: SIMD C library for global, semi-global, and local pairwise sequence alignments
Source: BMC Bioinformatics. 2016 Feb 10;17:81. doi: 10.1186/s12859-016-0930-z (PMC4748600; doi:10.1186/s12859-016-0930-z)
Supplement: Additional file 1 — Parasail v1.0.0 source code. The source code of Parasail version 1.0.0 as a gzipped tar archive file. (GZ 1180 kb) [file 12859_2016_930_MOESM1_ESM.gz › parasail-1.0.0/COPYING]

Pairwise Sequence Alignment Library (parasail)

Copyright (c) 2015, Battelle Memorial Institute

1.  Battelle Memorial Institute (hereinafter Battelle) hereby grants
    permission to any person or entity lawfully obtaining a copy of this
    software and associated documentation files (hereinafter “the
    Software”) to redistribute and use the Software in source and binary
    forms, with or without modification.  Such person or entity may use,
    copy, modify, merge, publish, distribute, sublicense, and/or sell
    copies of the Software, and may permit others to do so, subject to
    the following conditions:

    - Redistributions of source code must retain the above copyright
      notice, this list of conditions and the following disclaimers. 

    - Redistributions in binary form must reproduce the above copyright
      notice, this list of conditions and the following disclaimer in
      the documentation and/or other materials provided with the
      distribution. 

    - Other than as used herein, neither the name Battelle Memorial
      Institute or Battelle may be used in any form whatsoever without
      the express written consent of Battelle.  

    - Redistributions of the software in any form, and publications
      based on work performed using the software should include the
      following citation as a reference:

    Daily, Jeff. 2015. "Scalable Parallel Methods for Analyzing
    Metagenomic Data at Extreme Scale". PhD dissertation, Washington
    State University.  http://hpc.pnl.gov/tascel/papers/PNNL-24266.pdf

2.  THIS SOFTWARE IS PROVIDED BY THE COPYRIGHT HOLDERS AND CONTRIBUTORS
    "AS IS" AND ANY EXPRESS OR IMPLIED WARRANTIES, INCLUDING, BUT NOT
    LIMITED TO, THE IMPLIED WARRANTIES OF MERCHANTABILITY AND FITNESS
    FOR A PARTICULAR PURPOSE ARE DISCLAIMED. IN NO EVENT SHALL BATTELLE
    OR CONTRIBUTORS BE LIABLE FOR ANY DIRECT, INDIRECT, INCIDENTAL,
    SPECIAL, EXEMPLARY, OR CONSEQUENTIAL DAMAGES (INCLUDING, BUT NOT
    LIMITED TO, PROCUREMENT OF SUBSTITUTE GOODS OR SERVICES; LOSS OF
    USE, DATA, OR PROFITS; OR BUSINESS INTERRUPTION) HOWEVER CAUSED AND
    ON ANY THEORY OF LIABILITY, WHETHER IN CONTRACT, STRICT LIABILITY,
    OR TORT (INCLUDING NEGLIGENCE OR OTHERWISE) ARISING IN ANY WAY OUT
    OF THE USE OF THIS SOFTWARE, EVEN IF ADVISED OF THE POSSIBILITY OF
    SUCH DAMAGE.
