# Supplementary material for: Parasail: SIMD C library for global, semi-global, and local pairwise sequence alignments
Source: BMC Bioinformatics. 2016 Feb 10;17:81. doi: 10.1186/s12859-016-0930-z (PMC4748600; doi:10.1186/s12859-016-0930-z)
Supplement: Additional file 1 — Parasail v1.0.0 source code. The source code of Parasail version 1.0.0 as a gzipped tar archive file. (GZ 1180 kb) [file 12859_2016_930_MOESM1_ESM.gz › parasail-1.0.0/DISCLAIMER]

This material was prepared as an account of work sponsored by an agency
of the United States Government.  Neither the United States Government
nor the United States Department of Energy, nor Battelle, nor any of
their employees, nor any jurisdiction or organization that has
cooperated in the development of these materials, makes any warranty,
express or implied, or assumes any legal liability or responsibility for
the accuracy, completeness, or usefulness or any information, apparatus,
product, software, or process disclosed, or represents that its use
would not infringe privately owned rights.

Reference herein to any specific commercial product, process, or service
by trade name, trademark, manufacturer, or otherwise does not
necessarily constitute or imply its endorsement, recommendation, or
favoring by the United States Government or any agency thereof, or
Battelle Memorial Institute. The views and opinions of authors expressed
herein do not necessarily state or reflect those of the United States
Government or any agency thereof.

                 PACIFIC NORTHWEST NATIONAL LABORATORY
                              operated by
                                BATTELLE
                                for the
                   UNITED STATES DEPARTMENT OF ENERGY
                    under Contract DE-AC05-76RL01830
