# Supplementary material for: Parasail: SIMD C library for global, semi-global, and local pairwise sequence alignments
Source: BMC Bioinformatics. 2016 Feb 10;17:81. doi: 10.1186/s12859-016-0930-z (PMC4748600; doi:10.1186/s12859-016-0930-z)
Supplement: Additional file 1 — Parasail v1.0.0 source code. The source code of Parasail version 1.0.0 as a gzipped tar archive file. (GZ 1180 kb) [file 12859_2016_930_MOESM1_ESM.gz › parasail-1.0.0/Makefile.in]

# Makefile.in generated by automake 1.13.4 from Makefile.am.
# @configure_input@

# Copyright (C) 1994-2013 Free Software Foundation, Inc.

# This Makefile.in is free software; the Free Software Foundation
# gives unlimited permission to copy and/or distribute it,
# with or without modifications, as long as this notice is preserved.

# This program is distributed in the hope that it will be useful,
# but WITHOUT ANY WARRANTY, to the extent permitted by law; without
# even the implied warranty of MERCHANTABILITY or FITNESS FOR A
# PARTICULAR PURPOSE.

@SET_MAKE@


VPATH = @srcdir@
am__is_gnu_make = test -n '$(MAKEFILE_LIST)' && test -n '$(MAKELEVEL)'
am__make_running_with_option = \
  case $${target_option-} in \
      ?) ;; \
      *) echo "am__make_running_with_option: internal error: invalid" \
              "target option '$${target_option-}' specified" >&2; \
         exit 1;; \
  esac; \
  has_opt=no; \
  sane_makeflags=$$MAKEFLAGS; \
  if $(am__is_gnu_make); then \
    sane_makeflags=$$MFLAGS; \
  else \
    case $$MAKEFLAGS in \
      *\\[\ \	]*) \
        bs=\\; \
        sane_makeflags=`printf '%s\n' "$$MAKEFLAGS" \
          | sed "s/$$bs$$bs[$$bs $$bs	]*//g"`;; \
    esac; \
  fi; \
  skip_next=no; \
  strip_trailopt () \
  { \
    flg=`printf '%s\n' "$$flg" | sed "s/$$1.*$$//"`; \
  }; \
  for flg in $$sane_makeflags; do \
    test $$skip_next = yes && { skip_next=no; continue; }; \
    case $$flg in \
      *=*|--*) continue;; \
        -*I) strip_trailopt 'I'; skip_next=yes;; \
      -*I?*) strip_trailopt 'I';; \
        -*O) strip_trailopt 'O'; skip_next=yes;; \
      -*O?*) strip_trailopt 'O';; \
        -*l) strip_trailopt 'l'; skip_next=yes;; \
      -*l?*) strip_trailopt 'l';; \
      -[dEDm]) skip_next=yes;; \
      -[JT]) skip_next=yes;; \
    esac; \
    case $$flg in \
      *$$target_option*) has_opt=yes; break;; \
    esac; \
  done; \
  test $$has_opt = yes
am__make_dryrun = (target_option=n; $(am__make_running_with_option))
am__make_keepgoing = (target_option=k; $(am__make_running_with_option))
pkgdatadir = $(datadir)/@PACKAGE@
pkgincludedir = $(includedir)/@PACKAGE@
pkglibdir = $(libdir)/@PACKAGE@
pkglibexecdir = $(libexecdir)/@PACKAGE@
am__cd = CDPATH="$${ZSH_VERSION+.}$(PATH_SEPARATOR)" && cd
install_sh_DATA = $(install_sh) -c -m 644
install_sh_PROGRAM = $(install_sh) -c
install_sh_SCRIPT = $(install_sh) -c
INSTALL_HEADER = $(INSTALL_DATA)
transform = $(program_transform_name)
NORMAL_INSTALL = :
PRE_INSTALL = :
POST_INSTALL = :
NORMAL_UNINSTALL = :
PRE_UNINSTALL = :
POST_UNINSTALL = :
build_triplet = @build@
host_triplet = @host@
bin_PROGRAMS = apps/parasail_aligner$(EXEEXT) \
	apps/parasail_stats$(EXEEXT) $(am__EXEEXT_1)
check_PROGRAMS = tests/test_align$(EXEEXT) tests/test_gcups$(EXEEXT) \
	tests/test_isa$(EXEEXT) tests/test_openmp$(EXEEXT) \
	tests/test_query$(EXEEXT) tests/test_scatter$(EXEEXT) \
	tests/test_sw_dispatch$(EXEEXT) tests/test_verify$(EXEEXT) \
	tests/test_verify_tables$(EXEEXT) \
	tests/test_verify_rowcols$(EXEEXT) $(am__EXEEXT_2)
@HAVE_SSE_TRUE@am__append_1 = libparasail_sse_memory.la
@HAVE_SSE2_TRUE@am__append_2 = libparasail_sse2.la \
@HAVE_SSE2_TRUE@	libparasail_sse2_table.la \
@HAVE_SSE2_TRUE@	libparasail_sse2_rowcol.la
@HAVE_SSE41_TRUE@am__append_3 = libparasail_sse41.la \
@HAVE_SSE41_TRUE@	libparasail_sse41_table.la \
@HAVE_SSE41_TRUE@	libparasail_sse41_rowcol.la
@HAVE_AVX2_TRUE@am__append_4 = libparasail_avx2_memory.la \
@HAVE_AVX2_TRUE@	libparasail_avx2.la libparasail_avx2_table.la \
@HAVE_AVX2_TRUE@	libparasail_avx2_rowcol.la
@HAVE_KNC_TRUE@am__append_5 = libparasail_knc_memory.la \
@HAVE_KNC_TRUE@	libparasail_knc.la libparasail_knc_table.la \
@HAVE_KNC_TRUE@	libparasail_knc_rowcol.la
@HAVE_SSE_TRUE@am__append_6 = libparasail_sse_memory.la
@HAVE_SSE2_TRUE@am__append_7 = libparasail_sse2.la \
@HAVE_SSE2_TRUE@	libparasail_sse2_table.la \
@HAVE_SSE2_TRUE@	libparasail_sse2_rowcol.la
@HAVE_SSE41_TRUE@am__append_8 = libparasail_sse41.la \
@HAVE_SSE41_TRUE@	libparasail_sse41_table.la \
@HAVE_SSE41_TRUE@	libparasail_sse41_rowcol.la
@HAVE_AVX2_TRUE@am__append_9 = libparasail_avx2_memory.la \
@HAVE_AVX2_TRUE@	libparasail_avx2.la libparasail_avx2_table.la \
@HAVE_AVX2_TRUE@	libparasail_avx2_rowcol.la
@HAVE_KNC_TRUE@am__append_10 = libparasail_knc_memory.la \
@HAVE_KNC_TRUE@	libparasail_knc.la libparasail_knc_table.la \
@HAVE_KNC_TRUE@	libparasail_knc_rowcol.la
@HAVE_SSE2_TRUE@am__append_11 = tests/libssw.la
@HAVE_CILK_TRUE@am__append_12 = apps/parasail_aligner_cilk
@HAVE_SSE2_TRUE@am__append_13 = tests/test_ssw
@HAVE_SSE2_TRUE@am__append_14 = tests/libssw.la
@HAVE_SSE2_TRUE@am__append_15 = tests/libssw.la
subdir = .
DIST_COMMON = $(srcdir)/Makefile.in $(srcdir)/Makefile.am \
	$(top_srcdir)/configure $(am__configure_deps) \
	$(srcdir)/config.h.in $(top_srcdir)/build-aux/depcomp \
	$(include_HEADERS) $(nobase_include_HEADERS) COPYING \
	build-aux/compile build-aux/config.guess build-aux/config.sub \
	build-aux/depcomp build-aux/install-sh build-aux/missing \
	build-aux/ltmain.sh $(top_srcdir)/build-aux/config.guess \
	$(top_srcdir)/build-aux/config.sub \
	$(top_srcdir)/build-aux/install-sh \
	$(top_srcdir)/build-aux/ltmain.sh \
	$(top_srcdir)/build-aux/missing
ACLOCAL_M4 = $(top_srcdir)/aclocal.m4
am__aclocal_m4_deps = $(top_srcdir)/m4/ax_openmp.m4 \
	$(top_srcdir)/m4/libtool.m4 $(top_srcdir)/m4/ltoptions.m4 \
	$(top_srcdir)/m4/ltsugar.m4 $(top_srcdir)/m4/ltversion.m4 \
	$(top_srcdir)/m4/lt~obsolete.m4 $(top_srcdir)/m4/ps_cilk.m4 \
	$(top_srcdir)/m4/ps_compiler_vendor.m4 \
	$(top_srcdir)/configure.ac
am__configure_deps = $(am__aclocal_m4_deps) $(CONFIGURE_DEPENDENCIES) \
	$(ACLOCAL_M4)
am__CONFIG_DISTCLEAN_FILES = config.status config.cache config.log \
 configure.lineno config.status.lineno
mkinstalldirs = $(install_sh) -d
CONFIG_HEADER = config.h
CONFIG_CLEAN_FILES =
CONFIG_CLEAN_VPATH_FILES =
am__vpath_adj_setup = srcdirstrip=`echo "$(srcdir)" | sed 's|.|.|g'`;
am__vpath_adj = case $$p in \
    $(srcdir)/*) f=`echo "$$p" | sed "s|^$$srcdirstrip/||"`;; \
    *) f=$$p;; \
  esac;
am__strip_dir = f=`echo $$p | sed -e 's|^.*/||'`;
am__install_max = 40
am__nobase_strip_setup = \
  srcdirstrip=`echo "$(srcdir)" | sed 's/[].[^$$\\*|]/\\\\&/g'`
am__nobase_strip = \
  for p in $$list; do echo "$$p"; done | sed -e "s|$$srcdirstrip/||"
am__nobase_list = $(am__nobase_strip_setup); \
  for p in $$list; do echo "$$p $$p"; done | \
  sed "s| $$srcdirstrip/| |;"' / .*\//!s/ .*/ ./; s,\( .*\)/[^/]*$$,\1,' | \
  $(AWK) 'BEGIN { files["."] = "" } { files[$$2] = files[$$2] " " $$1; \
    if (++n[$$2] == $(am__install_max)) \
      { print $$2, files[$$2]; n[$$2] = 0; files[$$2] = "" } } \
    END { for (dir in files) print dir, files[dir] }'
am__base_list = \
  sed '$$!N;$$!N;$$!N;$$!N;$$!N;$$!N;$$!N;s/\n/ /g' | \
  sed '$$!N;$$!N;$$!N;$$!N;s/\n/ /g'
am__uninstall_files_from_dir = { \
  test -z "$$files" \
    || { test ! -d "$$dir" && test ! -f "$$dir" && test ! -r "$$dir"; } \
    || { echo " ( cd '$$dir' && rm -f" $$files ")"; \
         $(am__cd) "$$dir" && rm -f $$files; }; \
  }
am__installdirs = "$(DESTDIR)$(libdir)" "$(DESTDIR)$(bindir)" \
	"$(DESTDIR)$(includedir)" "$(DESTDIR)$(includedir)"
LTLIBRARIES = $(lib_LTLIBRARIES) $(noinst_LTLIBRARIES)
am__DEPENDENCIES_1 =
libparasail_la_DEPENDENCIES = libparasail_novec.la \
	libparasail_novec_table.la libparasail_novec_rowcol.la \
	$(am__append_6) $(am__append_7) $(am__append_8) \
	$(am__append_9) $(am__append_10) $(am__DEPENDENCIES_1)
am__dirstamp = $(am__leading_dot)dirstamp
am__objects_1 = src/cpuid.lo src/function_lookup.lo src/io.lo \
	src/matrix_lookup.lo src/memory.lo src/time.lo \
	src/nw_dispatch.lo src/sg_dispatch.lo src/sw_dispatch.lo \
	src/dispatch_profile.lo src/satcheck.lo
am_libparasail_la_OBJECTS = $(am__objects_1)
libparasail_la_OBJECTS = $(am_libparasail_la_OBJECTS)
AM_V_lt = $(am__v_lt_@AM_V@)
am__v_lt_ = $(am__v_lt_@AM_DEFAULT_V@)
am__v_lt_0 = --silent
am__v_lt_1 = 
libparasail_la_LINK = $(LIBTOOL) $(AM_V_lt) --tag=CC \
	$(AM_LIBTOOLFLAGS) $(LIBTOOLFLAGS) --mode=link $(CCLD) \
	$(AM_CFLAGS) $(CFLAGS) $(libparasail_la_LDFLAGS) $(LDFLAGS) -o \
	$@
libparasail_avx2_la_LIBADD =
am__objects_2 = src/libparasail_avx2_la-nw_scan_avx2_256_64.lo \
	src/libparasail_avx2_la-sg_scan_avx2_256_64.lo \
	src/libparasail_avx2_la-sw_scan_avx2_256_64.lo \
	src/libparasail_avx2_la-nw_scan_avx2_256_32.lo \
	src/libparasail_avx2_la-sg_scan_avx2_256_32.lo \
	src/libparasail_avx2_la-sw_scan_avx2_256_32.lo \
	src/libparasail_avx2_la-nw_scan_avx2_256_16.lo \
	src/libparasail_avx2_la-sg_scan_avx2_256_16.lo \
	src/libparasail_avx2_la-sw_scan_avx2_256_16.lo \
	src/libparasail_avx2_la-nw_scan_avx2_256_8.lo \
	src/libparasail_avx2_la-sg_scan_avx2_256_8.lo \
	src/libparasail_avx2_la-sw_scan_avx2_256_8.lo \
	src/libparasail_avx2_la-nw_diag_avx2_256_64.lo \
	src/libparasail_avx2_la-sg_diag_avx2_256_64.lo \
	src/libparasail_avx2_la-sw_diag_avx2_256_64.lo \
	src/libparasail_avx2_la-nw_diag_avx2_256_32.lo \
	src/libparasail_avx2_la-sg_diag_avx2_256_32.lo \
	src/libparasail_avx2_la-sw_diag_avx2_256_32.lo \
	src/libparasail_avx2_la-nw_diag_avx2_256_16.lo \
	src/libparasail_avx2_la-sg_diag_avx2_256_16.lo \
	src/libparasail_avx2_la-sw_diag_avx2_256_16.lo \
	src/libparasail_avx2_la-nw_diag_avx2_256_8.lo \
	src/libparasail_avx2_la-sg_diag_avx2_256_8.lo \
	src/libparasail_avx2_la-sw_diag_avx2_256_8.lo \
	src/libparasail_avx2_la-nw_striped_avx2_256_64.lo \
	src/libparasail_avx2_la-sg_striped_avx2_256_64.lo \
	src/libparasail_avx2_la-sw_striped_avx2_256_64.lo \
	src/libparasail_avx2_la-nw_striped_avx2_256_32.lo \
	src/libparasail_avx2_la-sg_striped_avx2_256_32.lo \
	src/libparasail_avx2_la-sw_striped_avx2_256_32.lo \
	src/libparasail_avx2_la-nw_striped_avx2_256_16.lo \
	src/libparasail_avx2_la-sg_striped_avx2_256_16.lo \
	src/libparasail_avx2_la-sw_striped_avx2_256_16.lo \
	src/libparasail_avx2_la-nw_striped_avx2_256_8.lo \
	src/libparasail_avx2_la-sg_striped_avx2_256_8.lo \
	src/libparasail_avx2_la-sw_striped_avx2_256_8.lo \
	src/libparasail_avx2_la-nw_stats_scan_avx2_256_64.lo \
	src/libparasail_avx2_la-sg_stats_scan_avx2_256_64.lo \
	src/libparasail_avx2_la-sw_stats_scan_avx2_256_64.lo \
	src/libparasail_avx2_la-nw_stats_scan_avx2_256_32.lo \
	src/libparasail_avx2_la-sg_stats_scan_avx2_256_32.lo \
	src/libparasail_avx2_la-sw_stats_scan_avx2_256_32.lo \
	src/libparasail_avx2_la-nw_stats_scan_avx2_256_16.lo \
	src/libparasail_avx2_la-sg_stats_scan_avx2_256_16.lo \
	src/libparasail_avx2_la-sw_stats_scan_avx2_256_16.lo \
	src/libparasail_avx2_la-nw_stats_scan_avx2_256_8.lo \
	src/libparasail_avx2_la-sg_stats_scan_avx2_256_8.lo \
	src/libparasail_avx2_la-sw_stats_scan_avx2_256_8.lo \
	src/libparasail_avx2_la-nw_stats_diag_avx2_256_64.lo \
	src/libparasail_avx2_la-sg_stats_diag_avx2_256_64.lo \
	src/libparasail_avx2_la-sw_stats_diag_avx2_256_64.lo \
	src/libparasail_avx2_la-nw_stats_diag_avx2_256_32.lo \
	src/libparasail_avx2_la-sg_stats_diag_avx2_256_32.lo \
	src/libparasail_avx2_la-sw_stats_diag_avx2_256_32.lo \
	src/libparasail_avx2_la-nw_stats_diag_avx2_256_16.lo \
	src/libparasail_avx2_la-sg_stats_diag_avx2_256_16.lo \
	src/libparasail_avx2_la-sw_stats_diag_avx2_256_16.lo \
	src/libparasail_avx2_la-nw_stats_diag_avx2_256_8.lo \
	src/libparasail_avx2_la-sg_stats_diag_avx2_256_8.lo \
	src/libparasail_avx2_la-sw_stats_diag_avx2_256_8.lo \
	src/libparasail_avx2_la-nw_stats_striped_avx2_256_64.lo \
	src/libparasail_avx2_la-sg_stats_striped_avx2_256_64.lo \
	src/libparasail_avx2_la-sw_stats_striped_avx2_256_64.lo \
	src/libparasail_avx2_la-nw_stats_striped_avx2_256_32.lo \
	src/libparasail_avx2_la-sg_stats_striped_avx2_256_32.lo \
	src/libparasail_avx2_la-sw_stats_striped_avx2_256_32.lo \
	src/libparasail_avx2_la-nw_stats_striped_avx2_256_16.lo \
	src/libparasail_avx2_la-sg_stats_striped_avx2_256_16.lo \
	src/libparasail_avx2_la-sw_stats_striped_avx2_256_16.lo \
	src/libparasail_avx2_la-nw_stats_striped_avx2_256_8.lo \
	src/libparasail_avx2_la-sg_stats_striped_avx2_256_8.lo \
	src/libparasail_avx2_la-sw_stats_striped_avx2_256_8.lo
am_libparasail_avx2_la_OBJECTS = $(am__objects_2)
libparasail_avx2_la_OBJECTS = $(am_libparasail_avx2_la_OBJECTS)
libparasail_avx2_la_LINK = $(LIBTOOL) $(AM_V_lt) --tag=CC \
	$(AM_LIBTOOLFLAGS) $(LIBTOOLFLAGS) --mode=link $(CCLD) \
	$(libparasail_avx2_la_CFLAGS) $(CFLAGS) $(AM_LDFLAGS) \
	$(LDFLAGS) -o $@
@HAVE_AVX2_TRUE@am_libparasail_avx2_la_rpath =
libparasail_avx2_memory_la_LIBADD =
am__objects_3 = src/libparasail_avx2_memory_la-memory_avx2.lo
am_libparasail_avx2_memory_la_OBJECTS = $(am__objects_3)
libparasail_avx2_memory_la_OBJECTS =  \
	$(am_libparasail_avx2_memory_la_OBJECTS)
libparasail_avx2_memory_la_LINK = $(LIBTOOL) $(AM_V_lt) --tag=CC \
	$(AM_LIBTOOLFLAGS) $(LIBTOOLFLAGS) --mode=link $(CCLD) \
	$(libparasail_avx2_memory_la_CFLAGS) $(CFLAGS) $(AM_LDFLAGS) \
	$(LDFLAGS) -o $@
@HAVE_AVX2_TRUE@am_libparasail_avx2_memory_la_rpath =
libparasail_avx2_rowcol_la_LIBADD =
am__objects_4 = src/libparasail_avx2_rowcol_la-nw_scan_avx2_256_64.lo \
	src/libparasail_avx2_rowcol_la-sg_scan_avx2_256_64.lo \
	src/libparasail_avx2_rowcol_la-sw_scan_avx2_256_64.lo \
	src/libparasail_avx2_rowcol_la-nw_scan_avx2_256_32.lo \
	src/libparasail_avx2_rowcol_la-sg_scan_avx2_256_32.lo \
	src/libparasail_avx2_rowcol_la-sw_scan_avx2_256_32.lo \
	src/libparasail_avx2_rowcol_la-nw_scan_avx2_256_16.lo \
	src/libparasail_avx2_rowcol_la-sg_scan_avx2_256_16.lo \
	src/libparasail_avx2_rowcol_la-sw_scan_avx2_256_16.lo \
	src/libparasail_avx2_rowcol_la-nw_scan_avx2_256_8.lo \
	src/libparasail_avx2_rowcol_la-sg_scan_avx2_256_8.lo \
	src/libparasail_avx2_rowcol_la-sw_scan_avx2_256_8.lo \
	src/libparasail_avx2_rowcol_la-nw_diag_avx2_256_64.lo \
	src/libparasail_avx2_rowcol_la-sg_diag_avx2_256_64.lo \
	src/libparasail_avx2_rowcol_la-sw_diag_avx2_256_64.lo \
	src/libparasail_avx2_rowcol_la-nw_diag_avx2_256_32.lo \
	src/libparasail_avx2_rowcol_la-sg_diag_avx2_256_32.lo \
	src/libparasail_avx2_rowcol_la-sw_diag_avx2_256_32.lo \
	src/libparasail_avx2_rowcol_la-nw_diag_avx2_256_16.lo \
	src/libparasail_avx2_rowcol_la-sg_diag_avx2_256_16.lo \
	src/libparasail_avx2_rowcol_la-sw_diag_avx2_256_16.lo \
	src/libparasail_avx2_rowcol_la-nw_diag_avx2_256_8.lo \
	src/libparasail_avx2_rowcol_la-sg_diag_avx2_256_8.lo \
	src/libparasail_avx2_rowcol_la-sw_diag_avx2_256_8.lo \
	src/libparasail_avx2_rowcol_la-nw_striped_avx2_256_64.lo \
	src/libparasail_avx2_rowcol_la-sg_striped_avx2_256_64.lo \
	src/libparasail_avx2_rowcol_la-sw_striped_avx2_256_64.lo \
	src/libparasail_avx2_rowcol_la-nw_striped_avx2_256_32.lo \
	src/libparasail_avx2_rowcol_la-sg_striped_avx2_256_32.lo \
	src/libparasail_avx2_rowcol_la-sw_striped_avx2_256_32.lo \
	src/libparasail_avx2_rowcol_la-nw_striped_avx2_256_16.lo \
	src/libparasail_avx2_rowcol_la-sg_striped_avx2_256_16.lo \
	src/libparasail_avx2_rowcol_la-sw_striped_avx2_256_16.lo \
	src/libparasail_avx2_rowcol_la-nw_striped_avx2_256_8.lo \
	src/libparasail_avx2_rowcol_la-sg_striped_avx2_256_8.lo \
	src/libparasail_avx2_rowcol_la-sw_striped_avx2_256_8.lo \
	src/libparasail_avx2_rowcol_la-nw_stats_scan_avx2_256_64.lo \
	src/libparasail_avx2_rowcol_la-sg_stats_scan_avx2_256_64.lo \
	src/libparasail_avx2_rowcol_la-sw_stats_scan_avx2_256_64.lo \
	src/libparasail_avx2_rowcol_la-nw_stats_scan_avx2_256_32.lo \
	src/libparasail_avx2_rowcol_la-sg_stats_scan_avx2_256_32.lo \
	src/libparasail_avx2_rowcol_la-sw_stats_scan_avx2_256_32.lo \
	src/libparasail_avx2_rowcol_la-nw_stats_scan_avx2_256_16.lo \
	src/libparasail_avx2_rowcol_la-sg_stats_scan_avx2_256_16.lo \
	src/libparasail_avx2_rowcol_la-sw_stats_scan_avx2_256_16.lo \
	src/libparasail_avx2_rowcol_la-nw_stats_scan_avx2_256_8.lo \
	src/libparasail_avx2_rowcol_la-sg_stats_scan_avx2_256_8.lo \
	src/libparasail_avx2_rowcol_la-sw_stats_scan_avx2_256_8.lo \
	src/libparasail_avx2_rowcol_la-nw_stats_diag_avx2_256_64.lo \
	src/libparasail_avx2_rowcol_la-sg_stats_diag_avx2_256_64.lo \
	src/libparasail_avx2_rowcol_la-sw_stats_diag_avx2_256_64.lo \
	src/libparasail_avx2_rowcol_la-nw_stats_diag_avx2_256_32.lo \
	src/libparasail_avx2_rowcol_la-sg_stats_diag_avx2_256_32.lo \
	src/libparasail_avx2_rowcol_la-sw_stats_diag_avx2_256_32.lo \
	src/libparasail_avx2_rowcol_la-nw_stats_diag_avx2_256_16.lo \
	src/libparasail_avx2_rowcol_la-sg_stats_diag_avx2_256_16.lo \
	src/libparasail_avx2_rowcol_la-sw_stats_diag_avx2_256_16.lo \
	src/libparasail_avx2_rowcol_la-nw_stats_diag_avx2_256_8.lo \
	src/libparasail_avx2_rowcol_la-sg_stats_diag_avx2_256_8.lo \
	src/libparasail_avx2_rowcol_la-sw_stats_diag_avx2_256_8.lo \
	src/libparasail_avx2_rowcol_la-nw_stats_striped_avx2_256_64.lo \
	src/libparasail_avx2_rowcol_la-sg_stats_striped_avx2_256_64.lo \
	src/libparasail_avx2_rowcol_la-sw_stats_striped_avx2_256_64.lo \
	src/libparasail_avx2_rowcol_la-nw_stats_striped_avx2_256_32.lo \
	src/libparasail_avx2_rowcol_la-sg_stats_striped_avx2_256_32.lo \
	src/libparasail_avx2_rowcol_la-sw_stats_striped_avx2_256_32.lo \
	src/libparasail_avx2_rowcol_la-nw_stats_striped_avx2_256_16.lo \
	src/libparasail_avx2_rowcol_la-sg_stats_striped_avx2_256_16.lo \
	src/libparasail_avx2_rowcol_la-sw_stats_striped_avx2_256_16.lo \
	src/libparasail_avx2_rowcol_la-nw_stats_striped_avx2_256_8.lo \
	src/libparasail_avx2_rowcol_la-sg_stats_striped_avx2_256_8.lo \
	src/libparasail_avx2_rowcol_la-sw_stats_striped_avx2_256_8.lo
am_libparasail_avx2_rowcol_la_OBJECTS = $(am__objects_4)
libparasail_avx2_rowcol_la_OBJECTS =  \
	$(am_libparasail_avx2_rowcol_la_OBJECTS)
libparasail_avx2_rowcol_la_LINK = $(LIBTOOL) $(AM_V_lt) --tag=CC \
	$(AM_LIBTOOLFLAGS) $(LIBTOOLFLAGS) --mode=link $(CCLD) \
	$(libparasail_avx2_rowcol_la_CFLAGS) $(CFLAGS) $(AM_LDFLAGS) \
	$(LDFLAGS) -o $@
@HAVE_AVX2_TRUE@am_libparasail_avx2_rowcol_la_rpath =
libparasail_avx2_table_la_LIBADD =
am__objects_5 = src/libparasail_avx2_table_la-nw_scan_avx2_256_64.lo \
	src/libparasail_avx2_table_la-sg_scan_avx2_256_64.lo \
	src/libparasail_avx2_table_la-sw_scan_avx2_256_64.lo \
	src/libparasail_avx2_table_la-nw_scan_avx2_256_32.lo \
	src/libparasail_avx2_table_la-sg_scan_avx2_256_32.lo \
	src/libparasail_avx2_table_la-sw_scan_avx2_256_32.lo \
	src/libparasail_avx2_table_la-nw_scan_avx2_256_16.lo \
	src/libparasail_avx2_table_la-sg_scan_avx2_256_16.lo \
	src/libparasail_avx2_table_la-sw_scan_avx2_256_16.lo \
	src/libparasail_avx2_table_la-nw_scan_avx2_256_8.lo \
	src/libparasail_avx2_table_la-sg_scan_avx2_256_8.lo \
	src/libparasail_avx2_table_la-sw_scan_avx2_256_8.lo \
	src/libparasail_avx2_table_la-nw_diag_avx2_256_64.lo \
	src/libparasail_avx2_table_la-sg_diag_avx2_256_64.lo \
	src/libparasail_avx2_table_la-sw_diag_avx2_256_64.lo \
	src/libparasail_avx2_table_la-nw_diag_avx2_256_32.lo \
	src/libparasail_avx2_table_la-sg_diag_avx2_256_32.lo \
	src/libparasail_avx2_table_la-sw_diag_avx2_256_32.lo \
	src/libparasail_avx2_table_la-nw_diag_avx2_256_16.lo \
	src/libparasail_avx2_table_la-sg_diag_avx2_256_16.lo \
	src/libparasail_avx2_table_la-sw_diag_avx2_256_16.lo \
	src/libparasail_avx2_table_la-nw_diag_avx2_256_8.lo \
	src/libparasail_avx2_table_la-sg_diag_avx2_256_8.lo \
	src/libparasail_avx2_table_la-sw_diag_avx2_256_8.lo \
	src/libparasail_avx2_table_la-nw_striped_avx2_256_64.lo \
	src/libparasail_avx2_table_la-sg_striped_avx2_256_64.lo \
	src/libparasail_avx2_table_la-sw_striped_avx2_256_64.lo \
	src/libparasail_avx2_table_la-nw_striped_avx2_256_32.lo \
	src/libparasail_avx2_table_la-sg_striped_avx2_256_32.lo \
	src/libparasail_avx2_table_la-sw_striped_avx2_256_32.lo \
	src/libparasail_avx2_table_la-nw_striped_avx2_256_16.lo \
	src/libparasail_avx2_table_la-sg_striped_avx2_256_16.lo \
	src/libparasail_avx2_table_la-sw_striped_avx2_256_16.lo \
	src/libparasail_avx2_table_la-nw_striped_avx2_256_8.lo \
	src/libparasail_avx2_table_la-sg_striped_avx2_256_8.lo \
	src/libparasail_avx2_table_la-sw_striped_avx2_256_8.lo \
	src/libparasail_avx2_table_la-nw_stats_scan_avx2_256_64.lo \
	src/libparasail_avx2_table_la-sg_stats_scan_avx2_256_64.lo \
	src/libparasail_avx2_table_la-sw_stats_scan_avx2_256_64.lo \
	src/libparasail_avx2_table_la-nw_stats_scan_avx2_256_32.lo \
	src/libparasail_avx2_table_la-sg_stats_scan_avx2_256_32.lo \
	src/libparasail_avx2_table_la-sw_stats_scan_avx2_256_32.lo \
	src/libparasail_avx2_table_la-nw_stats_scan_avx2_256_16.lo \
	src/libparasail_avx2_table_la-sg_stats_scan_avx2_256_16.lo \
	src/libparasail_avx2_table_la-sw_stats_scan_avx2_256_16.lo \
	src/libparasail_avx2_table_la-nw_stats_scan_avx2_256_8.lo \
	src/libparasail_avx2_table_la-sg_stats_scan_avx2_256_8.lo \
	src/libparasail_avx2_table_la-sw_stats_scan_avx2_256_8.lo \
	src/libparasail_avx2_table_la-nw_stats_diag_avx2_256_64.lo \
	src/libparasail_avx2_table_la-sg_stats_diag_avx2_256_64.lo \
	src/libparasail_avx2_table_la-sw_stats_diag_avx2_256_64.lo \
	src/libparasail_avx2_table_la-nw_stats_diag_avx2_256_32.lo \
	src/libparasail_avx2_table_la-sg_stats_diag_avx2_256_32.lo \
	src/libparasail_avx2_table_la-sw_stats_diag_avx2_256_32.lo \
	src/libparasail_avx2_table_la-nw_stats_diag_avx2_256_16.lo \
	src/libparasail_avx2_table_la-sg_stats_diag_avx2_256_16.lo \
	src/libparasail_avx2_table_la-sw_stats_diag_avx2_256_16.lo \
	src/libparasail_avx2_table_la-nw_stats_diag_avx2_256_8.lo \
	src/libparasail_avx2_table_la-sg_stats_diag_avx2_256_8.lo \
	src/libparasail_avx2_table_la-sw_stats_diag_avx2_256_8.lo \
	src/libparasail_avx2_table_la-nw_stats_striped_avx2_256_64.lo \
	src/libparasail_avx2_table_la-sg_stats_striped_avx2_256_64.lo \
	src/libparasail_avx2_table_la-sw_stats_striped_avx2_256_64.lo \
	src/libparasail_avx2_table_la-nw_stats_striped_avx2_256_32.lo \
	src/libparasail_avx2_table_la-sg_stats_striped_avx2_256_32.lo \
	src/libparasail_avx2_table_la-sw_stats_striped_avx2_256_32.lo \
	src/libparasail_avx2_table_la-nw_stats_striped_avx2_256_16.lo \
	src/libparasail_avx2_table_la-sg_stats_striped_avx2_256_16.lo \
	src/libparasail_avx2_table_la-sw_stats_striped_avx2_256_16.lo \
	src/libparasail_avx2_table_la-nw_stats_striped_avx2_256_8.lo \
	src/libparasail_avx2_table_la-sg_stats_striped_avx2_256_8.lo \
	src/libparasail_avx2_table_la-sw_stats_striped_avx2_256_8.lo
am_libparasail_avx2_table_la_OBJECTS = $(am__objects_5)
libparasail_avx2_table_la_OBJECTS =  \
	$(am_libparasail_avx2_table_la_OBJECTS)
libparasail_avx2_table_la_LINK = $(LIBTOOL) $(AM_V_lt) --tag=CC \
	$(AM_LIBTOOLFLAGS) $(LIBTOOLFLAGS) --mode=link $(CCLD) \
	$(libparasail_avx2_table_la_CFLAGS) $(CFLAGS) $(AM_LDFLAGS) \
	$(LDFLAGS) -o $@
@HAVE_AVX2_TRUE@am_libparasail_avx2_table_la_rpath =
libparasail_knc_la_LIBADD =
am__objects_6 = src/libparasail_knc_la-nw_scan_knc_512_32.lo \
	src/libparasail_knc_la-sg_scan_knc_512_32.lo \
	src/libparasail_knc_la-sw_scan_knc_512_32.lo \
	src/libparasail_knc_la-nw_diag_knc_512_32.lo \
	src/libparasail_knc_la-sg_diag_knc_512_32.lo \
	src/libparasail_knc_la-sw_diag_knc_512_32.lo \
	src/libparasail_knc_la-nw_striped_knc_512_32.lo \
	src/libparasail_knc_la-sg_striped_knc_512_32.lo \
	src/libparasail_knc_la-sw_striped_knc_512_32.lo \
	src/libparasail_knc_la-nw_stats_scan_knc_512_32.lo \
	src/libparasail_knc_la-sg_stats_scan_knc_512_32.lo \
	src/libparasail_knc_la-sw_stats_scan_knc_512_32.lo \
	src/libparasail_knc_la-nw_stats_diag_knc_512_32.lo \
	src/libparasail_knc_la-sg_stats_diag_knc_512_32.lo \
	src/libparasail_knc_la-sw_stats_diag_knc_512_32.lo \
	src/libparasail_knc_la-nw_stats_striped_knc_512_32.lo \
	src/libparasail_knc_la-sg_stats_striped_knc_512_32.lo \
	src/libparasail_knc_la-sw_stats_striped_knc_512_32.lo
am_libparasail_knc_la_OBJECTS = $(am__objects_6)
libparasail_knc_la_OBJECTS = $(am_libparasail_knc_la_OBJECTS)
libparasail_knc_la_LINK = $(LIBTOOL) $(AM_V_lt) --tag=CC \
	$(AM_LIBTOOLFLAGS) $(LIBTOOLFLAGS) --mode=link $(CCLD) \
	$(libparasail_knc_la_CFLAGS) $(CFLAGS) $(AM_LDFLAGS) \
	$(LDFLAGS) -o $@
@HAVE_KNC_TRUE@am_libparasail_knc_la_rpath =
libparasail_knc_memory_la_LIBADD =
am__objects_7 = src/libparasail_knc_memory_la-memory_knc.lo
am_libparasail_knc_memory_la_OBJECTS = $(am__objects_7)
libparasail_knc_memory_la_OBJECTS =  \
	$(am_libparasail_knc_memory_la_OBJECTS)
libparasail_knc_memory_la_LINK = $(LIBTOOL) $(AM_V_lt) --tag=CC \
	$(AM_LIBTOOLFLAGS) $(LIBTOOLFLAGS) --mode=link $(CCLD) \
	$(libparasail_knc_memory_la_CFLAGS) $(CFLAGS) $(AM_LDFLAGS) \
	$(LDFLAGS) -o $@
@HAVE_KNC_TRUE@am_libparasail_knc_memory_la_rpath =
libparasail_knc_rowcol_la_LIBADD =
am__objects_8 = src/libparasail_knc_rowcol_la-nw_scan_knc_512_32.lo \
	src/libparasail_knc_rowcol_la-sg_scan_knc_512_32.lo \
	src/libparasail_knc_rowcol_la-sw_scan_knc_512_32.lo \
	src/libparasail_knc_rowcol_la-nw_diag_knc_512_32.lo \
	src/libparasail_knc_rowcol_la-sg_diag_knc_512_32.lo \
	src/libparasail_knc_rowcol_la-sw_diag_knc_512_32.lo \
	src/libparasail_knc_rowcol_la-nw_striped_knc_512_32.lo \
	src/libparasail_knc_rowcol_la-sg_striped_knc_512_32.lo \
	src/libparasail_knc_rowcol_la-sw_striped_knc_512_32.lo \
	src/libparasail_knc_rowcol_la-nw_stats_scan_knc_512_32.lo \
	src/libparasail_knc_rowcol_la-sg_stats_scan_knc_512_32.lo \
	src/libparasail_knc_rowcol_la-sw_stats_scan_knc_512_32.lo \
	src/libparasail_knc_rowcol_la-nw_stats_diag_knc_512_32.lo \
	src/libparasail_knc_rowcol_la-sg_stats_diag_knc_512_32.lo \
	src/libparasail_knc_rowcol_la-sw_stats_diag_knc_512_32.lo \
	src/libparasail_knc_rowcol_la-nw_stats_striped_knc_512_32.lo \
	src/libparasail_knc_rowcol_la-sg_stats_striped_knc_512_32.lo \
	src/libparasail_knc_rowcol_la-sw_stats_striped_knc_512_32.lo
am_libparasail_knc_rowcol_la_OBJECTS = $(am__objects_8)
libparasail_knc_rowcol_la_OBJECTS =  \
	$(am_libparasail_knc_rowcol_la_OBJECTS)
libparasail_knc_rowcol_la_LINK = $(LIBTOOL) $(AM_V_lt) --tag=CC \
	$(AM_LIBTOOLFLAGS) $(LIBTOOLFLAGS) --mode=link $(CCLD) \
	$(libparasail_knc_rowcol_la_CFLAGS) $(CFLAGS) $(AM_LDFLAGS) \
	$(LDFLAGS) -o $@
@HAVE_KNC_TRUE@am_libparasail_knc_rowcol_la_rpath =
libparasail_knc_table_la_LIBADD =
am__objects_9 = src/libparasail_knc_table_la-nw_scan_knc_512_32.lo \
	src/libparasail_knc_table_la-sg_scan_knc_512_32.lo \
	src/libparasail_knc_table_la-sw_scan_knc_512_32.lo \
	src/libparasail_knc_table_la-nw_diag_knc_512_32.lo \
	src/libparasail_knc_table_la-sg_diag_knc_512_32.lo \
	src/libparasail_knc_table_la-sw_diag_knc_512_32.lo \
	src/libparasail_knc_table_la-nw_striped_knc_512_32.lo \
	src/libparasail_knc_table_la-sg_striped_knc_512_32.lo \
	src/libparasail_knc_table_la-sw_striped_knc_512_32.lo \
	src/libparasail_knc_table_la-nw_stats_scan_knc_512_32.lo \
	src/libparasail_knc_table_la-sg_stats_scan_knc_512_32.lo \
	src/libparasail_knc_table_la-sw_stats_scan_knc_512_32.lo \
	src/libparasail_knc_table_la-nw_stats_diag_knc_512_32.lo \
	src/libparasail_knc_table_la-sg_stats_diag_knc_512_32.lo \
	src/libparasail_knc_table_la-sw_stats_diag_knc_512_32.lo \
	src/libparasail_knc_table_la-nw_stats_striped_knc_512_32.lo \
	src/libparasail_knc_table_la-sg_stats_striped_knc_512_32.lo \
	src/libparasail_knc_table_la-sw_stats_striped_knc_512_32.lo
am_libparasail_knc_table_la_OBJECTS = $(am__objects_9)
libparasail_knc_table_la_OBJECTS =  \
	$(am_libparasail_knc_table_la_OBJECTS)
libparasail_knc_table_la_LINK = $(LIBTOOL) $(AM_V_lt) --tag=CC \
	$(AM_LIBTOOLFLAGS) $(LIBTOOLFLAGS) --mode=link $(CCLD) \
	$(libparasail_knc_table_la_CFLAGS) $(CFLAGS) $(AM_LDFLAGS) \
	$(LDFLAGS) -o $@
@HAVE_KNC_TRUE@am_libparasail_knc_table_la_rpath =
libparasail_novec_la_LIBADD =
am__objects_10 = src/libparasail_novec_la-nw.lo \
	src/libparasail_novec_la-sg.lo src/libparasail_novec_la-sw.lo \
	src/libparasail_novec_la-nw_scan.lo \
	src/libparasail_novec_la-sg_scan.lo \
	src/libparasail_novec_la-sw_scan.lo \
	src/libparasail_novec_la-nw_stats.lo \
	src/libparasail_novec_la-sg_stats.lo \
	src/libparasail_novec_la-sw_stats.lo \
	src/libparasail_novec_la-nw_stats_scan.lo \
	src/libparasail_novec_la-sg_stats_scan.lo \
	src/libparasail_novec_la-sw_stats_scan.lo
am_libparasail_novec_la_OBJECTS = $(am__objects_10)
libparasail_novec_la_OBJECTS = $(am_libparasail_novec_la_OBJECTS)
libparasail_novec_la_LINK = $(LIBTOOL) $(AM_V_lt) --tag=CC \
	$(AM_LIBTOOLFLAGS) $(LIBTOOLFLAGS) --mode=link $(CCLD) \
	$(libparasail_novec_la_CFLAGS) $(CFLAGS) $(AM_LDFLAGS) \
	$(LDFLAGS) -o $@
libparasail_novec_rowcol_la_LIBADD =
am__objects_11 = src/libparasail_novec_rowcol_la-nw.lo \
	src/libparasail_novec_rowcol_la-sg.lo \
	src/libparasail_novec_rowcol_la-sw.lo \
	src/libparasail_novec_rowcol_la-nw_scan.lo \
	src/libparasail_novec_rowcol_la-sg_scan.lo \
	src/libparasail_novec_rowcol_la-sw_scan.lo \
	src/libparasail_novec_rowcol_la-nw_stats.lo \
	src/libparasail_novec_rowcol_la-sg_stats.lo \
	src/libparasail_novec_rowcol_la-sw_stats.lo \
	src/libparasail_novec_rowcol_la-nw_stats_scan.lo \
	src/libparasail_novec_rowcol_la-sg_stats_scan.lo \
	src/libparasail_novec_rowcol_la-sw_stats_scan.lo
am_libparasail_novec_rowcol_la_OBJECTS = $(am__objects_11)
libparasail_novec_rowcol_la_OBJECTS =  \
	$(am_libparasail_novec_rowcol_la_OBJECTS)
libparasail_novec_rowcol_la_LINK = $(LIBTOOL) $(AM_V_lt) --tag=CC \
	$(AM_LIBTOOLFLAGS) $(LIBTOOLFLAGS) --mode=link $(CCLD) \
	$(libparasail_novec_rowcol_la_CFLAGS) $(CFLAGS) $(AM_LDFLAGS) \
	$(LDFLAGS) -o $@
libparasail_novec_table_la_LIBADD =
am__objects_12 = src/libparasail_novec_table_la-nw.lo \
	src/libparasail_novec_table_la-sg.lo \
	src/libparasail_novec_table_la-sw.lo \
	src/libparasail_novec_table_la-nw_scan.lo \
	src/libparasail_novec_table_la-sg_scan.lo \
	src/libparasail_novec_table_la-sw_scan.lo \
	src/libparasail_novec_table_la-nw_stats.lo \
	src/libparasail_novec_table_la-sg_stats.lo \
	src/libparasail_novec_table_la-sw_stats.lo \
	src/libparasail_novec_table_la-nw_stats_scan.lo \
	src/libparasail_novec_table_la-sg_stats_scan.lo \
	src/libparasail_novec_table_la-sw_stats_scan.lo
am_libparasail_novec_table_la_OBJECTS = $(am__objects_12)
libparasail_novec_table_la_OBJECTS =  \
	$(am_libparasail_novec_table_la_OBJECTS)
libparasail_novec_table_la_LINK = $(LIBTOOL) $(AM_V_lt) --tag=CC \
	$(AM_LIBTOOLFLAGS) $(LIBTOOLFLAGS) --mode=link $(CCLD) \
	$(libparasail_novec_table_la_CFLAGS) $(CFLAGS) $(AM_LDFLAGS) \
	$(LDFLAGS) -o $@
libparasail_sse2_la_LIBADD =
am__objects_13 = src/libparasail_sse2_la-nw_scan_sse2_128_64.lo \
	src/libparasail_sse2_la-sg_scan_sse2_128_64.lo \
	src/libparasail_sse2_la-sw_scan_sse2_128_64.lo \
	src/libparasail_sse2_la-nw_scan_sse2_128_32.lo \
	src/libparasail_sse2_la-sg_scan_sse2_128_32.lo \
	src/libparasail_sse2_la-sw_scan_sse2_128_32.lo \
	src/libparasail_sse2_la-nw_scan_sse2_128_16.lo \
	src/libparasail_sse2_la-sg_scan_sse2_128_16.lo \
	src/libparasail_sse2_la-sw_scan_sse2_128_16.lo \
	src/libparasail_sse2_la-nw_scan_sse2_128_8.lo \
	src/libparasail_sse2_la-sg_scan_sse2_128_8.lo \
	src/libparasail_sse2_la-sw_scan_sse2_128_8.lo \
	src/libparasail_sse2_la-nw_diag_sse2_128_64.lo \
	src/libparasail_sse2_la-sg_diag_sse2_128_64.lo \
	src/libparasail_sse2_la-sw_diag_sse2_128_64.lo \
	src/libparasail_sse2_la-nw_diag_sse2_128_32.lo \
	src/libparasail_sse2_la-sg_diag_sse2_128_32.lo \
	src/libparasail_sse2_la-sw_diag_sse2_128_32.lo \
	src/libparasail_sse2_la-nw_diag_sse2_128_16.lo \
	src/libparasail_sse2_la-sg_diag_sse2_128_16.lo \
	src/libparasail_sse2_la-sw_diag_sse2_128_16.lo \
	src/libparasail_sse2_la-nw_diag_sse2_128_8.lo \
	src/libparasail_sse2_la-sg_diag_sse2_128_8.lo \
	src/libparasail_sse2_la-sw_diag_sse2_128_8.lo \
	src/libparasail_sse2_la-nw_striped_sse2_128_64.lo \
	src/libparasail_sse2_la-sg_striped_sse2_128_64.lo \
	src/libparasail_sse2_la-sw_striped_sse2_128_64.lo \
	src/libparasail_sse2_la-nw_striped_sse2_128_32.lo \
	src/libparasail_sse2_la-sg_striped_sse2_128_32.lo \
	src/libparasail_sse2_la-sw_striped_sse2_128_32.lo \
	src/libparasail_sse2_la-nw_striped_sse2_128_16.lo \
	src/libparasail_sse2_la-sg_striped_sse2_128_16.lo \
	src/libparasail_sse2_la-sw_striped_sse2_128_16.lo \
	src/libparasail_sse2_la-nw_striped_sse2_128_8.lo \
	src/libparasail_sse2_la-sg_striped_sse2_128_8.lo \
	src/libparasail_sse2_la-sw_striped_sse2_128_8.lo \
	src/libparasail_sse2_la-nw_stats_scan_sse2_128_64.lo \
	src/libparasail_sse2_la-sg_stats_scan_sse2_128_64.lo \
	src/libparasail_sse2_la-sw_stats_scan_sse2_128_64.lo \
	src/libparasail_sse2_la-nw_stats_scan_sse2_128_32.lo \
	src/libparasail_sse2_la-sg_stats_scan_sse2_128_32.lo \
	src/libparasail_sse2_la-sw_stats_scan_sse2_128_32.lo \
	src/libparasail_sse2_la-nw_stats_scan_sse2_128_16.lo \
	src/libparasail_sse2_la-sg_stats_scan_sse2_128_16.lo \
	src/libparasail_sse2_la-sw_stats_scan_sse2_128_16.lo \
	src/libparasail_sse2_la-nw_stats_scan_sse2_128_8.lo \
	src/libparasail_sse2_la-sg_stats_scan_sse2_128_8.lo \
	src/libparasail_sse2_la-sw_stats_scan_sse2_128_8.lo \
	src/libparasail_sse2_la-nw_stats_diag_sse2_128_64.lo \
	src/libparasail_sse2_la-sg_stats_diag_sse2_128_64.lo \
	src/libparasail_sse2_la-sw_stats_diag_sse2_128_64.lo \
	src/libparasail_sse2_la-nw_stats_diag_sse2_128_32.lo \
	src/libparasail_sse2_la-sg_stats_diag_sse2_128_32.lo \
	src/libparasail_sse2_la-sw_stats_diag_sse2_128_32.lo \
	src/libparasail_sse2_la-nw_stats_diag_sse2_128_16.lo \
	src/libparasail_sse2_la-sg_stats_diag_sse2_128_16.lo \
	src/libparasail_sse2_la-sw_stats_diag_sse2_128_16.lo \
	src/libparasail_sse2_la-nw_stats_diag_sse2_128_8.lo \
	src/libparasail_sse2_la-sg_stats_diag_sse2_128_8.lo \
	src/libparasail_sse2_la-sw_stats_diag_sse2_128_8.lo \
	src/libparasail_sse2_la-nw_stats_striped_sse2_128_64.lo \
	src/libparasail_sse2_la-sg_stats_striped_sse2_128_64.lo \
	src/libparasail_sse2_la-sw_stats_striped_sse2_128_64.lo \
	src/libparasail_sse2_la-nw_stats_striped_sse2_128_32.lo \
	src/libparasail_sse2_la-sg_stats_striped_sse2_128_32.lo \
	src/libparasail_sse2_la-sw_stats_striped_sse2_128_32.lo \
	src/libparasail_sse2_la-nw_stats_striped_sse2_128_16.lo \
	src/libparasail_sse2_la-sg_stats_striped_sse2_128_16.lo \
	src/libparasail_sse2_la-sw_stats_striped_sse2_128_16.lo \
	src/libparasail_sse2_la-nw_stats_striped_sse2_128_8.lo \
	src/libparasail_sse2_la-sg_stats_striped_sse2_128_8.lo \
	src/libparasail_sse2_la-sw_stats_striped_sse2_128_8.lo
am_libparasail_sse2_la_OBJECTS = $(am__objects_13)
libparasail_sse2_la_OBJECTS = $(am_libparasail_sse2_la_OBJECTS)
libparasail_sse2_la_LINK = $(LIBTOOL) $(AM_V_lt) --tag=CC \
	$(AM_LIBTOOLFLAGS) $(LIBTOOLFLAGS) --mode=link $(CCLD) \
	$(libparasail_sse2_la_CFLAGS) $(CFLAGS) $(AM_LDFLAGS) \
	$(LDFLAGS) -o $@
@HAVE_SSE2_TRUE@am_libparasail_sse2_la_rpath =
libparasail_sse2_rowcol_la_LIBADD =
am__objects_14 =  \
	src/libparasail_sse2_rowcol_la-nw_scan_sse2_128_64.lo \
	src/libparasail_sse2_rowcol_la-sg_scan_sse2_128_64.lo \
	src/libparasail_sse2_rowcol_la-sw_scan_sse2_128_64.lo \
	src/libparasail_sse2_rowcol_la-nw_scan_sse2_128_32.lo \
	src/libparasail_sse2_rowcol_la-sg_scan_sse2_128_32.lo \
	src/libparasail_sse2_rowcol_la-sw_scan_sse2_128_32.lo \
	src/libparasail_sse2_rowcol_la-nw_scan_sse2_128_16.lo \
	src/libparasail_sse2_rowcol_la-sg_scan_sse2_128_16.lo \
	src/libparasail_sse2_rowcol_la-sw_scan_sse2_128_16.lo \
	src/libparasail_sse2_rowcol_la-nw_scan_sse2_128_8.lo \
	src/libparasail_sse2_rowcol_la-sg_scan_sse2_128_8.lo \
	src/libparasail_sse2_rowcol_la-sw_scan_sse2_128_8.lo \
	src/libparasail_sse2_rowcol_la-nw_diag_sse2_128_64.lo \
	src/libparasail_sse2_rowcol_la-sg_diag_sse2_128_64.lo \
	src/libparasail_sse2_rowcol_la-sw_diag_sse2_128_64.lo \
	src/libparasail_sse2_rowcol_la-nw_diag_sse2_128_32.lo \
	src/libparasail_sse2_rowcol_la-sg_diag_sse2_128_32.lo \
	src/libparasail_sse2_rowcol_la-sw_diag_sse2_128_32.lo \
	src/libparasail_sse2_rowcol_la-nw_diag_sse2_128_16.lo \
	src/libparasail_sse2_rowcol_la-sg_diag_sse2_128_16.lo \
	src/libparasail_sse2_rowcol_la-sw_diag_sse2_128_16.lo \
	src/libparasail_sse2_rowcol_la-nw_diag_sse2_128_8.lo \
	src/libparasail_sse2_rowcol_la-sg_diag_sse2_128_8.lo \
	src/libparasail_sse2_rowcol_la-sw_diag_sse2_128_8.lo \
	src/libparasail_sse2_rowcol_la-nw_striped_sse2_128_64.lo \
	src/libparasail_sse2_rowcol_la-sg_striped_sse2_128_64.lo \
	src/libparasail_sse2_rowcol_la-sw_striped_sse2_128_64.lo \
	src/libparasail_sse2_rowcol_la-nw_striped_sse2_128_32.lo \
	src/libparasail_sse2_rowcol_la-sg_striped_sse2_128_32.lo \
	src/libparasail_sse2_rowcol_la-sw_striped_sse2_128_32.lo \
	src/libparasail_sse2_rowcol_la-nw_striped_sse2_128_16.lo \
	src/libparasail_sse2_rowcol_la-sg_striped_sse2_128_16.lo \
	src/libparasail_sse2_rowcol_la-sw_striped_sse2_128_16.lo \
	src/libparasail_sse2_rowcol_la-nw_striped_sse2_128_8.lo \
	src/libparasail_sse2_rowcol_la-sg_striped_sse2_128_8.lo \
	src/libparasail_sse2_rowcol_la-sw_striped_sse2_128_8.lo \
	src/libparasail_sse2_rowcol_la-nw_stats_scan_sse2_128_64.lo \
	src/libparasail_sse2_rowcol_la-sg_stats_scan_sse2_128_64.lo \
	src/libparasail_sse2_rowcol_la-sw_stats_scan_sse2_128_64.lo \
	src/libparasail_sse2_rowcol_la-nw_stats_scan_sse2_128_32.lo \
	src/libparasail_sse2_rowcol_la-sg_stats_scan_sse2_128_32.lo \
	src/libparasail_sse2_rowcol_la-sw_stats_scan_sse2_128_32.lo \
	src/libparasail_sse2_rowcol_la-nw_stats_scan_sse2_128_16.lo \
	src/libparasail_sse2_rowcol_la-sg_stats_scan_sse2_128_16.lo \
	src/libparasail_sse2_rowcol_la-sw_stats_scan_sse2_128_16.lo \
	src/libparasail_sse2_rowcol_la-nw_stats_scan_sse2_128_8.lo \
	src/libparasail_sse2_rowcol_la-sg_stats_scan_sse2_128_8.lo \
	src/libparasail_sse2_rowcol_la-sw_stats_scan_sse2_128_8.lo \
	src/libparasail_sse2_rowcol_la-nw_stats_diag_sse2_128_64.lo \
	src/libparasail_sse2_rowcol_la-sg_stats_diag_sse2_128_64.lo \
	src/libparasail_sse2_rowcol_la-sw_stats_diag_sse2_128_64.lo \
	src/libparasail_sse2_rowcol_la-nw_stats_diag_sse2_128_32.lo \
	src/libparasail_sse2_rowcol_la-sg_stats_diag_sse2_128_32.lo \
	src/libparasail_sse2_rowcol_la-sw_stats_diag_sse2_128_32.lo \
	src/libparasail_sse2_rowcol_la-nw_stats_diag_sse2_128_16.lo \
	src/libparasail_sse2_rowcol_la-sg_stats_diag_sse2_128_16.lo \
	src/libparasail_sse2_rowcol_la-sw_stats_diag_sse2_128_16.lo \
	src/libparasail_sse2_rowcol_la-nw_stats_diag_sse2_128_8.lo \
	src/libparasail_sse2_rowcol_la-sg_stats_diag_sse2_128_8.lo \
	src/libparasail_sse2_rowcol_la-sw_stats_diag_sse2_128_8.lo \
	src/libparasail_sse2_rowcol_la-nw_stats_striped_sse2_128_64.lo \
	src/libparasail_sse2_rowcol_la-sg_stats_striped_sse2_128_64.lo \
	src/libparasail_sse2_rowcol_la-sw_stats_striped_sse2_128_64.lo \
	src/libparasail_sse2_rowcol_la-nw_stats_striped_sse2_128_32.lo \
	src/libparasail_sse2_rowcol_la-sg_stats_striped_sse2_128_32.lo \
	src/libparasail_sse2_rowcol_la-sw_stats_striped_sse2_128_32.lo \
	src/libparasail_sse2_rowcol_la-nw_stats_striped_sse2_128_16.lo \
	src/libparasail_sse2_rowcol_la-sg_stats_striped_sse2_128_16.lo \
	src/libparasail_sse2_rowcol_la-sw_stats_striped_sse2_128_16.lo \
	src/libparasail_sse2_rowcol_la-nw_stats_striped_sse2_128_8.lo \
	src/libparasail_sse2_rowcol_la-sg_stats_striped_sse2_128_8.lo \
	src/libparasail_sse2_rowcol_la-sw_stats_striped_sse2_128_8.lo
am_libparasail_sse2_rowcol_la_OBJECTS = $(am__objects_14)
libparasail_sse2_rowcol_la_OBJECTS =  \
	$(am_libparasail_sse2_rowcol_la_OBJECTS)
libparasail_sse2_rowcol_la_LINK = $(LIBTOOL) $(AM_V_lt) --tag=CC \
	$(AM_LIBTOOLFLAGS) $(LIBTOOLFLAGS) --mode=link $(CCLD) \
	$(libparasail_sse2_rowcol_la_CFLAGS) $(CFLAGS) $(AM_LDFLAGS) \
	$(LDFLAGS) -o $@
@HAVE_SSE2_TRUE@am_libparasail_sse2_rowcol_la_rpath =
libparasail_sse2_table_la_LIBADD =
am__objects_15 = src/libparasail_sse2_table_la-nw_scan_sse2_128_64.lo \
	src/libparasail_sse2_table_la-sg_scan_sse2_128_64.lo \
	src/libparasail_sse2_table_la-sw_scan_sse2_128_64.lo \
	src/libparasail_sse2_table_la-nw_scan_sse2_128_32.lo \
	src/libparasail_sse2_table_la-sg_scan_sse2_128_32.lo \
	src/libparasail_sse2_table_la-sw_scan_sse2_128_32.lo \
	src/libparasail_sse2_table_la-nw_scan_sse2_128_16.lo \
	src/libparasail_sse2_table_la-sg_scan_sse2_128_16.lo \
	src/libparasail_sse2_table_la-sw_scan_sse2_128_16.lo \
	src/libparasail_sse2_table_la-nw_scan_sse2_128_8.lo \
	src/libparasail_sse2_table_la-sg_scan_sse2_128_8.lo \
	src/libparasail_sse2_table_la-sw_scan_sse2_128_8.lo \
	src/libparasail_sse2_table_la-nw_diag_sse2_128_64.lo \
	src/libparasail_sse2_table_la-sg_diag_sse2_128_64.lo \
	src/libparasail_sse2_table_la-sw_diag_sse2_128_64.lo \
	src/libparasail_sse2_table_la-nw_diag_sse2_128_32.lo \
	src/libparasail_sse2_table_la-sg_diag_sse2_128_32.lo \
	src/libparasail_sse2_table_la-sw_diag_sse2_128_32.lo \
	src/libparasail_sse2_table_la-nw_diag_sse2_128_16.lo \
	src/libparasail_sse2_table_la-sg_diag_sse2_128_16.lo \
	src/libparasail_sse2_table_la-sw_diag_sse2_128_16.lo \
	src/libparasail_sse2_table_la-nw_diag_sse2_128_8.lo \
	src/libparasail_sse2_table_la-sg_diag_sse2_128_8.lo \
	src/libparasail_sse2_table_la-sw_diag_sse2_128_8.lo \
	src/libparasail_sse2_table_la-nw_striped_sse2_128_64.lo \
	src/libparasail_sse2_table_la-sg_striped_sse2_128_64.lo \
	src/libparasail_sse2_table_la-sw_striped_sse2_128_64.lo \
	src/libparasail_sse2_table_la-nw_striped_sse2_128_32.lo \
	src/libparasail_sse2_table_la-sg_striped_sse2_128_32.lo \
	src/libparasail_sse2_table_la-sw_striped_sse2_128_32.lo \
	src/libparasail_sse2_table_la-nw_striped_sse2_128_16.lo \
	src/libparasail_sse2_table_la-sg_striped_sse2_128_16.lo \
	src/libparasail_sse2_table_la-sw_striped_sse2_128_16.lo \
	src/libparasail_sse2_table_la-nw_striped_sse2_128_8.lo \
	src/libparasail_sse2_table_la-sg_striped_sse2_128_8.lo \
	src/libparasail_sse2_table_la-sw_striped_sse2_128_8.lo \
	src/libparasail_sse2_table_la-nw_stats_scan_sse2_128_64.lo \
	src/libparasail_sse2_table_la-sg_stats_scan_sse2_128_64.lo \
	src/libparasail_sse2_table_la-sw_stats_scan_sse2_128_64.lo \
	src/libparasail_sse2_table_la-nw_stats_scan_sse2_128_32.lo \
	src/libparasail_sse2_table_la-sg_stats_scan_sse2_128_32.lo \
	src/libparasail_sse2_table_la-sw_stats_scan_sse2_128_32.lo \
	src/libparasail_sse2_table_la-nw_stats_scan_sse2_128_16.lo \
	src/libparasail_sse2_table_la-sg_stats_scan_sse2_128_16.lo \
	src/libparasail_sse2_table_la-sw_stats_scan_sse2_128_16.lo \
	src/libparasail_sse2_table_la-nw_stats_scan_sse2_128_8.lo \
	src/libparasail_sse2_table_la-sg_stats_scan_sse2_128_8.lo \
	src/libparasail_sse2_table_la-sw_stats_scan_sse2_128_8.lo \
	src/libparasail_sse2_table_la-nw_stats_diag_sse2_128_64.lo \
	src/libparasail_sse2_table_la-sg_stats_diag_sse2_128_64.lo \
	src/libparasail_sse2_table_la-sw_stats_diag_sse2_128_64.lo \
	src/libparasail_sse2_table_la-nw_stats_diag_sse2_128_32.lo \
	src/libparasail_sse2_table_la-sg_stats_diag_sse2_128_32.lo \
	src/libparasail_sse2_table_la-sw_stats_diag_sse2_128_32.lo \
	src/libparasail_sse2_table_la-nw_stats_diag_sse2_128_16.lo \
	src/libparasail_sse2_table_la-sg_stats_diag_sse2_128_16.lo \
	src/libparasail_sse2_table_la-sw_stats_diag_sse2_128_16.lo \
	src/libparasail_sse2_table_la-nw_stats_diag_sse2_128_8.lo \
	src/libparasail_sse2_table_la-sg_stats_diag_sse2_128_8.lo \
	src/libparasail_sse2_table_la-sw_stats_diag_sse2_128_8.lo \
	src/libparasail_sse2_table_la-nw_stats_striped_sse2_128_64.lo \
	src/libparasail_sse2_table_la-sg_stats_striped_sse2_128_64.lo \
	src/libparasail_sse2_table_la-sw_stats_striped_sse2_128_64.lo \
	src/libparasail_sse2_table_la-nw_stats_striped_sse2_128_32.lo \
	src/libparasail_sse2_table_la-sg_stats_striped_sse2_128_32.lo \
	src/libparasail_sse2_table_la-sw_stats_striped_sse2_128_32.lo \
	src/libparasail_sse2_table_la-nw_stats_striped_sse2_128_16.lo \
	src/libparasail_sse2_table_la-sg_stats_striped_sse2_128_16.lo \
	src/libparasail_sse2_table_la-sw_stats_striped_sse2_128_16.lo \
	src/libparasail_sse2_table_la-nw_stats_striped_sse2_128_8.lo \
	src/libparasail_sse2_table_la-sg_stats_striped_sse2_128_8.lo \
	src/libparasail_sse2_table_la-sw_stats_striped_sse2_128_8.lo
am_libparasail_sse2_table_la_OBJECTS = $(am__objects_15)
libparasail_sse2_table_la_OBJECTS =  \
	$(am_libparasail_sse2_table_la_OBJECTS)
libparasail_sse2_table_la_LINK = $(LIBTOOL) $(AM_V_lt) --tag=CC \
	$(AM_LIBTOOLFLAGS) $(LIBTOOLFLAGS) --mode=link $(CCLD) \
	$(libparasail_sse2_table_la_CFLAGS) $(CFLAGS) $(AM_LDFLAGS) \
	$(LDFLAGS) -o $@
@HAVE_SSE2_TRUE@am_libparasail_sse2_table_la_rpath =
libparasail_sse41_la_LIBADD =
am__objects_16 = src/libparasail_sse41_la-nw_scan_sse41_128_64.lo \
	src/libparasail_sse41_la-sg_scan_sse41_128_64.lo \
	src/libparasail_sse41_la-sw_scan_sse41_128_64.lo \
	src/libparasail_sse41_la-nw_scan_sse41_128_32.lo \
	src/libparasail_sse41_la-sg_scan_sse41_128_32.lo \
	src/libparasail_sse41_la-sw_scan_sse41_128_32.lo \
	src/libparasail_sse41_la-nw_scan_sse41_128_16.lo \
	src/libparasail_sse41_la-sg_scan_sse41_128_16.lo \
	src/libparasail_sse41_la-sw_scan_sse41_128_16.lo \
	src/libparasail_sse41_la-nw_scan_sse41_128_8.lo \
	src/libparasail_sse41_la-sg_scan_sse41_128_8.lo \
	src/libparasail_sse41_la-sw_scan_sse41_128_8.lo \
	src/libparasail_sse41_la-nw_diag_sse41_128_64.lo \
	src/libparasail_sse41_la-sg_diag_sse41_128_64.lo \
	src/libparasail_sse41_la-sw_diag_sse41_128_64.lo \
	src/libparasail_sse41_la-nw_diag_sse41_128_32.lo \
	src/libparasail_sse41_la-sg_diag_sse41_128_32.lo \
	src/libparasail_sse41_la-sw_diag_sse41_128_32.lo \
	src/libparasail_sse41_la-nw_diag_sse41_128_16.lo \
	src/libparasail_sse41_la-sg_diag_sse41_128_16.lo \
	src/libparasail_sse41_la-sw_diag_sse41_128_16.lo \
	src/libparasail_sse41_la-nw_diag_sse41_128_8.lo \
	src/libparasail_sse41_la-sg_diag_sse41_128_8.lo \
	src/libparasail_sse41_la-sw_diag_sse41_128_8.lo \
	src/libparasail_sse41_la-nw_striped_sse41_128_64.lo \
	src/libparasail_sse41_la-sg_striped_sse41_128_64.lo \
	src/libparasail_sse41_la-sw_striped_sse41_128_64.lo \
	src/libparasail_sse41_la-nw_striped_sse41_128_32.lo \
	src/libparasail_sse41_la-sg_striped_sse41_128_32.lo \
	src/libparasail_sse41_la-sw_striped_sse41_128_32.lo \
	src/libparasail_sse41_la-nw_striped_sse41_128_16.lo \
	src/libparasail_sse41_la-sg_striped_sse41_128_16.lo \
	src/libparasail_sse41_la-sw_striped_sse41_128_16.lo \
	src/libparasail_sse41_la-nw_striped_sse41_128_8.lo \
	src/libparasail_sse41_la-sg_striped_sse41_128_8.lo \
	src/libparasail_sse41_la-sw_striped_sse41_128_8.lo \
	src/libparasail_sse41_la-sw_blocked_sse41_128_32.lo \
	src/libparasail_sse41_la-sw_blocked_sse41_128_16.lo \
	src/libparasail_sse41_la-nw_stats_scan_sse41_128_64.lo \
	src/libparasail_sse41_la-sg_stats_scan_sse41_128_64.lo \
	src/libparasail_sse41_la-sw_stats_scan_sse41_128_64.lo \
	src/libparasail_sse41_la-nw_stats_scan_sse41_128_32.lo \
	src/libparasail_sse41_la-sg_stats_scan_sse41_128_32.lo \
	src/libparasail_sse41_la-sw_stats_scan_sse41_128_32.lo \
	src/libparasail_sse41_la-nw_stats_scan_sse41_128_16.lo \
	src/libparasail_sse41_la-sg_stats_scan_sse41_128_16.lo \
	src/libparasail_sse41_la-sw_stats_scan_sse41_128_16.lo \
	src/libparasail_sse41_la-nw_stats_scan_sse41_128_8.lo \
	src/libparasail_sse41_la-sg_stats_scan_sse41_128_8.lo \
	src/libparasail_sse41_la-sw_stats_scan_sse41_128_8.lo \
	src/libparasail_sse41_la-nw_stats_diag_sse41_128_64.lo \
	src/libparasail_sse41_la-sg_stats_diag_sse41_128_64.lo \
	src/libparasail_sse41_la-sw_stats_diag_sse41_128_64.lo \
	src/libparasail_sse41_la-nw_stats_diag_sse41_128_32.lo \
	src/libparasail_sse41_la-sg_stats_diag_sse41_128_32.lo \
	src/libparasail_sse41_la-sw_stats_diag_sse41_128_32.lo \
	src/libparasail_sse41_la-nw_stats_diag_sse41_128_16.lo \
	src/libparasail_sse41_la-sg_stats_diag_sse41_128_16.lo \
	src/libparasail_sse41_la-sw_stats_diag_sse41_128_16.lo \
	src/libparasail_sse41_la-nw_stats_diag_sse41_128_8.lo \
	src/libparasail_sse41_la-sg_stats_diag_sse41_128_8.lo \
	src/libparasail_sse41_la-sw_stats_diag_sse41_128_8.lo \
	src/libparasail_sse41_la-nw_stats_striped_sse41_128_64.lo \
	src/libparasail_sse41_la-sg_stats_striped_sse41_128_64.lo \
	src/libparasail_sse41_la-sw_stats_striped_sse41_128_64.lo \
	src/libparasail_sse41_la-nw_stats_striped_sse41_128_32.lo \
	src/libparasail_sse41_la-sg_stats_striped_sse41_128_32.lo \
	src/libparasail_sse41_la-sw_stats_striped_sse41_128_32.lo \
	src/libparasail_sse41_la-nw_stats_striped_sse41_128_16.lo \
	src/libparasail_sse41_la-sg_stats_striped_sse41_128_16.lo \
	src/libparasail_sse41_la-sw_stats_striped_sse41_128_16.lo \
	src/libparasail_sse41_la-nw_stats_striped_sse41_128_8.lo \
	src/libparasail_sse41_la-sg_stats_striped_sse41_128_8.lo \
	src/libparasail_sse41_la-sw_stats_striped_sse41_128_8.lo
am_libparasail_sse41_la_OBJECTS = $(am__objects_16)
libparasail_sse41_la_OBJECTS = $(am_libparasail_sse41_la_OBJECTS)
libparasail_sse41_la_LINK = $(LIBTOOL) $(AM_V_lt) --tag=CC \
	$(AM_LIBTOOLFLAGS) $(LIBTOOLFLAGS) --mode=link $(CCLD) \
	$(libparasail_sse41_la_CFLAGS) $(CFLAGS) $(AM_LDFLAGS) \
	$(LDFLAGS) -o $@
@HAVE_SSE41_TRUE@am_libparasail_sse41_la_rpath =
libparasail_sse41_rowcol_la_LIBADD =
am__objects_17 =  \
	src/libparasail_sse41_rowcol_la-nw_scan_sse41_128_64.lo \
	src/libparasail_sse41_rowcol_la-sg_scan_sse41_128_64.lo \
	src/libparasail_sse41_rowcol_la-sw_scan_sse41_128_64.lo \
	src/libparasail_sse41_rowcol_la-nw_scan_sse41_128_32.lo \
	src/libparasail_sse41_rowcol_la-sg_scan_sse41_128_32.lo \
	src/libparasail_sse41_rowcol_la-sw_scan_sse41_128_32.lo \
	src/libparasail_sse41_rowcol_la-nw_scan_sse41_128_16.lo \
	src/libparasail_sse41_rowcol_la-sg_scan_sse41_128_16.lo \
	src/libparasail_sse41_rowcol_la-sw_scan_sse41_128_16.lo \
	src/libparasail_sse41_rowcol_la-nw_scan_sse41_128_8.lo \
	src/libparasail_sse41_rowcol_la-sg_scan_sse41_128_8.lo \
	src/libparasail_sse41_rowcol_la-sw_scan_sse41_128_8.lo \
	src/libparasail_sse41_rowcol_la-nw_diag_sse41_128_64.lo \
	src/libparasail_sse41_rowcol_la-sg_diag_sse41_128_64.lo \
	src/libparasail_sse41_rowcol_la-sw_diag_sse41_128_64.lo \
	src/libparasail_sse41_rowcol_la-nw_diag_sse41_128_32.lo \
	src/libparasail_sse41_rowcol_la-sg_diag_sse41_128_32.lo \
	src/libparasail_sse41_rowcol_la-sw_diag_sse41_128_32.lo \
	src/libparasail_sse41_rowcol_la-nw_diag_sse41_128_16.lo \
	src/libparasail_sse41_rowcol_la-sg_diag_sse41_128_16.lo \
	src/libparasail_sse41_rowcol_la-sw_diag_sse41_128_16.lo \
	src/libparasail_sse41_rowcol_la-nw_diag_sse41_128_8.lo \
	src/libparasail_sse41_rowcol_la-sg_diag_sse41_128_8.lo \
	src/libparasail_sse41_rowcol_la-sw_diag_sse41_128_8.lo \
	src/libparasail_sse41_rowcol_la-nw_striped_sse41_128_64.lo \
	src/libparasail_sse41_rowcol_la-sg_striped_sse41_128_64.lo \
	src/libparasail_sse41_rowcol_la-sw_striped_sse41_128_64.lo \
	src/libparasail_sse41_rowcol_la-nw_striped_sse41_128_32.lo \
	src/libparasail_sse41_rowcol_la-sg_striped_sse41_128_32.lo \
	src/libparasail_sse41_rowcol_la-sw_striped_sse41_128_32.lo \
	src/libparasail_sse41_rowcol_la-nw_striped_sse41_128_16.lo \
	src/libparasail_sse41_rowcol_la-sg_striped_sse41_128_16.lo \
	src/libparasail_sse41_rowcol_la-sw_striped_sse41_128_16.lo \
	src/libparasail_sse41_rowcol_la-nw_striped_sse41_128_8.lo \
	src/libparasail_sse41_rowcol_la-sg_striped_sse41_128_8.lo \
	src/libparasail_sse41_rowcol_la-sw_striped_sse41_128_8.lo \
	src/libparasail_sse41_rowcol_la-sw_blocked_sse41_128_32.lo \
	src/libparasail_sse41_rowcol_la-sw_blocked_sse41_128_16.lo \
	src/libparasail_sse41_rowcol_la-nw_stats_scan_sse41_128_64.lo \
	src/libparasail_sse41_rowcol_la-sg_stats_scan_sse41_128_64.lo \
	src/libparasail_sse41_rowcol_la-sw_stats_scan_sse41_128_64.lo \
	src/libparasail_sse41_rowcol_la-nw_stats_scan_sse41_128_32.lo \
	src/libparasail_sse41_rowcol_la-sg_stats_scan_sse41_128_32.lo \
	src/libparasail_sse41_rowcol_la-sw_stats_scan_sse41_128_32.lo \
	src/libparasail_sse41_rowcol_la-nw_stats_scan_sse41_128_16.lo \
	src/libparasail_sse41_rowcol_la-sg_stats_scan_sse41_128_16.lo \
	src/libparasail_sse41_rowcol_la-sw_stats_scan_sse41_128_16.lo \
	src/libparasail_sse41_rowcol_la-nw_stats_scan_sse41_128_8.lo \
	src/libparasail_sse41_rowcol_la-sg_stats_scan_sse41_128_8.lo \
	src/libparasail_sse41_rowcol_la-sw_stats_scan_sse41_128_8.lo \
	src/libparasail_sse41_rowcol_la-nw_stats_diag_sse41_128_64.lo \
	src/libparasail_sse41_rowcol_la-sg_stats_diag_sse41_128_64.lo \
	src/libparasail_sse41_rowcol_la-sw_stats_diag_sse41_128_64.lo \
	src/libparasail_sse41_rowcol_la-nw_stats_diag_sse41_128_32.lo \
	src/libparasail_sse41_rowcol_la-sg_stats_diag_sse41_128_32.lo \
	src/libparasail_sse41_rowcol_la-sw_stats_diag_sse41_128_32.lo \
	src/libparasail_sse41_rowcol_la-nw_stats_diag_sse41_128_16.lo \
	src/libparasail_sse41_rowcol_la-sg_stats_diag_sse41_128_16.lo \
	src/libparasail_sse41_rowcol_la-sw_stats_diag_sse41_128_16.lo \
	src/libparasail_sse41_rowcol_la-nw_stats_diag_sse41_128_8.lo \
	src/libparasail_sse41_rowcol_la-sg_stats_diag_sse41_128_8.lo \
	src/libparasail_sse41_rowcol_la-sw_stats_diag_sse41_128_8.lo \
	src/libparasail_sse41_rowcol_la-nw_stats_striped_sse41_128_64.lo \
	src/libparasail_sse41_rowcol_la-sg_stats_striped_sse41_128_64.lo \
	src/libparasail_sse41_rowcol_la-sw_stats_striped_sse41_128_64.lo \
	src/libparasail_sse41_rowcol_la-nw_stats_striped_sse41_128_32.lo \
	src/libparasail_sse41_rowcol_la-sg_stats_striped_sse41_128_32.lo \
	src/libparasail_sse41_rowcol_la-sw_stats_striped_sse41_128_32.lo \
	src/libparasail_sse41_rowcol_la-nw_stats_striped_sse41_128_16.lo \
	src/libparasail_sse41_rowcol_la-sg_stats_striped_sse41_128_16.lo \
	src/libparasail_sse41_rowcol_la-sw_stats_striped_sse41_128_16.lo \
	src/libparasail_sse41_rowcol_la-nw_stats_striped_sse41_128_8.lo \
	src/libparasail_sse41_rowcol_la-sg_stats_striped_sse41_128_8.lo \
	src/libparasail_sse41_rowcol_la-sw_stats_striped_sse41_128_8.lo
am_libparasail_sse41_rowcol_la_OBJECTS = $(am__objects_17)
libparasail_sse41_rowcol_la_OBJECTS =  \
	$(am_libparasail_sse41_rowcol_la_OBJECTS)
libparasail_sse41_rowcol_la_LINK = $(LIBTOOL) $(AM_V_lt) --tag=CC \
	$(AM_LIBTOOLFLAGS) $(LIBTOOLFLAGS) --mode=link $(CCLD) \
	$(libparasail_sse41_rowcol_la_CFLAGS) $(CFLAGS) $(AM_LDFLAGS) \
	$(LDFLAGS) -o $@
@HAVE_SSE41_TRUE@am_libparasail_sse41_rowcol_la_rpath =
libparasail_sse41_table_la_LIBADD =
am__objects_18 =  \
	src/libparasail_sse41_table_la-nw_scan_sse41_128_64.lo \
	src/libparasail_sse41_table_la-sg_scan_sse41_128_64.lo \
	src/libparasail_sse41_table_la-sw_scan_sse41_128_64.lo \
	src/libparasail_sse41_table_la-nw_scan_sse41_128_32.lo \
	src/libparasail_sse41_table_la-sg_scan_sse41_128_32.lo \
	src/libparasail_sse41_table_la-sw_scan_sse41_128_32.lo \
	src/libparasail_sse41_table_la-nw_scan_sse41_128_16.lo \
	src/libparasail_sse41_table_la-sg_scan_sse41_128_16.lo \
	src/libparasail_sse41_table_la-sw_scan_sse41_128_16.lo \
	src/libparasail_sse41_table_la-nw_scan_sse41_128_8.lo \
	src/libparasail_sse41_table_la-sg_scan_sse41_128_8.lo \
	src/libparasail_sse41_table_la-sw_scan_sse41_128_8.lo \
	src/libparasail_sse41_table_la-nw_diag_sse41_128_64.lo \
	src/libparasail_sse41_table_la-sg_diag_sse41_128_64.lo \
	src/libparasail_sse41_table_la-sw_diag_sse41_128_64.lo \
	src/libparasail_sse41_table_la-nw_diag_sse41_128_32.lo \
	src/libparasail_sse41_table_la-sg_diag_sse41_128_32.lo \
	src/libparasail_sse41_table_la-sw_diag_sse41_128_32.lo \
	src/libparasail_sse41_table_la-nw_diag_sse41_128_16.lo \
	src/libparasail_sse41_table_la-sg_diag_sse41_128_16.lo \
	src/libparasail_sse41_table_la-sw_diag_sse41_128_16.lo \
	src/libparasail_sse41_table_la-nw_diag_sse41_128_8.lo \
	src/libparasail_sse41_table_la-sg_diag_sse41_128_8.lo \
	src/libparasail_sse41_table_la-sw_diag_sse41_128_8.lo \
	src/libparasail_sse41_table_la-nw_striped_sse41_128_64.lo \
	src/libparasail_sse41_table_la-sg_striped_sse41_128_64.lo \
	src/libparasail_sse41_table_la-sw_striped_sse41_128_64.lo \
	src/libparasail_sse41_table_la-nw_striped_sse41_128_32.lo \
	src/libparasail_sse41_table_la-sg_striped_sse41_128_32.lo \
	src/libparasail_sse41_table_la-sw_striped_sse41_128_32.lo \
	src/libparasail_sse41_table_la-nw_striped_sse41_128_16.lo \
	src/libparasail_sse41_table_la-sg_striped_sse41_128_16.lo \
	src/libparasail_sse41_table_la-sw_striped_sse41_128_16.lo \
	src/libparasail_sse41_table_la-nw_striped_sse41_128_8.lo \
	src/libparasail_sse41_table_la-sg_striped_sse41_128_8.lo \
	src/libparasail_sse41_table_la-sw_striped_sse41_128_8.lo \
	src/libparasail_sse41_table_la-sw_blocked_sse41_128_32.lo \
	src/libparasail_sse41_table_la-sw_blocked_sse41_128_16.lo \
	src/libparasail_sse41_table_la-nw_stats_scan_sse41_128_64.lo \
	src/libparasail_sse41_table_la-sg_stats_scan_sse41_128_64.lo \
	src/libparasail_sse41_table_la-sw_stats_scan_sse41_128_64.lo \
	src/libparasail_sse41_table_la-nw_stats_scan_sse41_128_32.lo \
	src/libparasail_sse41_table_la-sg_stats_scan_sse41_128_32.lo \
	src/libparasail_sse41_table_la-sw_stats_scan_sse41_128_32.lo \
	src/libparasail_sse41_table_la-nw_stats_scan_sse41_128_16.lo \
	src/libparasail_sse41_table_la-sg_stats_scan_sse41_128_16.lo \
	src/libparasail_sse41_table_la-sw_stats_scan_sse41_128_16.lo \
	src/libparasail_sse41_table_la-nw_stats_scan_sse41_128_8.lo \
	src/libparasail_sse41_table_la-sg_stats_scan_sse41_128_8.lo \
	src/libparasail_sse41_table_la-sw_stats_scan_sse41_128_8.lo \
	src/libparasail_sse41_table_la-nw_stats_diag_sse41_128_64.lo \
	src/libparasail_sse41_table_la-sg_stats_diag_sse41_128_64.lo \
	src/libparasail_sse41_table_la-sw_stats_diag_sse41_128_64.lo \
	src/libparasail_sse41_table_la-nw_stats_diag_sse41_128_32.lo \
	src/libparasail_sse41_table_la-sg_stats_diag_sse41_128_32.lo \
	src/libparasail_sse41_table_la-sw_stats_diag_sse41_128_32.lo \
	src/libparasail_sse41_table_la-nw_stats_diag_sse41_128_16.lo \
	src/libparasail_sse41_table_la-sg_stats_diag_sse41_128_16.lo \
	src/libparasail_sse41_table_la-sw_stats_diag_sse41_128_16.lo \
	src/libparasail_sse41_table_la-nw_stats_diag_sse41_128_8.lo \
	src/libparasail_sse41_table_la-sg_stats_diag_sse41_128_8.lo \
	src/libparasail_sse41_table_la-sw_stats_diag_sse41_128_8.lo \
	src/libparasail_sse41_table_la-nw_stats_striped_sse41_128_64.lo \
	src/libparasail_sse41_table_la-sg_stats_striped_sse41_128_64.lo \
	src/libparasail_sse41_table_la-sw_stats_striped_sse41_128_64.lo \
	src/libparasail_sse41_table_la-nw_stats_striped_sse41_128_32.lo \
	src/libparasail_sse41_table_la-sg_stats_striped_sse41_128_32.lo \
	src/libparasail_sse41_table_la-sw_stats_striped_sse41_128_32.lo \
	src/libparasail_sse41_table_la-nw_stats_striped_sse41_128_16.lo \
	src/libparasail_sse41_table_la-sg_stats_striped_sse41_128_16.lo \
	src/libparasail_sse41_table_la-sw_stats_striped_sse41_128_16.lo \
	src/libparasail_sse41_table_la-nw_stats_striped_sse41_128_8.lo \
	src/libparasail_sse41_table_la-sg_stats_striped_sse41_128_8.lo \
	src/libparasail_sse41_table_la-sw_stats_striped_sse41_128_8.lo
am_libparasail_sse41_table_la_OBJECTS = $(am__objects_18)
libparasail_sse41_table_la_OBJECTS =  \
	$(am_libparasail_sse41_table_la_OBJECTS)
libparasail_sse41_table_la_LINK = $(LIBTOOL) $(AM_V_lt) --tag=CC \
	$(AM_LIBTOOLFLAGS) $(LIBTOOLFLAGS) --mode=link $(CCLD) \
	$(libparasail_sse41_table_la_CFLAGS) $(CFLAGS) $(AM_LDFLAGS) \
	$(LDFLAGS) -o $@
@HAVE_SSE41_TRUE@am_libparasail_sse41_table_la_rpath =
libparasail_sse_memory_la_LIBADD =
am__objects_19 = src/libparasail_sse_memory_la-memory_sse.lo
am_libparasail_sse_memory_la_OBJECTS = $(am__objects_19)
libparasail_sse_memory_la_OBJECTS =  \
	$(am_libparasail_sse_memory_la_OBJECTS)
libparasail_sse_memory_la_LINK = $(LIBTOOL) $(AM_V_lt) --tag=CC \
	$(AM_LIBTOOLFLAGS) $(LIBTOOLFLAGS) --mode=link $(CCLD) \
	$(libparasail_sse_memory_la_CFLAGS) $(CFLAGS) $(AM_LDFLAGS) \
	$(LDFLAGS) -o $@
@HAVE_SSE_TRUE@am_libparasail_sse_memory_la_rpath =
tests_libsais_la_LIBADD =
am_tests_libsais_la_OBJECTS = contrib/sais-lite-lcp/sais.lo
tests_libsais_la_OBJECTS = $(am_tests_libsais_la_OBJECTS)
tests_libssw_la_LIBADD =
am__tests_libssw_la_SOURCES_DIST = contrib/ssw.c contrib/ssw.h
@HAVE_SSE2_TRUE@am_tests_libssw_la_OBJECTS =  \
@HAVE_SSE2_TRUE@	contrib/tests_libssw_la-ssw.lo
tests_libssw_la_OBJECTS = $(am_tests_libssw_la_OBJECTS)
tests_libssw_la_LINK = $(LIBTOOL) $(AM_V_lt) --tag=CC \
	$(AM_LIBTOOLFLAGS) $(LIBTOOLFLAGS) --mode=link $(CCLD) \
	$(tests_libssw_la_CFLAGS) $(CFLAGS) $(AM_LDFLAGS) $(LDFLAGS) \
	-o $@
@HAVE_SSE2_TRUE@am_tests_libssw_la_rpath =
@HAVE_CILK_TRUE@am__EXEEXT_1 = apps/parasail_aligner_cilk$(EXEEXT)
@HAVE_SSE2_TRUE@am__EXEEXT_2 = tests/test_ssw$(EXEEXT)
PROGRAMS = $(bin_PROGRAMS)
am_apps_parasail_aligner_OBJECTS =  \
	apps/apps_parasail_aligner-parasail_aligner.$(OBJEXT)
apps_parasail_aligner_OBJECTS = $(am_apps_parasail_aligner_OBJECTS)
am__DEPENDENCIES_2 = libparasail.la $(am__DEPENDENCIES_1) \
	$(am__DEPENDENCIES_1)
apps_parasail_aligner_DEPENDENCIES = $(am__DEPENDENCIES_2) \
	tests/libsais.la
apps_parasail_aligner_LINK = $(LIBTOOL) $(AM_V_lt) --tag=CXX \
	$(AM_LIBTOOLFLAGS) $(LIBTOOLFLAGS) --mode=link $(CXXLD) \
	$(apps_parasail_aligner_CXXFLAGS) $(CXXFLAGS) \
	$(apps_parasail_aligner_LDFLAGS) $(LDFLAGS) -o $@
am_apps_parasail_aligner_cilk_OBJECTS =  \
	apps/apps_parasail_aligner_cilk-parasail_aligner.$(OBJEXT)
apps_parasail_aligner_cilk_OBJECTS =  \
	$(am_apps_parasail_aligner_cilk_OBJECTS)
apps_parasail_aligner_cilk_DEPENDENCIES = $(am__DEPENDENCIES_2) \
	$(am__DEPENDENCIES_1) tests/libsais.la
apps_parasail_aligner_cilk_LINK = $(LIBTOOL) $(AM_V_lt) --tag=CXX \
	$(AM_LIBTOOLFLAGS) $(LIBTOOLFLAGS) --mode=link $(CXXLD) \
	$(apps_parasail_aligner_cilk_CXXFLAGS) $(CXXFLAGS) \
	$(apps_parasail_aligner_cilk_LDFLAGS) $(LDFLAGS) -o $@
am_apps_parasail_stats_OBJECTS = apps/parasail_stats.$(OBJEXT)
apps_parasail_stats_OBJECTS = $(am_apps_parasail_stats_OBJECTS)
apps_parasail_stats_LDADD = $(LDADD)
apps_parasail_stats_DEPENDENCIES = libparasail.la \
	$(am__DEPENDENCIES_1) $(am__DEPENDENCIES_1)
am_tests_test_align_OBJECTS = tests/test_align.$(OBJEXT)
tests_test_align_OBJECTS = $(am_tests_test_align_OBJECTS)
tests_test_align_LDADD = $(LDADD)
tests_test_align_DEPENDENCIES = libparasail.la $(am__DEPENDENCIES_1) \
	$(am__DEPENDENCIES_1)
am_tests_test_gcups_OBJECTS = tests/test_gcups.$(OBJEXT)
tests_test_gcups_OBJECTS = $(am_tests_test_gcups_OBJECTS)
tests_test_gcups_LDADD = $(LDADD)
tests_test_gcups_DEPENDENCIES = libparasail.la $(am__DEPENDENCIES_1) \
	$(am__DEPENDENCIES_1)
am_tests_test_isa_OBJECTS = tests/test_isa.$(OBJEXT)
tests_test_isa_OBJECTS = $(am_tests_test_isa_OBJECTS)
tests_test_isa_LDADD = $(LDADD)
tests_test_isa_DEPENDENCIES = libparasail.la $(am__DEPENDENCIES_1) \
	$(am__DEPENDENCIES_1)
am_tests_test_openmp_OBJECTS =  \
	tests/tests_test_openmp-test_openmp.$(OBJEXT)
tests_test_openmp_OBJECTS = $(am_tests_test_openmp_OBJECTS)
tests_test_openmp_DEPENDENCIES = $(am__DEPENDENCIES_2) \
	$(am__append_14)
tests_test_openmp_LINK = $(LIBTOOL) $(AM_V_lt) --tag=CC \
	$(AM_LIBTOOLFLAGS) $(LIBTOOLFLAGS) --mode=link $(CCLD) \
	$(tests_test_openmp_CFLAGS) $(CFLAGS) \
	$(tests_test_openmp_LDFLAGS) $(LDFLAGS) -o $@
am_tests_test_query_OBJECTS =  \
	tests/tests_test_query-test_query.$(OBJEXT)
tests_test_query_OBJECTS = $(am_tests_test_query_OBJECTS)
tests_test_query_LDADD = $(LDADD)
tests_test_query_DEPENDENCIES = libparasail.la $(am__DEPENDENCIES_1) \
	$(am__DEPENDENCIES_1)
tests_test_query_LINK = $(LIBTOOL) $(AM_V_lt) --tag=CC \
	$(AM_LIBTOOLFLAGS) $(LIBTOOLFLAGS) --mode=link $(CCLD) \
	$(tests_test_query_CFLAGS) $(CFLAGS) \
	$(tests_test_query_LDFLAGS) $(LDFLAGS) -o $@
am_tests_test_scatter_OBJECTS =  \
	tests/tests_test_scatter-test_scatter.$(OBJEXT)
tests_test_scatter_OBJECTS = $(am_tests_test_scatter_OBJECTS)
tests_test_scatter_DEPENDENCIES = $(am__DEPENDENCIES_2) \
	$(am__append_15)
tests_test_scatter_LINK = $(LIBTOOL) $(AM_V_lt) --tag=CC \
	$(AM_LIBTOOLFLAGS) $(LIBTOOLFLAGS) --mode=link $(CCLD) \
	$(tests_test_scatter_CFLAGS) $(CFLAGS) \
	$(tests_test_scatter_LDFLAGS) $(LDFLAGS) -o $@
am_tests_test_ssw_OBJECTS = tests/tests_test_ssw-test_ssw.$(OBJEXT)
tests_test_ssw_OBJECTS = $(am_tests_test_ssw_OBJECTS)
tests_test_ssw_DEPENDENCIES = $(am__DEPENDENCIES_2) tests/libsais.la \
	tests/libssw.la
tests_test_ssw_LINK = $(LIBTOOL) $(AM_V_lt) --tag=CXX \
	$(AM_LIBTOOLFLAGS) $(LIBTOOLFLAGS) --mode=link $(CXXLD) \
	$(tests_test_ssw_CXXFLAGS) $(CXXFLAGS) \
	$(tests_test_ssw_LDFLAGS) $(LDFLAGS) -o $@
am_tests_test_sw_dispatch_OBJECTS = tests/test_sw_dispatch.$(OBJEXT)
tests_test_sw_dispatch_OBJECTS = $(am_tests_test_sw_dispatch_OBJECTS)
tests_test_sw_dispatch_LDADD = $(LDADD)
tests_test_sw_dispatch_DEPENDENCIES = libparasail.la \
	$(am__DEPENDENCIES_1) $(am__DEPENDENCIES_1)
am_tests_test_verify_OBJECTS =  \
	tests/tests_test_verify-test_verify.$(OBJEXT)
tests_test_verify_OBJECTS = $(am_tests_test_verify_OBJECTS)
tests_test_verify_LDADD = $(LDADD)
tests_test_verify_DEPENDENCIES = libparasail.la $(am__DEPENDENCIES_1) \
	$(am__DEPENDENCIES_1)
tests_test_verify_LINK = $(LIBTOOL) $(AM_V_lt) --tag=CC \
	$(AM_LIBTOOLFLAGS) $(LIBTOOLFLAGS) --mode=link $(CCLD) \
	$(tests_test_verify_CFLAGS) $(CFLAGS) \
	$(tests_test_verify_LDFLAGS) $(LDFLAGS) -o $@
am_tests_test_verify_rowcols_OBJECTS =  \
	tests/tests_test_verify_rowcols-test_verify_rowcols.$(OBJEXT)
tests_test_verify_rowcols_OBJECTS =  \
	$(am_tests_test_verify_rowcols_OBJECTS)
tests_test_verify_rowcols_LDADD = $(LDADD)
tests_test_verify_rowcols_DEPENDENCIES = libparasail.la \
	$(am__DEPENDENCIES_1) $(am__DEPENDENCIES_1)
tests_test_verify_rowcols_LINK = $(LIBTOOL) $(AM_V_lt) --tag=CC \
	$(AM_LIBTOOLFLAGS) $(LIBTOOLFLAGS) --mode=link $(CCLD) \
	$(tests_test_verify_rowcols_CFLAGS) $(CFLAGS) \
	$(tests_test_verify_rowcols_LDFLAGS) $(LDFLAGS) -o $@
am_tests_test_verify_tables_OBJECTS =  \
	tests/tests_test_verify_tables-test_verify_tables.$(OBJEXT)
tests_test_verify_tables_OBJECTS =  \
	$(am_tests_test_verify_tables_OBJECTS)
tests_test_verify_tables_LDADD = $(LDADD)
tests_test_verify_tables_DEPENDENCIES = libparasail.la \
	$(am__DEPENDENCIES_1) $(am__DEPENDENCIES_1)
tests_test_verify_tables_LINK = $(LIBTOOL) $(AM_V_lt) --tag=CC \
	$(AM_LIBTOOLFLAGS) $(LIBTOOLFLAGS) --mode=link $(CCLD) \
	$(tests_test_verify_tables_CFLAGS) $(CFLAGS) \
	$(tests_test_verify_tables_LDFLAGS) $(LDFLAGS) -o $@
AM_V_P = $(am__v_P_@AM_V@)
am__v_P_ = $(am__v_P_@AM_DEFAULT_V@)
am__v_P_0 = false
am__v_P_1 = :
AM_V_GEN = $(am__v_GEN_@AM_V@)
am__v_GEN_ = $(am__v_GEN_@AM_DEFAULT_V@)
am__v_GEN_0 = @echo "  GEN     " $@;
am__v_GEN_1 = 
AM_V_at = $(am__v_at_@AM_V@)
am__v_at_ = $(am__v_at_@AM_DEFAULT_V@)
am__v_at_0 = @
am__v_at_1 = 
DEFAULT_INCLUDES = -I.@am__isrc@
depcomp = $(SHELL) $(top_srcdir)/build-aux/depcomp
am__depfiles_maybe = depfiles
am__mv = mv -f
COMPILE = $(CC) $(DEFS) $(DEFAULT_INCLUDES) $(INCLUDES) $(AM_CPPFLAGS) \
	$(CPPFLAGS) $(AM_CFLAGS) $(CFLAGS)
LTCOMPILE = $(LIBTOOL) $(AM_V_lt) --tag=CC $(AM_LIBTOOLFLAGS) \
	$(LIBTOOLFLAGS) --mode=compile $(CC) $(DEFS) \
	$(DEFAULT_INCLUDES) $(INCLUDES) $(AM_CPPFLAGS) $(CPPFLAGS) \
	$(AM_CFLAGS) $(CFLAGS)
AM_V_CC = $(am__v_CC_@AM_V@)
am__v_CC_ = $(am__v_CC_@AM_DEFAULT_V@)
am__v_CC_0 = @echo "  CC      " $@;
am__v_CC_1 = 
CCLD = $(CC)
LINK = $(LIBTOOL) $(AM_V_lt) --tag=CC $(AM_LIBTOOLFLAGS) \
	$(LIBTOOLFLAGS) --mode=link $(CCLD) $(AM_CFLAGS) $(CFLAGS) \
	$(AM_LDFLAGS) $(LDFLAGS) -o $@
AM_V_CCLD = $(am__v_CCLD_@AM_V@)
am__v_CCLD_ = $(am__v_CCLD_@AM_DEFAULT_V@)
am__v_CCLD_0 = @echo "  CCLD    " $@;
am__v_CCLD_1 = 
CXXCOMPILE = $(CXX) $(DEFS) $(DEFAULT_INCLUDES) $(INCLUDES) \
	$(AM_CPPFLAGS) $(CPPFLAGS) $(AM_CXXFLAGS) $(CXXFLAGS)
LTCXXCOMPILE = $(LIBTOOL) $(AM_V_lt) --tag=CXX $(AM_LIBTOOLFLAGS) \
	$(LIBTOOLFLAGS) --mode=compile $(CXX) $(DEFS) \
	$(DEFAULT_INCLUDES) $(INCLUDES) $(AM_CPPFLAGS) $(CPPFLAGS) \
	$(AM_CXXFLAGS) $(CXXFLAGS)
AM_V_CXX = $(am__v_CXX_@AM_V@)
am__v_CXX_ = $(am__v_CXX_@AM_DEFAULT_V@)
am__v_CXX_0 = @echo "  CXX     " $@;
am__v_CXX_1 = 
CXXLD = $(CXX)
CXXLINK = $(LIBTOOL) $(AM_V_lt) --tag=CXX $(AM_LIBTOOLFLAGS) \
	$(LIBTOOLFLAGS) --mode=link $(CXXLD) $(AM_CXXFLAGS) \
	$(CXXFLAGS) $(AM_LDFLAGS) $(LDFLAGS) -o $@
AM_V_CXXLD = $(am__v_CXXLD_@AM_V@)
am__v_CXXLD_ = $(am__v_CXXLD_@AM_DEFAULT_V@)
am__v_CXXLD_0 = @echo "  CXXLD   " $@;
am__v_CXXLD_1 = 
SOURCES = $(libparasail_la_SOURCES) $(libparasail_avx2_la_SOURCES) \
	$(libparasail_avx2_memory_la_SOURCES) \
	$(libparasail_avx2_rowcol_la_SOURCES) \
	$(libparasail_avx2_table_la_SOURCES) \
	$(libparasail_knc_la_SOURCES) \
	$(libparasail_knc_memory_la_SOURCES) \
	$(libparasail_knc_rowcol_la_SOURCES) \
	$(libparasail_knc_table_la_SOURCES) \
	$(libparasail_novec_la_SOURCES) \
	$(libparasail_novec_rowcol_la_SOURCES) \
	$(libparasail_novec_table_la_SOURCES) \
	$(libparasail_sse2_la_SOURCES) \
	$(libparasail_sse2_rowcol_la_SOURCES) \
	$(libparasail_sse2_table_la_SOURCES) \
	$(libparasail_sse41_la_SOURCES) \
	$(libparasail_sse41_rowcol_la_SOURCES) \
	$(libparasail_sse41_table_la_SOURCES) \
	$(libparasail_sse_memory_la_SOURCES) \
	$(tests_libsais_la_SOURCES) $(tests_libssw_la_SOURCES) \
	$(apps_parasail_aligner_SOURCES) \
	$(apps_parasail_aligner_cilk_SOURCES) \
	$(apps_parasail_stats_SOURCES) $(tests_test_align_SOURCES) \
	$(tests_test_gcups_SOURCES) $(tests_test_isa_SOURCES) \
	$(tests_test_openmp_SOURCES) $(tests_test_query_SOURCES) \
	$(tests_test_scatter_SOURCES) $(tests_test_ssw_SOURCES) \
	$(tests_test_sw_dispatch_SOURCES) $(tests_test_verify_SOURCES) \
	$(tests_test_verify_rowcols_SOURCES) \
	$(tests_test_verify_tables_SOURCES)
DIST_SOURCES = $(libparasail_la_SOURCES) \
	$(libparasail_avx2_la_SOURCES) \
	$(libparasail_avx2_memory_la_SOURCES) \
	$(libparasail_avx2_rowcol_la_SOURCES) \
	$(libparasail_avx2_table_la_SOURCES) \
	$(libparasail_knc_la_SOURCES) \
	$(libparasail_knc_memory_la_SOURCES) \
	$(libparasail_knc_rowcol_la_SOURCES) \
	$(libparasail_knc_table_la_SOURCES) \
	$(libparasail_novec_la_SOURCES) \
	$(libparasail_novec_rowcol_la_SOURCES) \
	$(libparasail_novec_table_la_SOURCES) \
	$(libparasail_sse2_la_SOURCES) \
	$(libparasail_sse2_rowcol_la_SOURCES) \
	$(libparasail_sse2_table_la_SOURCES) \
	$(libparasail_sse41_la_SOURCES) \
	$(libparasail_sse41_rowcol_la_SOURCES) \
	$(libparasail_sse41_table_la_SOURCES) \
	$(libparasail_sse_memory_la_SOURCES) \
	$(tests_libsais_la_SOURCES) \
	$(am__tests_libssw_la_SOURCES_DIST) \
	$(apps_parasail_aligner_SOURCES) \
	$(apps_parasail_aligner_cilk_SOURCES) \
	$(apps_parasail_stats_SOURCES) $(tests_test_align_SOURCES) \
	$(tests_test_gcups_SOURCES) $(tests_test_isa_SOURCES) \
	$(tests_test_openmp_SOURCES) $(tests_test_query_SOURCES) \
	$(tests_test_scatter_SOURCES) $(tests_test_ssw_SOURCES) \
	$(tests_test_sw_dispatch_SOURCES) $(tests_test_verify_SOURCES) \
	$(tests_test_verify_rowcols_SOURCES) \
	$(tests_test_verify_tables_SOURCES)
am__can_run_installinfo = \
  case $$AM_UPDATE_INFO_DIR in \
    n|no|NO) false;; \
    *) (install-info --version) >/dev/null 2>&1;; \
  esac
HEADERS = $(include_HEADERS) $(nobase_include_HEADERS)
am__tagged_files = $(HEADERS) $(SOURCES) $(TAGS_FILES) \
	$(LISP)config.h.in
# Read a list of newline-separated strings from the standard input,
# and print each of them once, without duplicates.  Input order is
# *not* preserved.
am__uniquify_input = $(AWK) '\
  BEGIN { nonempty = 0; } \
  { items[$$0] = 1; nonempty = 1; } \
  END { if (nonempty) { for (i in items) print i; }; } \
'
# Make sure the list of sources is unique.  This is necessary because,
# e.g., the same source file might be shared among _SOURCES variables
# for different programs/libraries.
am__define_uniq_tagged_files = \
  list='$(am__tagged_files)'; \
  unique=`for i in $$list; do \
    if test -f "$$i"; then echo $$i; else echo $(srcdir)/$$i; fi; \
  done | $(am__uniquify_input)`
ETAGS = etags
CTAGS = ctags
CSCOPE = cscope
AM_RECURSIVE_TARGETS = cscope
DISTFILES = $(DIST_COMMON) $(DIST_SOURCES) $(TEXINFOS) $(EXTRA_DIST)
distdir = $(PACKAGE)-$(VERSION)
top_distdir = $(distdir)
am__remove_distdir = \
  if test -d "$(distdir)"; then \
    find "$(distdir)" -type d ! -perm -200 -exec chmod u+w {} ';' \
      && rm -rf "$(distdir)" \
      || { sleep 5 && rm -rf "$(distdir)"; }; \
  else :; fi
am__post_remove_distdir = $(am__remove_distdir)
DIST_ARCHIVES = $(distdir).tar.gz
GZIP_ENV = --best
DIST_TARGETS = dist-gzip
distuninstallcheck_listfiles = find . -type f -print
am__distuninstallcheck_listfiles = $(distuninstallcheck_listfiles) \
  | sed 's|^\./|$(prefix)/|' | grep -v '$(infodir)/dir$$'
distcleancheck_listfiles = find . -type f -print
ACLOCAL = @ACLOCAL@
AMTAR = @AMTAR@
AM_DEFAULT_VERBOSITY = @AM_DEFAULT_VERBOSITY@
AR = @AR@
AS = @AS@
AUTOCONF = @AUTOCONF@
AUTOHEADER = @AUTOHEADER@
AUTOMAKE = @AUTOMAKE@
AVX2_CFLAGS = @AVX2_CFLAGS@
AWK = @AWK@
CC = @CC@
CCDEPMODE = @CCDEPMODE@
CFLAGS = @CFLAGS@
CILK_CXXFLAGS = @CILK_CXXFLAGS@
CILK_LIBS = @CILK_LIBS@
CLOCK_LIBS = @CLOCK_LIBS@
CPP = @CPP@
CPPFLAGS = @CPPFLAGS@
CXX = @CXX@
CXXCPP = @CXXCPP@
CXXDEPMODE = @CXXDEPMODE@
CXXFLAGS = @CXXFLAGS@
CYGPATH_W = @CYGPATH_W@
DEFS = @DEFS@
DEPDIR = @DEPDIR@
DLLTOOL = @DLLTOOL@
DSYMUTIL = @DSYMUTIL@
DUMPBIN = @DUMPBIN@
ECHO_C = @ECHO_C@
ECHO_N = @ECHO_N@
ECHO_T = @ECHO_T@
EGREP = @EGREP@
EXEEXT = @EXEEXT@
FGREP = @FGREP@
GREP = @GREP@
INSTALL = @INSTALL@
INSTALL_DATA = @INSTALL_DATA@
INSTALL_PROGRAM = @INSTALL_PROGRAM@
INSTALL_SCRIPT = @INSTALL_SCRIPT@
INSTALL_STRIP_PROGRAM = @INSTALL_STRIP_PROGRAM@
LD = @LD@
LDFLAGS = @LDFLAGS@
LIBOBJS = @LIBOBJS@
LIBS = @LIBS@
LIBTOOL = @LIBTOOL@
LIPO = @LIPO@
LN_S = @LN_S@
LTLIBOBJS = @LTLIBOBJS@
LTVER = @LTVER@
MAINT = @MAINT@
MAKEINFO = @MAKEINFO@
MANIFEST_TOOL = @MANIFEST_TOOL@
MATH_LIBS = @MATH_LIBS@
MKDIR_P = @MKDIR_P@
NM = @NM@
NMEDIT = @NMEDIT@
OBJDUMP = @OBJDUMP@
OBJEXT = @OBJEXT@
OPENMP_CFLAGS = @OPENMP_CFLAGS@
OPENMP_CXXFLAGS = @OPENMP_CXXFLAGS@
OTOOL = @OTOOL@
OTOOL64 = @OTOOL64@
PACKAGE = @PACKAGE@
PACKAGE_BUGREPORT = @PACKAGE_BUGREPORT@
PACKAGE_NAME = @PACKAGE_NAME@
PACKAGE_STRING = @PACKAGE_STRING@
PACKAGE_TARNAME = @PACKAGE_TARNAME@
PACKAGE_URL = @PACKAGE_URL@
PACKAGE_VERSION = @PACKAGE_VERSION@
PATH_SEPARATOR = @PATH_SEPARATOR@
RANLIB = @RANLIB@
SED = @SED@
SET_MAKE = @SET_MAKE@
SHELL = @SHELL@
SSE2_CFLAGS = @SSE2_CFLAGS@
SSE41_CFLAGS = @SSE41_CFLAGS@
STRIP = @STRIP@
VERSION = @VERSION@
VISIBILITY_CFLAGS = @VISIBILITY_CFLAGS@
Z_LIBS = @Z_LIBS@
abs_builddir = @abs_builddir@
abs_srcdir = @abs_srcdir@
abs_top_builddir = @abs_top_builddir@
abs_top_srcdir = @abs_top_srcdir@
ac_ct_AR = @ac_ct_AR@
ac_ct_CC = @ac_ct_CC@
ac_ct_CXX = @ac_ct_CXX@
ac_ct_DUMPBIN = @ac_ct_DUMPBIN@
am__include = @am__include@
am__leading_dot = @am__leading_dot@
am__quote = @am__quote@
am__tar = @am__tar@
am__untar = @am__untar@
bindir = @bindir@
build = @build@
build_alias = @build_alias@
build_cpu = @build_cpu@
build_os = @build_os@
build_vendor = @build_vendor@
builddir = @builddir@
datadir = @datadir@
datarootdir = @datarootdir@
docdir = @docdir@
dvidir = @dvidir@
exec_prefix = @exec_prefix@
host = @host@
host_alias = @host_alias@
host_cpu = @host_cpu@
host_os = @host_os@
host_vendor = @host_vendor@
htmldir = @htmldir@
includedir = @includedir@
infodir = @infodir@
install_sh = @install_sh@
libdir = @libdir@
libexecdir = @libexecdir@
localedir = @localedir@
localstatedir = @localstatedir@
mandir = @mandir@
mkdir_p = @mkdir_p@
oldincludedir = @oldincludedir@
pdfdir = @pdfdir@
prefix = @prefix@
program_transform_name = @program_transform_name@
psdir = @psdir@
sbindir = @sbindir@
sharedstatedir = @sharedstatedir@
srcdir = @srcdir@
sysconfdir = @sysconfdir@
target_alias = @target_alias@
top_build_prefix = @top_build_prefix@
top_builddir = @top_builddir@
top_srcdir = @top_srcdir@
ACLOCAL_AMFLAGS = -I m4
include_HEADERS = parasail.h
nobase_include_HEADERS = parasail/cpuid.h parasail/io.h \
	parasail/function_lookup.h parasail/matrix_lookup.h \
	parasail/matrices/blosum100.h parasail/matrices/blosum30.h \
	parasail/matrices/blosum35.h parasail/matrices/blosum40.h \
	parasail/matrices/blosum45.h parasail/matrices/blosum50.h \
	parasail/matrices/blosum55.h parasail/matrices/blosum60.h \
	parasail/matrices/blosum62.h parasail/matrices/blosum65.h \
	parasail/matrices/blosum70.h parasail/matrices/blosum75.h \
	parasail/matrices/blosum80.h parasail/matrices/blosum85.h \
	parasail/matrices/blosum90.h parasail/matrices/blosum_map.h \
	parasail/matrices/pam10.h parasail/matrices/pam100.h \
	parasail/matrices/pam110.h parasail/matrices/pam120.h \
	parasail/matrices/pam130.h parasail/matrices/pam140.h \
	parasail/matrices/pam150.h parasail/matrices/pam160.h \
	parasail/matrices/pam170.h parasail/matrices/pam180.h \
	parasail/matrices/pam190.h parasail/matrices/pam20.h \
	parasail/matrices/pam200.h parasail/matrices/pam210.h \
	parasail/matrices/pam220.h parasail/matrices/pam230.h \
	parasail/matrices/pam240.h parasail/matrices/pam250.h \
	parasail/matrices/pam260.h parasail/matrices/pam270.h \
	parasail/matrices/pam280.h parasail/matrices/pam290.h \
	parasail/matrices/pam30.h parasail/matrices/pam300.h \
	parasail/matrices/pam310.h parasail/matrices/pam320.h \
	parasail/matrices/pam330.h parasail/matrices/pam340.h \
	parasail/matrices/pam350.h parasail/matrices/pam360.h \
	parasail/matrices/pam370.h parasail/matrices/pam380.h \
	parasail/matrices/pam390.h parasail/matrices/pam40.h \
	parasail/matrices/pam400.h parasail/matrices/pam410.h \
	parasail/matrices/pam420.h parasail/matrices/pam430.h \
	parasail/matrices/pam440.h parasail/matrices/pam450.h \
	parasail/matrices/pam460.h parasail/matrices/pam470.h \
	parasail/matrices/pam480.h parasail/matrices/pam490.h \
	parasail/matrices/pam50.h parasail/matrices/pam500.h \
	parasail/matrices/pam60.h parasail/matrices/pam70.h \
	parasail/matrices/pam80.h parasail/matrices/pam90.h \
	parasail/matrices/pam_map.h
lib_LTLIBRARIES = libparasail.la
noinst_LTLIBRARIES = libparasail_novec.la libparasail_novec_table.la \
	libparasail_novec_rowcol.la $(am__append_1) $(am__append_2) \
	$(am__append_3) $(am__append_4) $(am__append_5)
check_LTLIBRARIES = $(am__append_11) tests/libsais.la
AM_CFLAGS = $(VISIBILITY_FLAGS)
AM_CPPFLAGS = -I$(top_srcdir)/contrib \
	-I$(top_srcdir)/contrib/sais-lite-lcp
AM_LDFLAGS = 

#LDADD += $(CLOCK_LIBS)
LDADD = libparasail.la $(MATH_LIBS) $(Z_LIBS)
EXTRA_DIST = version.sh DISCLAIMER README.md \
	bindings/python/parasail.pyx bindings/python/setup.py \
	bindings/python/test.py contrib/cpuid.c contrib/cpuid_gen4.c \
	contrib/kseq.h contrib/sais-lite-lcp/COPYING \
	contrib/sais-lite-lcp/Makefile contrib/sais-lite-lcp/README \
	contrib/sais-lite-lcp/sais.c contrib/sais-lite-lcp/sais.h \
	contrib/sais-lite-lcp/sais.hxx contrib/sais-lite-lcp/suftest.c \
	contrib/sais-lite-lcp/test.c CMakeLists.txt \
	cmake/FindAVX2.cmake cmake/FindSSE2.cmake \
	cmake/FindSSE41.cmake cmake/Findxgetbv.cmake cmake/config.h.in \
	util/codegen.py util/diff_all.sh util/dispatcher.py \
	util/func_group_tables.py util/func_groups.py util/funcs.py \
	util/gap_tester.py util/isa.py util/isa.pyc util/names.py \
	util/pygen.py util/tester.py util/matrices/BLOSUM100 \
	util/matrices/BLOSUM30 util/matrices/BLOSUM35 \
	util/matrices/BLOSUM40 util/matrices/BLOSUM45 \
	util/matrices/BLOSUM50 util/matrices/BLOSUM55 \
	util/matrices/BLOSUM60 util/matrices/BLOSUM62 \
	util/matrices/BLOSUM65 util/matrices/BLOSUM70 \
	util/matrices/BLOSUM75 util/matrices/BLOSUM80 \
	util/matrices/BLOSUM85 util/matrices/BLOSUM90 \
	util/matrices/DAYHOFF util/matrices/GONNET util/matrices/PAM10 \
	util/matrices/PAM100 util/matrices/PAM110 util/matrices/PAM120 \
	util/matrices/PAM130 util/matrices/PAM140 util/matrices/PAM150 \
	util/matrices/PAM160 util/matrices/PAM170 util/matrices/PAM180 \
	util/matrices/PAM190 util/matrices/PAM20 util/matrices/PAM200 \
	util/matrices/PAM210 util/matrices/PAM220 util/matrices/PAM230 \
	util/matrices/PAM240 util/matrices/PAM250 util/matrices/PAM260 \
	util/matrices/PAM270 util/matrices/PAM280 util/matrices/PAM290 \
	util/matrices/PAM30 util/matrices/PAM300 util/matrices/PAM310 \
	util/matrices/PAM320 util/matrices/PAM330 util/matrices/PAM340 \
	util/matrices/PAM350 util/matrices/PAM360 util/matrices/PAM370 \
	util/matrices/PAM380 util/matrices/PAM390 util/matrices/PAM40 \
	util/matrices/PAM400 util/matrices/PAM410 util/matrices/PAM420 \
	util/matrices/PAM430 util/matrices/PAM440 util/matrices/PAM450 \
	util/matrices/PAM460 util/matrices/PAM470 util/matrices/PAM480 \
	util/matrices/PAM490 util/matrices/PAM50 util/matrices/PAM500 \
	util/matrices/PAM60 util/matrices/PAM70 util/matrices/PAM80 \
	util/matrices/PAM90 util/matrices/README \
	util/matrices/codegen.py util/templates/nw_diag.c \
	util/templates/nw_scan.c util/templates/nw_stats_diag.c \
	util/templates/nw_stats_scan.c \
	util/templates/nw_stats_striped.c util/templates/nw_striped.c \
	util/templates/sg_diag.c util/templates/sg_diag_8.c \
	util/templates/sg_scan.c util/templates/sg_stats_diag.c \
	util/templates/sg_stats_scan.c \
	util/templates/sg_stats_striped.c util/templates/sg_striped.c \
	util/templates/sw_diag.c util/templates/sw_diag_8.c \
	util/templates/sw_scan.c util/templates/sw_stats_diag.c \
	util/templates/sw_stats_diag_8.c \
	util/templates/sw_stats_scan.c \
	util/templates/sw_stats_striped.c \
	util/templates/sw_stats_striped_bias.c \
	util/templates/sw_striped.c util/templates/sw_striped_bias.c
@ON_MINGW_FALSE@libparasail_la_LDFLAGS = $(AM_LDFLAGS) -version-info @LTVER@
@ON_MINGW_TRUE@libparasail_la_LDFLAGS = $(AM_LDFLAGS) -no-undefined -avoid-version -version-info @LTVER@

#################
# core sources
#################
SRC_CORE = src/cpuid.c src/function_lookup.c src/io.c \
	src/matrix_lookup.c src/memory.c src/time.c src/nw_dispatch.c \
	src/sg_dispatch.c src/sw_dispatch.c src/dispatch_profile.c \
	src/satcheck.c parasail/memory.h parasail/stats.h

#################
# vector memory
#################
MEM_SRC_SSE = src/memory_sse.c parasail/internal_sse.h
MEM_SRC_AVX2 = src/memory_avx2.c parasail/internal_avx.h
MEM_SRC_KNC = src/memory_knc.c parasail/internal_knc.h

#################
# serial methods
#################
SRC_NOVEC = src/nw.c src/sg.c src/sw.c src/nw_scan.c src/sg_scan.c \
	src/sw_scan.c src/nw_stats.c src/sg_stats.c src/sw_stats.c \
	src/nw_stats_scan.c src/sg_stats_scan.c src/sw_stats_scan.c

###################
# parallel methods
###################

# parallel scan methods

# parallel diag methods

# parallel striped methods
#
#SRC_SSE41 += src/nw_blocked_sse41_128_8.c
#SRC_SSE41 += src/sg_blocked_sse41_128_8.c
#SRC_SSE41 += src/sw_blocked_sse41_128_8.c
#
#SRC_AVX2 += src/nw_blocked_avx2_256_32.c
#SRC_AVX2 += src/sg_blocked_avx2_256_32.c
#SRC_AVX2 += src/sw_blocked_avx2_256_32.c
#
#SRC_AVX2 += src/nw_blocked_avx2_256_16.c
#SRC_AVX2 += src/sg_blocked_avx2_256_16.c
#SRC_AVX2 += src/sw_blocked_avx2_256_16.c
#
#SRC_AVX2 += src/nw_blocked_avx2_256_8.c
#SRC_AVX2 += src/sg_blocked_avx2_256_8.c
#SRC_AVX2 += src/sw_blocked_avx2_256_8.c
#
#SRC_KNC += src/nw_blocked_knc_512_32.c
#SRC_KNC += src/sg_blocked_knc_512_32.c
#SRC_KNC += src/sw_blocked_knc_512_32.c

#########################
# parallel stats methods
#########################

# parallel scan methods

# parallel diag methods

# parallel striped methods
SRC_SSE2 = src/nw_scan_sse2_128_64.c src/sg_scan_sse2_128_64.c \
	src/sw_scan_sse2_128_64.c src/nw_scan_sse2_128_32.c \
	src/sg_scan_sse2_128_32.c src/sw_scan_sse2_128_32.c \
	src/nw_scan_sse2_128_16.c src/sg_scan_sse2_128_16.c \
	src/sw_scan_sse2_128_16.c src/nw_scan_sse2_128_8.c \
	src/sg_scan_sse2_128_8.c src/sw_scan_sse2_128_8.c \
	src/nw_diag_sse2_128_64.c src/sg_diag_sse2_128_64.c \
	src/sw_diag_sse2_128_64.c src/nw_diag_sse2_128_32.c \
	src/sg_diag_sse2_128_32.c src/sw_diag_sse2_128_32.c \
	src/nw_diag_sse2_128_16.c src/sg_diag_sse2_128_16.c \
	src/sw_diag_sse2_128_16.c src/nw_diag_sse2_128_8.c \
	src/sg_diag_sse2_128_8.c src/sw_diag_sse2_128_8.c \
	src/nw_striped_sse2_128_64.c src/sg_striped_sse2_128_64.c \
	src/sw_striped_sse2_128_64.c src/nw_striped_sse2_128_32.c \
	src/sg_striped_sse2_128_32.c src/sw_striped_sse2_128_32.c \
	src/nw_striped_sse2_128_16.c src/sg_striped_sse2_128_16.c \
	src/sw_striped_sse2_128_16.c src/nw_striped_sse2_128_8.c \
	src/sg_striped_sse2_128_8.c src/sw_striped_sse2_128_8.c \
	src/nw_stats_scan_sse2_128_64.c \
	src/sg_stats_scan_sse2_128_64.c \
	src/sw_stats_scan_sse2_128_64.c \
	src/nw_stats_scan_sse2_128_32.c \
	src/sg_stats_scan_sse2_128_32.c \
	src/sw_stats_scan_sse2_128_32.c \
	src/nw_stats_scan_sse2_128_16.c \
	src/sg_stats_scan_sse2_128_16.c \
	src/sw_stats_scan_sse2_128_16.c src/nw_stats_scan_sse2_128_8.c \
	src/sg_stats_scan_sse2_128_8.c src/sw_stats_scan_sse2_128_8.c \
	src/nw_stats_diag_sse2_128_64.c \
	src/sg_stats_diag_sse2_128_64.c \
	src/sw_stats_diag_sse2_128_64.c \
	src/nw_stats_diag_sse2_128_32.c \
	src/sg_stats_diag_sse2_128_32.c \
	src/sw_stats_diag_sse2_128_32.c \
	src/nw_stats_diag_sse2_128_16.c \
	src/sg_stats_diag_sse2_128_16.c \
	src/sw_stats_diag_sse2_128_16.c src/nw_stats_diag_sse2_128_8.c \
	src/sg_stats_diag_sse2_128_8.c src/sw_stats_diag_sse2_128_8.c \
	src/nw_stats_striped_sse2_128_64.c \
	src/sg_stats_striped_sse2_128_64.c \
	src/sw_stats_striped_sse2_128_64.c \
	src/nw_stats_striped_sse2_128_32.c \
	src/sg_stats_striped_sse2_128_32.c \
	src/sw_stats_striped_sse2_128_32.c \
	src/nw_stats_striped_sse2_128_16.c \
	src/sg_stats_striped_sse2_128_16.c \
	src/sw_stats_striped_sse2_128_16.c \
	src/nw_stats_striped_sse2_128_8.c \
	src/sg_stats_striped_sse2_128_8.c \
	src/sw_stats_striped_sse2_128_8.c

# parallel blocked methods

#SRC_SSE2 += src/nw_blocked_sse2_128_32.c
#SRC_SSE2 += src/sg_blocked_sse2_128_32.c
#SRC_SSE2 += src/sw_blocked_sse2_128_32.c
#
#SRC_SSE2 += src/nw_blocked_sse2_128_16.c
#SRC_SSE2 += src/sg_blocked_sse2_128_16.c
#SRC_SSE2 += src/sw_blocked_sse2_128_16.c
#
#SRC_SSE2 += src/nw_blocked_sse2_128_8.c
#SRC_SSE2 += src/sg_blocked_sse2_128_8.c
#SRC_SSE2 += src/sw_blocked_sse2_128_8.c
#
#SRC_SSE41 += src/nw_blocked_sse41_128_32.c
#SRC_SSE41 += src/sg_blocked_sse41_128_32.c
#
#SRC_SSE41 += src/nw_blocked_sse41_128_16.c
#SRC_SSE41 += src/sg_blocked_sse41_128_16.c
SRC_SSE41 = src/nw_scan_sse41_128_64.c src/sg_scan_sse41_128_64.c \
	src/sw_scan_sse41_128_64.c src/nw_scan_sse41_128_32.c \
	src/sg_scan_sse41_128_32.c src/sw_scan_sse41_128_32.c \
	src/nw_scan_sse41_128_16.c src/sg_scan_sse41_128_16.c \
	src/sw_scan_sse41_128_16.c src/nw_scan_sse41_128_8.c \
	src/sg_scan_sse41_128_8.c src/sw_scan_sse41_128_8.c \
	src/nw_diag_sse41_128_64.c src/sg_diag_sse41_128_64.c \
	src/sw_diag_sse41_128_64.c src/nw_diag_sse41_128_32.c \
	src/sg_diag_sse41_128_32.c src/sw_diag_sse41_128_32.c \
	src/nw_diag_sse41_128_16.c src/sg_diag_sse41_128_16.c \
	src/sw_diag_sse41_128_16.c src/nw_diag_sse41_128_8.c \
	src/sg_diag_sse41_128_8.c src/sw_diag_sse41_128_8.c \
	src/nw_striped_sse41_128_64.c src/sg_striped_sse41_128_64.c \
	src/sw_striped_sse41_128_64.c src/nw_striped_sse41_128_32.c \
	src/sg_striped_sse41_128_32.c src/sw_striped_sse41_128_32.c \
	src/nw_striped_sse41_128_16.c src/sg_striped_sse41_128_16.c \
	src/sw_striped_sse41_128_16.c src/nw_striped_sse41_128_8.c \
	src/sg_striped_sse41_128_8.c src/sw_striped_sse41_128_8.c \
	src/sw_blocked_sse41_128_32.c src/sw_blocked_sse41_128_16.c \
	src/nw_stats_scan_sse41_128_64.c \
	src/sg_stats_scan_sse41_128_64.c \
	src/sw_stats_scan_sse41_128_64.c \
	src/nw_stats_scan_sse41_128_32.c \
	src/sg_stats_scan_sse41_128_32.c \
	src/sw_stats_scan_sse41_128_32.c \
	src/nw_stats_scan_sse41_128_16.c \
	src/sg_stats_scan_sse41_128_16.c \
	src/sw_stats_scan_sse41_128_16.c \
	src/nw_stats_scan_sse41_128_8.c \
	src/sg_stats_scan_sse41_128_8.c \
	src/sw_stats_scan_sse41_128_8.c \
	src/nw_stats_diag_sse41_128_64.c \
	src/sg_stats_diag_sse41_128_64.c \
	src/sw_stats_diag_sse41_128_64.c \
	src/nw_stats_diag_sse41_128_32.c \
	src/sg_stats_diag_sse41_128_32.c \
	src/sw_stats_diag_sse41_128_32.c \
	src/nw_stats_diag_sse41_128_16.c \
	src/sg_stats_diag_sse41_128_16.c \
	src/sw_stats_diag_sse41_128_16.c \
	src/nw_stats_diag_sse41_128_8.c \
	src/sg_stats_diag_sse41_128_8.c \
	src/sw_stats_diag_sse41_128_8.c \
	src/nw_stats_striped_sse41_128_64.c \
	src/sg_stats_striped_sse41_128_64.c \
	src/sw_stats_striped_sse41_128_64.c \
	src/nw_stats_striped_sse41_128_32.c \
	src/sg_stats_striped_sse41_128_32.c \
	src/sw_stats_striped_sse41_128_32.c \
	src/nw_stats_striped_sse41_128_16.c \
	src/sg_stats_striped_sse41_128_16.c \
	src/sw_stats_striped_sse41_128_16.c \
	src/nw_stats_striped_sse41_128_8.c \
	src/sg_stats_striped_sse41_128_8.c \
	src/sw_stats_striped_sse41_128_8.c
SRC_AVX2 = src/nw_scan_avx2_256_64.c src/sg_scan_avx2_256_64.c \
	src/sw_scan_avx2_256_64.c src/nw_scan_avx2_256_32.c \
	src/sg_scan_avx2_256_32.c src/sw_scan_avx2_256_32.c \
	src/nw_scan_avx2_256_16.c src/sg_scan_avx2_256_16.c \
	src/sw_scan_avx2_256_16.c src/nw_scan_avx2_256_8.c \
	src/sg_scan_avx2_256_8.c src/sw_scan_avx2_256_8.c \
	src/nw_diag_avx2_256_64.c src/sg_diag_avx2_256_64.c \
	src/sw_diag_avx2_256_64.c src/nw_diag_avx2_256_32.c \
	src/sg_diag_avx2_256_32.c src/sw_diag_avx2_256_32.c \
	src/nw_diag_avx2_256_16.c src/sg_diag_avx2_256_16.c \
	src/sw_diag_avx2_256_16.c src/nw_diag_avx2_256_8.c \
	src/sg_diag_avx2_256_8.c src/sw_diag_avx2_256_8.c \
	src/nw_striped_avx2_256_64.c src/sg_striped_avx2_256_64.c \
	src/sw_striped_avx2_256_64.c src/nw_striped_avx2_256_32.c \
	src/sg_striped_avx2_256_32.c src/sw_striped_avx2_256_32.c \
	src/nw_striped_avx2_256_16.c src/sg_striped_avx2_256_16.c \
	src/sw_striped_avx2_256_16.c src/nw_striped_avx2_256_8.c \
	src/sg_striped_avx2_256_8.c src/sw_striped_avx2_256_8.c \
	src/nw_stats_scan_avx2_256_64.c \
	src/sg_stats_scan_avx2_256_64.c \
	src/sw_stats_scan_avx2_256_64.c \
	src/nw_stats_scan_avx2_256_32.c \
	src/sg_stats_scan_avx2_256_32.c \
	src/sw_stats_scan_avx2_256_32.c \
	src/nw_stats_scan_avx2_256_16.c \
	src/sg_stats_scan_avx2_256_16.c \
	src/sw_stats_scan_avx2_256_16.c src/nw_stats_scan_avx2_256_8.c \
	src/sg_stats_scan_avx2_256_8.c src/sw_stats_scan_avx2_256_8.c \
	src/nw_stats_diag_avx2_256_64.c \
	src/sg_stats_diag_avx2_256_64.c \
	src/sw_stats_diag_avx2_256_64.c \
	src/nw_stats_diag_avx2_256_32.c \
	src/sg_stats_diag_avx2_256_32.c \
	src/sw_stats_diag_avx2_256_32.c \
	src/nw_stats_diag_avx2_256_16.c \
	src/sg_stats_diag_avx2_256_16.c \
	src/sw_stats_diag_avx2_256_16.c src/nw_stats_diag_avx2_256_8.c \
	src/sg_stats_diag_avx2_256_8.c src/sw_stats_diag_avx2_256_8.c \
	src/nw_stats_striped_avx2_256_64.c \
	src/sg_stats_striped_avx2_256_64.c \
	src/sw_stats_striped_avx2_256_64.c \
	src/nw_stats_striped_avx2_256_32.c \
	src/sg_stats_striped_avx2_256_32.c \
	src/sw_stats_striped_avx2_256_32.c \
	src/nw_stats_striped_avx2_256_16.c \
	src/sg_stats_striped_avx2_256_16.c \
	src/sw_stats_striped_avx2_256_16.c \
	src/nw_stats_striped_avx2_256_8.c \
	src/sg_stats_striped_avx2_256_8.c \
	src/sw_stats_striped_avx2_256_8.c
SRC_KNC = src/nw_scan_knc_512_32.c src/sg_scan_knc_512_32.c \
	src/sw_scan_knc_512_32.c src/nw_diag_knc_512_32.c \
	src/sg_diag_knc_512_32.c src/sw_diag_knc_512_32.c \
	src/nw_striped_knc_512_32.c src/sg_striped_knc_512_32.c \
	src/sw_striped_knc_512_32.c src/nw_stats_scan_knc_512_32.c \
	src/sg_stats_scan_knc_512_32.c src/sw_stats_scan_knc_512_32.c \
	src/nw_stats_diag_knc_512_32.c src/sg_stats_diag_knc_512_32.c \
	src/sw_stats_diag_knc_512_32.c \
	src/nw_stats_striped_knc_512_32.c \
	src/sg_stats_striped_knc_512_32.c \
	src/sw_stats_striped_knc_512_32.c

#########################
# library magic
#########################
libparasail_la_SOURCES = $(SRC_CORE)
libparasail_novec_la_SOURCES = $(SRC_NOVEC)
libparasail_sse2_la_SOURCES = $(SRC_SSE2)
libparasail_sse41_la_SOURCES = $(SRC_SSE41)
libparasail_avx2_la_SOURCES = $(SRC_AVX2)
libparasail_knc_la_SOURCES = $(SRC_KNC)
libparasail_novec_la_CFLAGS = $(AM_CFLAGS)
libparasail_sse2_la_CFLAGS = $(AM_CFLAGS) $(SSE2_CFLAGS)
libparasail_sse41_la_CFLAGS = $(AM_CFLAGS) $(SSE41_CFLAGS)
libparasail_avx2_la_CFLAGS = $(AM_CFLAGS) $(AVX2_CFLAGS)
libparasail_knc_la_CFLAGS = $(AM_CFLAGS)
libparasail_novec_table_la_SOURCES = $(SRC_NOVEC)
libparasail_sse2_table_la_SOURCES = $(SRC_SSE2)
libparasail_sse41_table_la_SOURCES = $(SRC_SSE41)
libparasail_avx2_table_la_SOURCES = $(SRC_AVX2)
libparasail_knc_table_la_SOURCES = $(SRC_KNC)
libparasail_novec_table_la_CFLAGS = $(AM_CFLAGS)
libparasail_sse2_table_la_CFLAGS = $(AM_CFLAGS) $(SSE2_CFLAGS)
libparasail_sse41_table_la_CFLAGS = $(AM_CFLAGS) $(SSE41_CFLAGS)
libparasail_avx2_table_la_CFLAGS = $(AM_CFLAGS) $(AVX2_CFLAGS)
libparasail_knc_table_la_CFLAGS = $(AM_CFLAGS)
libparasail_novec_table_la_CPPFLAGS = $(AM_CPPFLAGS) -DPARASAIL_TABLE=1
libparasail_sse2_table_la_CPPFLAGS = $(AM_CPPFLAGS) -DPARASAIL_TABLE=1
libparasail_sse41_table_la_CPPFLAGS = $(AM_CPPFLAGS) -DPARASAIL_TABLE=1
libparasail_avx2_table_la_CPPFLAGS = $(AM_CPPFLAGS) -DPARASAIL_TABLE=1
libparasail_knc_table_la_CPPFLAGS = $(AM_CPPFLAGS) -DPARASAIL_TABLE=1
libparasail_novec_rowcol_la_SOURCES = $(SRC_NOVEC)
libparasail_sse2_rowcol_la_SOURCES = $(SRC_SSE2)
libparasail_sse41_rowcol_la_SOURCES = $(SRC_SSE41)
libparasail_avx2_rowcol_la_SOURCES = $(SRC_AVX2)
libparasail_knc_rowcol_la_SOURCES = $(SRC_KNC)
libparasail_novec_rowcol_la_CFLAGS = $(AM_CFLAGS)
libparasail_sse2_rowcol_la_CFLAGS = $(AM_CFLAGS) $(SSE2_CFLAGS)
libparasail_sse41_rowcol_la_CFLAGS = $(AM_CFLAGS) $(SSE41_CFLAGS)
libparasail_avx2_rowcol_la_CFLAGS = $(AM_CFLAGS) $(AVX2_CFLAGS)
libparasail_knc_rowcol_la_CFLAGS = $(AM_CFLAGS)
libparasail_novec_rowcol_la_CPPFLAGS = $(AM_CPPFLAGS) -DPARASAIL_ROWCOL=1
libparasail_sse2_rowcol_la_CPPFLAGS = $(AM_CPPFLAGS) -DPARASAIL_ROWCOL=1
libparasail_sse41_rowcol_la_CPPFLAGS = $(AM_CPPFLAGS) -DPARASAIL_ROWCOL=1
libparasail_avx2_rowcol_la_CPPFLAGS = $(AM_CPPFLAGS) -DPARASAIL_ROWCOL=1
libparasail_knc_rowcol_la_CPPFLAGS = $(AM_CPPFLAGS) -DPARASAIL_ROWCOL=1
libparasail_sse_memory_la_SOURCES = $(MEM_SRC_SSE)
libparasail_avx2_memory_la_SOURCES = $(MEM_SRC_AVX2)
libparasail_knc_memory_la_SOURCES = $(MEM_SRC_KNC)
@HAVE_SSE2_FALSE@@HAVE_SSE41_TRUE@libparasail_sse_memory_la_CFLAGS = $(AM_CFLAGS) $(SSE41_CFLAGS)
@HAVE_SSE2_TRUE@libparasail_sse_memory_la_CFLAGS = $(AM_CFLAGS) $(SSE2_CFLAGS)
libparasail_avx2_memory_la_CFLAGS = $(AM_CFLAGS) $(AVX2_CFLAGS)
libparasail_knc_memory_la_CFLAGS = $(AM_CFLAGS)
libparasail_la_LIBADD = libparasail_novec.la \
	libparasail_novec_table.la libparasail_novec_rowcol.la \
	$(am__append_6) $(am__append_7) $(am__append_8) \
	$(am__append_9) $(am__append_10) $(CLOCK_LIBS)
@HAVE_SSE2_TRUE@tests_libssw_la_SOURCES = contrib/ssw.c contrib/ssw.h
@HAVE_SSE2_TRUE@tests_libssw_la_CFLAGS = $(AM_CFLAGS) $(SSE2_CFLAGS)
tests_libsais_la_SOURCES = contrib/sais-lite-lcp/sais.c \
	contrib/sais-lite-lcp/sais.h
apps_parasail_aligner_SOURCES = apps/parasail_aligner.cpp
apps_parasail_aligner_CXXFLAGS = $(AM_CXXFLAGS) $(OPENMP_CXXFLAGS)
apps_parasail_aligner_LDFLAGS = $(AM_LDFLAGS) $(OPENMP_CXXFLAGS)
apps_parasail_aligner_LDADD = $(LDADD) tests/libsais.la
apps_parasail_aligner_cilk_SOURCES = apps/parasail_aligner.cpp
apps_parasail_aligner_cilk_CPPFLAGS = $(AM_CPPFLAGS) -DUSE_CILK=1
apps_parasail_aligner_cilk_CXXFLAGS = $(AM_CXXFLAGS) $(CILK_CXXFLAGS)
apps_parasail_aligner_cilk_LDFLAGS = $(AM_LDFLAGS) $(CILK_CXXFLAGS)
apps_parasail_aligner_cilk_LDADD = $(LDADD) $(CILK_LIBS) \
	tests/libsais.la
apps_parasail_stats_SOURCES = apps/parasail_stats.c
tests_test_align_SOURCES = tests/test_align.c
tests_test_gcups_SOURCES = tests/test_gcups.c
tests_test_isa_SOURCES = tests/test_isa.c
tests_test_openmp_SOURCES = tests/test_openmp.c
tests_test_openmp_CFLAGS = $(AM_CFLAGS) $(OPENMP_CFLAGS)
tests_test_openmp_LDFLAGS = $(AM_LDFLAGS) $(OPENMP_CFLAGS)
tests_test_openmp_LDADD = $(LDADD) $(am__append_14)
tests_test_query_SOURCES = tests/test_query.c
tests_test_query_CFLAGS = $(AM_CFLAGS) $(OPENMP_CFLAGS)
tests_test_query_LDFLAGS = $(AM_LDFLAGS) $(OPENMP_CFLAGS)
tests_test_scatter_SOURCES = tests/test_scatter.c
tests_test_scatter_CFLAGS = $(AM_CFLAGS) $(OPENMP_CFLAGS)
tests_test_scatter_LDFLAGS = $(AM_LDFLAGS) $(OPENMP_CFLAGS)
tests_test_scatter_LDADD = $(LDADD) $(am__append_15)
tests_test_ssw_SOURCES = tests/test_ssw.cpp
tests_test_ssw_CXXFLAGS = $(AM_CXXFLAGS) $(OPENMP_CXXFLAGS)
tests_test_ssw_LDFLAGS = $(AM_LDFLAGS) $(OPENMP_CXXFLAGS)
tests_test_ssw_LDADD = $(LDADD) tests/libsais.la tests/libssw.la
tests_test_sw_dispatch_SOURCES = tests/test_sw_dispatch.c
tests_test_verify_SOURCES = tests/test_verify.c
tests_test_verify_CFLAGS = $(AM_CFLAGS) $(OPENMP_CFLAGS)
tests_test_verify_LDFLAGS = $(AM_LDFLAGS) $(OPENMP_CFLAGS)
tests_test_verify_tables_SOURCES = tests/test_verify_tables.c
tests_test_verify_tables_CFLAGS = $(AM_CFLAGS) $(OPENMP_CFLAGS)
tests_test_verify_tables_LDFLAGS = $(AM_LDFLAGS) $(OPENMP_CFLAGS)
tests_test_verify_rowcols_SOURCES = tests/test_verify_rowcols.c
tests_test_verify_rowcols_CFLAGS = $(AM_CFLAGS) $(OPENMP_CFLAGS)
tests_test_verify_rowcols_LDFLAGS = $(AM_LDFLAGS) $(OPENMP_CFLAGS)
all: config.h
	$(MAKE) $(AM_MAKEFLAGS) all-am

.SUFFIXES:
.SUFFIXES: .c .cpp .lo .o .obj
am--refresh: Makefile
	@:
$(srcdir)/Makefile.in: @MAINTAINER_MODE_TRUE@ $(srcdir)/Makefile.am  $(am__configure_deps)
	@for dep in $?; do \
	  case '$(am__configure_deps)' in \
	    *$$dep*) \
	      echo ' cd $(srcdir) && $(AUTOMAKE) --foreign'; \
	      $(am__cd) $(srcdir) && $(AUTOMAKE) --foreign \
		&& exit 0; \
	      exit 1;; \
	  esac; \
	done; \
	echo ' cd $(top_srcdir) && $(AUTOMAKE) --foreign Makefile'; \
	$(am__cd) $(top_srcdir) && \
	  $(AUTOMAKE) --foreign Makefile
.PRECIOUS: Makefile
Makefile: $(srcdir)/Makefile.in $(top_builddir)/config.status
	@case '$?' in \
	  *config.status*) \
	    echo ' $(SHELL) ./config.status'; \
	    $(SHELL) ./config.status;; \
	  *) \
	    echo ' cd $(top_builddir) && $(SHELL) ./config.status $@ $(am__depfiles_maybe)'; \
	    cd $(top_builddir) && $(SHELL) ./config.status $@ $(am__depfiles_maybe);; \
	esac;

$(top_builddir)/config.status: $(top_srcdir)/configure $(CONFIG_STATUS_DEPENDENCIES)
	$(SHELL) ./config.status --recheck

$(top_srcdir)/configure: @MAINTAINER_MODE_TRUE@ $(am__configure_deps)
	$(am__cd) $(srcdir) && $(AUTOCONF)
$(ACLOCAL_M4): @MAINTAINER_MODE_TRUE@ $(am__aclocal_m4_deps)
	$(am__cd) $(srcdir) && $(ACLOCAL) $(ACLOCAL_AMFLAGS)
$(am__aclocal_m4_deps):

config.h: stamp-h1
	@if test ! -f $@; then rm -f stamp-h1; else :; fi
	@if test ! -f $@; then $(MAKE) $(AM_MAKEFLAGS) stamp-h1; else :; fi

stamp-h1: $(srcdir)/config.h.in $(top_builddir)/config.status
	@rm -f stamp-h1
	cd $(top_builddir) && $(SHELL) ./config.status config.h
$(srcdir)/config.h.in: @MAINTAINER_MODE_TRUE@ $(am__configure_deps) 
	($(am__cd) $(top_srcdir) && $(AUTOHEADER))
	rm -f stamp-h1
	touch $@

distclean-hdr:
	-rm -f config.h stamp-h1

clean-checkLTLIBRARIES:
	-test -z "$(check_LTLIBRARIES)" || rm -f $(check_LTLIBRARIES)
	@list='$(check_LTLIBRARIES)'; \
	locs=`for p in $$list; do echo $$p; done | \
	      sed 's|^[^/]*$$|.|; s|/[^/]*$$||; s|$$|/so_locations|' | \
	      sort -u`; \
	test -z "$$locs" || { \
	  echo rm -f $${locs}; \
	  rm -f $${locs}; \
	}

install-libLTLIBRARIES: $(lib_LTLIBRARIES)
	@$(NORMAL_INSTALL)
	@list='$(lib_LTLIBRARIES)'; test -n "$(libdir)" || list=; \
	list2=; for p in $$list; do \
	  if test -f $$p; then \
	    list2="$$list2 $$p"; \
	  else :; fi; \
	done; \
	test -z "$$list2" || { \
	  echo " $(MKDIR_P) '$(DESTDIR)$(libdir)'"; \
	  $(MKDIR_P) "$(DESTDIR)$(libdir)" || exit 1; \
	  echo " $(LIBTOOL) $(AM_LIBTOOLFLAGS) $(LIBTOOLFLAGS) --mode=install $(INSTALL) $(INSTALL_STRIP_FLAG) $$list2 '$(DESTDIR)$(libdir)'"; \
	  $(LIBTOOL) $(AM_LIBTOOLFLAGS) $(LIBTOOLFLAGS) --mode=install $(INSTALL) $(INSTALL_STRIP_FLAG) $$list2 "$(DESTDIR)$(libdir)"; \
	}

uninstall-libLTLIBRARIES:
	@$(NORMAL_UNINSTALL)
	@list='$(lib_LTLIBRARIES)'; test -n "$(libdir)" || list=; \
	for p in $$list; do \
	  $(am__strip_dir) \
	  echo " $(LIBTOOL) $(AM_LIBTOOLFLAGS) $(LIBTOOLFLAGS) --mode=uninstall rm -f '$(DESTDIR)$(libdir)/$$f'"; \
	  $(LIBTOOL) $(AM_LIBTOOLFLAGS) $(LIBTOOLFLAGS) --mode=uninstall rm -f "$(DESTDIR)$(libdir)/$$f"; \
	done

clean-libLTLIBRARIES:
	-test -z "$(lib_LTLIBRARIES)" || rm -f $(lib_LTLIBRARIES)
	@list='$(lib_LTLIBRARIES)'; \
	locs=`for p in $$list; do echo $$p; done | \
	      sed 's|^[^/]*$$|.|; s|/[^/]*$$||; s|$$|/so_locations|' | \
	      sort -u`; \
	test -z "$$locs" || { \
	  echo rm -f $${locs}; \
	  rm -f $${locs}; \
	}

clean-noinstLTLIBRARIES:
	-test -z "$(noinst_LTLIBRARIES)" || rm -f $(noinst_LTLIBRARIES)
	@list='$(noinst_LTLIBRARIES)'; \
	locs=`for p in $$list; do echo $$p; done | \
	      sed 's|^[^/]*$$|.|; s|/[^/]*$$||; s|$$|/so_locations|' | \
	      sort -u`; \
	test -z "$$locs" || { \
	  echo rm -f $${locs}; \
	  rm -f $${locs}; \
	}
src/$(am__dirstamp):
	@$(MKDIR_P) src
	@: > src/$(am__dirstamp)
src/$(DEPDIR)/$(am__dirstamp):
	@$(MKDIR_P) src/$(DEPDIR)
	@: > src/$(DEPDIR)/$(am__dirstamp)
src/cpuid.lo: src/$(am__dirstamp) src/$(DEPDIR)/$(am__dirstamp)
src/function_lookup.lo: src/$(am__dirstamp) \
	src/$(DEPDIR)/$(am__dirstamp)
src/io.lo: src/$(am__dirstamp) src/$(DEPDIR)/$(am__dirstamp)
src/matrix_lookup.lo: src/$(am__dirstamp) \
	src/$(DEPDIR)/$(am__dirstamp)
src/memory.lo: src/$(am__dirstamp) src/$(DEPDIR)/$(am__dirstamp)
src/time.lo: src/$(am__dirstamp) src/$(DEPDIR)/$(am__dirstamp)
src/nw_dispatch.lo: src/$(am__dirstamp) src/$(DEPDIR)/$(am__dirstamp)
src/sg_dispatch.lo: src/$(am__dirstamp) src/$(DEPDIR)/$(am__dirstamp)
src/sw_dispatch.lo: src/$(am__dirstamp) src/$(DEPDIR)/$(am__dirstamp)
src/dispatch_profile.lo: src/$(am__dirstamp) \
	src/$(DEPDIR)/$(am__dirstamp)
src/satcheck.lo: src/$(am__dirstamp) src/$(DEPDIR)/$(am__dirstamp)

libparasail.la: $(libparasail_la_OBJECTS) $(libparasail_la_DEPENDENCIES) $(EXTRA_libparasail_la_DEPENDENCIES) 
	$(AM_V_CCLD)$(libparasail_la_LINK) -rpath $(libdir) $(libparasail_la_OBJECTS) $(libparasail_la_LIBADD) $(LIBS)
src/libparasail_avx2_la-nw_scan_avx2_256_64.lo: src/$(am__dirstamp) \
	src/$(DEPDIR)/$(am__dirstamp)
src/libparasail_avx2_la-sg_scan_avx2_256_64.lo: src/$(am__dirstamp) \
	src/$(DEPDIR)/$(am__dirstamp)
src/libparasail_avx2_la-sw_scan_avx2_256_64.lo: src/$(am__dirstamp) \
	src/$(DEPDIR)/$(am__dirstamp)
src/libparasail_avx2_la-nw_scan_avx2_256_32.lo: src/$(am__dirstamp) \
	src/$(DEPDIR)/$(am__dirstamp)
src/libparasail_avx2_la-sg_scan_avx2_256_32.lo: src/$(am__dirstamp) \
	src/$(DEPDIR)/$(am__dirstamp)
src/libparasail_avx2_la-sw_scan_avx2_256_32.lo: src/$(am__dirstamp) \
	src/$(DEPDIR)/$(am__dirstamp)
src/libparasail_avx2_la-nw_scan_avx2_256_16.lo: src/$(am__dirstamp) \
	src/$(DEPDIR)/$(am__dirstamp)
src/libparasail_avx2_la-sg_scan_avx2_256_16.lo: src/$(am__dirstamp) \
	src/$(DEPDIR)/$(am__dirstamp)
src/libparasail_avx2_la-sw_scan_avx2_256_16.lo: src/$(am__dirstamp) \
	src/$(DEPDIR)/$(am__dirstamp)
src/libparasail_avx2_la-nw_scan_avx2_256_8.lo: src/$(am__dirstamp) \
	src/$(DEPDIR)/$(am__dirstamp)
src/libparasail_avx2_la-sg_scan_avx2_256_8.lo: src/$(am__dirstamp) \
	src/$(DEPDIR)/$(am__dirstamp)
src/libparasail_avx2_la-sw_scan_avx2_256_8.lo: src/$(am__dirstamp) \
	src/$(DEPDIR)/$(am__dirstamp)
src/libparasail_avx2_la-nw_diag_avx2_256_64.lo: src/$(am__dirstamp) \
	src/$(DEPDIR)/$(am__dirstamp)
src/libparasail_avx2_la-sg_diag_avx2_256_64.lo: src/$(am__dirstamp) \
	src/$(DEPDIR)/$(am__dirstamp)
src/libparasail_avx2_la-sw_diag_avx2_256_64.lo: src/$(am__dirstamp) \
	src/$(DEPDIR)/$(am__dirstamp)
src/libparasail_avx2_la-nw_diag_avx2_256_32.lo: src/$(am__dirstamp) \
	src/$(DEPDIR)/$(am__dirstamp)
src/libparasail_avx2_la-sg_diag_avx2_256_32.lo: src/$(am__dirstamp) \
	src/$(DEPDIR)/$(am__dirstamp)
src/libparasail_avx2_la-sw_diag_avx2_256_32.lo: src/$(am__dirstamp) \
	src/$(DEPDIR)/$(am__dirstamp)
src/libparasail_avx2_la-nw_diag_avx2_256_16.lo: src/$(am__dirstamp) \
	src/$(DEPDIR)/$(am__dirstamp)
src/libparasail_avx2_la-sg_diag_avx2_256_16.lo: src/$(am__dirstamp) \
	src/$(DEPDIR)/$(am__dirstamp)
src/libparasail_avx2_la-sw_diag_avx2_256_16.lo: src/$(am__dirstamp) \
	src/$(DEPDIR)/$(am__dirstamp)
src/libparasail_avx2_la-nw_diag_avx2_256_8.lo: src/$(am__dirstamp) \
	src/$(DEPDIR)/$(am__dirstamp)
src/libparasail_avx2_la-sg_diag_avx2_256_8.lo: src/$(am__dirstamp) \
	src/$(DEPDIR)/$(am__dirstamp)
src/libparasail_avx2_la-sw_diag_avx2_256_8.lo: src/$(am__dirstamp) \
	src/$(DEPDIR)/$(am__dirstamp)
src/libparasail_avx2_la-nw_striped_avx2_256_64.lo:  \
	src/$(am__dirstamp) src/$(DEPDIR)/$(am__dirstamp)
src/libparasail_avx2_la-sg_striped_avx2_256_64.lo:  \
	src/$(am__dirstamp) src/$(DEPDIR)/$(am__dirstamp)
src/libparasail_avx2_la-sw_striped_avx2_256_64.lo:  \
	src/$(am__dirstamp) src/$(DEPDIR)/$(am__dirstamp)
src/libparasail_avx2_la-nw_striped_avx2_256_32.lo:  \
	src/$(am__dirstamp) src/$(DEPDIR)/$(am__dirstamp)
src/libparasail_avx2_la-sg_striped_avx2_256_32.lo:  \
	src/$(am__dirstamp) src/$(DEPDIR)/$(am__dirstamp)
src/libparasail_avx2_la-sw_striped_avx2_256_32.lo:  \
	src/$(am__dirstamp) src/$(DEPDIR)/$(am__dirstamp)
src/libparasail_avx2_la-nw_striped_avx2_256_16.lo:  \
	src/$(am__dirstamp) src/$(DEPDIR)/$(am__dirstamp)
src/libparasail_avx2_la-sg_striped_avx2_256_16.lo:  \
	src/$(am__dirstamp) src/$(DEPDIR)/$(am__dirstamp)
src/libparasail_avx2_la-sw_striped_avx2_256_16.lo:  \
	src/$(am__dirstamp) src/$(DEPDIR)/$(am__dirstamp)
src/libparasail_avx2_la-nw_striped_avx2_256_8.lo: src/$(am__dirstamp) \
	src/$(DEPDIR)/$(am__dirstamp)
src/libparasail_avx2_la-sg_striped_avx2_256_8.lo: src/$(am__dirstamp) \
	src/$(DEPDIR)/$(am__dirstamp)
src/libparasail_avx2_la-sw_striped_avx2_256_8.lo: src/$(am__dirstamp) \
	src/$(DEPDIR)/$(am__dirstamp)
src/libparasail_avx2_la-nw_stats_scan_avx2_256_64.lo:  \
	src/$(am__dirstamp) src/$(DEPDIR)/$(am__dirstamp)
src/libparasail_avx2_la-sg_stats_scan_avx2_256_64.lo:  \
	src/$(am__dirstamp) src/$(DEPDIR)/$(am__dirstamp)
src/libparasail_avx2_la-sw_stats_scan_avx2_256_64.lo:  \
	src/$(am__dirstamp) src/$(DEPDIR)/$(am__dirstamp)
src/libparasail_avx2_la-nw_stats_scan_avx2_256_32.lo:  \
	src/$(am__dirstamp) src/$(DEPDIR)/$(am__dirstamp)
src/libparasail_avx2_la-sg_stats_scan_avx2_256_32.lo:  \
	src/$(am__dirstamp) src/$(DEPDIR)/$(am__dirstamp)
src/libparasail_avx2_la-sw_stats_scan_avx2_256_32.lo:  \
	src/$(am__dirstamp) src/$(DEPDIR)/$(am__dirstamp)
src/libparasail_avx2_la-nw_stats_scan_avx2_256_16.lo:  \
	src/$(am__dirstamp) src/$(DEPDIR)/$(am__dirstamp)
src/libparasail_avx2_la-sg_stats_scan_avx2_256_16.lo:  \
	src/$(am__dirstamp) src/$(DEPDIR)/$(am__dirstamp)
src/libparasail_avx2_la-sw_stats_scan_avx2_256_16.lo:  \
	src/$(am__dirstamp) src/$(DEPDIR)/$(am__dirstamp)
src/libparasail_avx2_la-nw_stats_scan_avx2_256_8.lo:  \
	src/$(am__dirstamp) src/$(DEPDIR)/$(am__dirstamp)
src/libparasail_avx2_la-sg_stats_scan_avx2_256_8.lo:  \
	src/$(am__dirstamp) src/$(DEPDIR)/$(am__dirstamp)
src/libparasail_avx2_la-sw_stats_scan_avx2_256_8.lo:  \
	src/$(am__dirstamp) src/$(DEPDIR)/$(am__dirstamp)
src/libparasail_avx2_la-nw_stats_diag_avx2_256_64.lo:  \
	src/$(am__dirstamp) src/$(DEPDIR)/$(am__dirstamp)
src/libparasail_avx2_la-sg_stats_diag_avx2_256_64.lo:  \
	src/$(am__dirstamp) src/$(DEPDIR)/$(am__dirstamp)
src/libparasail_avx2_la-sw_stats_diag_avx2_256_64.lo:  \
	src/$(am__dirstamp) src/$(DEPDIR)/$(am__dirstamp)
src/libparasail_avx2_la-nw_stats_diag_avx2_256_32.lo:  \
	src/$(am__dirstamp) src/$(DEPDIR)/$(am__dirstamp)
src/libparasail_avx2_la-sg_stats_diag_avx2_256_32.lo:  \
	src/$(am__dirstamp) src/$(DEPDIR)/$(am__dirstamp)
src/libparasail_avx2_la-sw_stats_diag_avx2_256_32.lo:  \
	src/$(am__dirstamp) src/$(DEPDIR)/$(am__dirstamp)
src/libparasail_avx2_la-nw_stats_diag_avx2_256_16.lo:  \
	src/$(am__dirstamp) src/$(DEPDIR)/$(am__dirstamp)
src/libparasail_avx2_la-sg_stats_diag_avx2_256_16.lo:  \
	src/$(am__dirstamp) src/$(DEPDIR)/$(am__dirstamp)
src/libparasail_avx2_la-sw_stats_diag_avx2_256_16.lo:  \
	src/$(am__dirstamp) src/$(DEPDIR)/$(am__dirstamp)
src/libparasail_avx2_la-nw_stats_diag_avx2_256_8.lo:  \
	src/$(am__dirstamp) src/$(DEPDIR)/$(am__dirstamp)
src/libparasail_avx2_la-sg_stats_diag_avx2_256_8.lo:  \
	src/$(am__dirstamp) src/$(DEPDIR)/$(am__dirstamp)
src/libparasail_avx2_la-sw_stats_diag_avx2_256_8.lo:  \
	src/$(am__dirstamp) src/$(DEPDIR)/$(am__dirstamp)
src/libparasail_avx2_la-nw_stats_striped_avx2_256_64.lo:  \
	src/$(am__dirstamp) src/$(DEPDIR)/$(am__dirstamp)
src/libparasail_avx2_la-sg_stats_striped_avx2_256_64.lo:  \
	src/$(am__dirstamp) src/$(DEPDIR)/$(am__dirstamp)
src/libparasail_avx2_la-sw_stats_striped_avx2_256_64.lo:  \
	src/$(am__dirstamp) src/$(DEPDIR)/$(am__dirstamp)
src/libparasail_avx2_la-nw_stats_striped_avx2_256_32.lo:  \
	src/$(am__dirstamp) src/$(DEPDIR)/$(am__dirstamp)
src/libparasail_avx2_la-sg_stats_striped_avx2_256_32.lo:  \
	src/$(am__dirstamp) src/$(DEPDIR)/$(am__dirstamp)
src/libparasail_avx2_la-sw_stats_striped_avx2_256_32.lo:  \
	src/$(am__dirstamp) src/$(DEPDIR)/$(am__dirstamp)
src/libparasail_avx2_la-nw_stats_striped_avx2_256_16.lo:  \
	src/$(am__dirstamp) src/$(DEPDIR)/$(am__dirstamp)
src/libparasail_avx2_la-sg_stats_striped_avx2_256_16.lo:  \
	src/$(am__dirstamp) src/$(DEPDIR)/$(am__dirstamp)
src/libparasail_avx2_la-sw_stats_striped_avx2_256_16.lo:  \
	src/$(am__dirstamp) src/$(DEPDIR)/$(am__dirstamp)
src/libparasail_avx2_la-nw_stats_striped_avx2_256_8.lo:  \
	src/$(am__dirstamp) src/$(DEPDIR)/$(am__dirstamp)
src/libparasail_avx2_la-sg_stats_striped_avx2_256_8.lo:  \
	src/$(am__dirstamp) src/$(DEPDIR)/$(am__dirstamp)
src/libparasail_avx2_la-sw_stats_striped_avx2_256_8.lo:  \
	src/$(am__dirstamp) src/$(DEPDIR)/$(am__dirstamp)

libparasail_avx2.la: $(libparasail_avx2_la_OBJECTS) $(libparasail_avx2_la_DEPENDENCIES) $(EXTRA_libparasail_avx2_la_DEPENDENCIES) 
	$(AM_V_CCLD)$(libparasail_avx2_la_LINK) $(am_libparasail_avx2_la_rpath) $(libparasail_avx2_la_OBJECTS) $(libparasail_avx2_la_LIBADD) $(LIBS)
src/libparasail_avx2_memory_la-memory_avx2.lo: src/$(am__dirstamp) \
	src/$(DEPDIR)/$(am__dirstamp)

libparasail_avx2_memory.la: $(libparasail_avx2_memory_la_OBJECTS) $(libparasail_avx2_memory_la_DEPENDENCIES) $(EXTRA_libparasail_avx2_memory_la_DEPENDENCIES) 
	$(AM_V_CCLD)$(libparasail_avx2_memory_la_LINK) $(am_libparasail_avx2_memory_la_rpath) $(libparasail_avx2_memory_la_OBJECTS) $(libparasail_avx2_memory_la_LIBADD) $(LIBS)
src/libparasail_avx2_rowcol_la-nw_scan_avx2_256_64.lo:  \
	src/$(am__dirstamp) src/$(DEPDIR)/$(am__dirstamp)
src/libparasail_avx2_rowcol_la-sg_scan_avx2_256_64.lo:  \
	src/$(am__dirstamp) src/$(DEPDIR)/$(am__dirstamp)
src/libparasail_avx2_rowcol_la-sw_scan_avx2_256_64.lo:  \
	src/$(am__dirstamp) src/$(DEPDIR)/$(am__dirstamp)
src/libparasail_avx2_rowcol_la-nw_scan_avx2_256_32.lo:  \
	src/$(am__dirstamp) src/$(DEPDIR)/$(am__dirstamp)
src/libparasail_avx2_rowcol_la-sg_scan_avx2_256_32.lo:  \
	src/$(am__dirstamp) src/$(DEPDIR)/$(am__dirstamp)
src/libparasail_avx2_rowcol_la-sw_scan_avx2_256_32.lo:  \
	src/$(am__dirstamp) src/$(DEPDIR)/$(am__dirstamp)
src/libparasail_avx2_rowcol_la-nw_scan_avx2_256_16.lo:  \
	src/$(am__dirstamp) src/$(DEPDIR)/$(am__dirstamp)
src/libparasail_avx2_rowcol_la-sg_scan_avx2_256_16.lo:  \
	src/$(am__dirstamp) src/$(DEPDIR)/$(am__dirstamp)
src/libparasail_avx2_rowcol_la-sw_scan_avx2_256_16.lo:  \
	src/$(am__dirstamp) src/$(DEPDIR)/$(am__dirstamp)
src/libparasail_avx2_rowcol_la-nw_scan_avx2_256_8.lo:  \
	src/$(am__dirstamp) src/$(DEPDIR)/$(am__dirstamp)
src/libparasail_avx2_rowcol_la-sg_scan_avx2_256_8.lo:  \
	src/$(am__dirstamp) src/$(DEPDIR)/$(am__dirstamp)
src/libparasail_avx2_rowcol_la-sw_scan_avx2_256_8.lo:  \
	src/$(am__dirstamp) src/$(DEPDIR)/$(am__dirstamp)
src/libparasail_avx2_rowcol_la-nw_diag_avx2_256_64.lo:  \
	src/$(am__dirstamp) src/$(DEPDIR)/$(am__dirstamp)
src/libparasail_avx2_rowcol_la-sg_diag_avx2_256_64.lo:  \
	src/$(am__dirstamp) src/$(DEPDIR)/$(am__dirstamp)
src/libparasail_avx2_rowcol_la-sw_diag_avx2_256_64.lo:  \
	src/$(am__dirstamp) src/$(DEPDIR)/$(am__dirstamp)
src/libparasail_avx2_rowcol_la-nw_diag_avx2_256_32.lo:  \
	src/$(am__dirstamp) src/$(DEPDIR)/$(am__dirstamp)
src/libparasail_avx2_rowcol_la-sg_diag_avx2_256_32.lo:  \
	src/$(am__dirstamp) src/$(DEPDIR)/$(am__dirstamp)
src/libparasail_avx2_rowcol_la-sw_diag_avx2_256_32.lo:  \
	src/$(am__dirstamp) src/$(DEPDIR)/$(am__dirstamp)
src/libparasail_avx2_rowcol_la-nw_diag_avx2_256_16.lo:  \
	src/$(am__dirstamp) src/$(DEPDIR)/$(am__dirstamp)
src/libparasail_avx2_rowcol_la-sg_diag_avx2_256_16.lo:  \
	src/$(am__dirstamp) src/$(DEPDIR)/$(am__dirstamp)
src/libparasail_avx2_rowcol_la-sw_diag_avx2_256_16.lo:  \
	src/$(am__dirstamp) src/$(DEPDIR)/$(am__dirstamp)
src/libparasail_avx2_rowcol_la-nw_diag_avx2_256_8.lo:  \
	src/$(am__dirstamp) src/$(DEPDIR)/$(am__dirstamp)
src/libparasail_avx2_rowcol_la-sg_diag_avx2_256_8.lo:  \
	src/$(am__dirstamp) src/$(DEPDIR)/$(am__dirstamp)
src/libparasail_avx2_rowcol_la-sw_diag_avx2_256_8.lo:  \
	src/$(am__dirstamp) src/$(DEPDIR)/$(am__dirstamp)
src/libparasail_avx2_rowcol_la-nw_striped_avx2_256_64.lo:  \
	src/$(am__dirstamp) src/$(DEPDIR)/$(am__dirstamp)
src/libparasail_avx2_rowcol_la-sg_striped_avx2_256_64.lo:  \
	src/$(am__dirstamp) src/$(DEPDIR)/$(am__dirstamp)
src/libparasail_avx2_rowcol_la-sw_striped_avx2_256_64.lo:  \
	src/$(am__dirstamp) src/$(DEPDIR)/$(am__dirstamp)
src/libparasail_avx2_rowcol_la-nw_striped_avx2_256_32.lo:  \
	src/$(am__dirstamp) src/$(DEPDIR)/$(am__dirstamp)
src/libparasail_avx2_rowcol_la-sg_striped_avx2_256_32.lo:  \
	src/$(am__dirstamp) src/$(DEPDIR)/$(am__dirstamp)
src/libparasail_avx2_rowcol_la-sw_striped_avx2_256_32.lo:  \
	src/$(am__dirstamp) src/$(DEPDIR)/$(am__dirstamp)
src/libparasail_avx2_rowcol_la-nw_striped_avx2_256_16.lo:  \
	src/$(am__dirstamp) src/$(DEPDIR)/$(am__dirstamp)
src/libparasail_avx2_rowcol_la-sg_striped_avx2_256_16.lo:  \
	src/$(am__dirstamp) src/$(DEPDIR)/$(am__dirstamp)
src/libparasail_avx2_rowcol_la-sw_striped_avx2_256_16.lo:  \
	src/$(am__dirstamp) src/$(DEPDIR)/$(am__dirstamp)
src/libparasail_avx2_rowcol_la-nw_striped_avx2_256_8.lo:  \
	src/$(am__dirstamp) src/$(DEPDIR)/$(am__dirstamp)
src/libparasail_avx2_rowcol_la-sg_striped_avx2_256_8.lo:  \
	src/$(am__dirstamp) src/$(DEPDIR)/$(am__dirstamp)
src/libparasail_avx2_rowcol_la-sw_striped_avx2_256_8.lo:  \
	src/$(am__dirstamp) src/$(DEPDIR)/$(am__dirstamp)
src/libparasail_avx2_rowcol_la-nw_stats_scan_avx2_256_64.lo:  \
	src/$(am__dirstamp) src/$(DEPDIR)/$(am__dirstamp)
src/libparasail_avx2_rowcol_la-sg_stats_scan_avx2_256_64.lo:  \
	src/$(am__dirstamp) src/$(DEPDIR)/$(am__dirstamp)
src/libparasail_avx2_rowcol_la-sw_stats_scan_avx2_256_64.lo:  \
	src/$(am__dirstamp) src/$(DEPDIR)/$(am__dirstamp)
src/libparasail_avx2_rowcol_la-nw_stats_scan_avx2_256_32.lo:  \
	src/$(am__dirstamp) src/$(DEPDIR)/$(am__dirstamp)
src/libparasail_avx2_rowcol_la-sg_stats_scan_avx2_256_32.lo:  \
	src/$(am__dirstamp) src/$(DEPDIR)/$(am__dirstamp)
src/libparasail_avx2_rowcol_la-sw_stats_scan_avx2_256_32.lo:  \
	src/$(am__dirstamp) src/$(DEPDIR)/$(am__dirstamp)
src/libparasail_avx2_rowcol_la-nw_stats_scan_avx2_256_16.lo:  \
	src/$(am__dirstamp) src/$(DEPDIR)/$(am__dirstamp)
src/libparasail_avx2_rowcol_la-sg_stats_scan_avx2_256_16.lo:  \
	src/$(am__dirstamp) src/$(DEPDIR)/$(am__dirstamp)
src/libparasail_avx2_rowcol_la-sw_stats_scan_avx2_256_16.lo:  \
	src/$(am__dirstamp) src/$(DEPDIR)/$(am__dirstamp)
src/libparasail_avx2_rowcol_la-nw_stats_scan_avx2_256_8.lo:  \
	src/$(am__dirstamp) src/$(DEPDIR)/$(am__dirstamp)
src/libparasail_avx2_rowcol_la-sg_stats_scan_avx2_256_8.lo:  \
	src/$(am__dirstamp) src/$(DEPDIR)/$(am__dirstamp)
src/libparasail_avx2_rowcol_la-sw_stats_scan_avx2_256_8.lo:  \
	src/$(am__dirstamp) src/$(DEPDIR)/$(am__dirstamp)
src/libparasail_avx2_rowcol_la-nw_stats_diag_avx2_256_64.lo:  \
	src/$(am__dirstamp) src/$(DEPDIR)/$(am__dirstamp)
src/libparasail_avx2_rowcol_la-sg_stats_diag_avx2_256_64.lo:  \
	src/$(am__dirstamp) src/$(DEPDIR)/$(am__dirstamp)
src/libparasail_avx2_rowcol_la-sw_stats_diag_avx2_256_64.lo:  \
	src/$(am__dirstamp) src/$(DEPDIR)/$(am__dirstamp)
src/libparasail_avx2_rowcol_la-nw_stats_diag_avx2_256_32.lo:  \
	src/$(am__dirstamp) src/$(DEPDIR)/$(am__dirstamp)
src/libparasail_avx2_rowcol_la-sg_stats_diag_avx2_256_32.lo:  \
	src/$(am__dirstamp) src/$(DEPDIR)/$(am__dirstamp)
src/libparasail_avx2_rowcol_la-sw_stats_diag_avx2_256_32.lo:  \
	src/$(am__dirstamp) src/$(DEPDIR)/$(am__dirstamp)
src/libparasail_avx2_rowcol_la-nw_stats_diag_avx2_256_16.lo:  \
	src/$(am__dirstamp) src/$(DEPDIR)/$(am__dirstamp)
src/libparasail_avx2_rowcol_la-sg_stats_diag_avx2_256_16.lo:  \
	src/$(am__dirstamp) src/$(DEPDIR)/$(am__dirstamp)
src/libparasail_avx2_rowcol_la-sw_stats_diag_avx2_256_16.lo:  \
	src/$(am__dirstamp) src/$(DEPDIR)/$(am__dirstamp)
src/libparasail_avx2_rowcol_la-nw_stats_diag_avx2_256_8.lo:  \
	src/$(am__dirstamp) src/$(DEPDIR)/$(am__dirstamp)
src/libparasail_avx2_rowcol_la-sg_stats_diag_avx2_256_8.lo:  \
	src/$(am__dirstamp) src/$(DEPDIR)/$(am__dirstamp)
src/libparasail_avx2_rowcol_la-sw_stats_diag_avx2_256_8.lo:  \
	src/$(am__dirstamp) src/$(DEPDIR)/$(am__dirstamp)
src/libparasail_avx2_rowcol_la-nw_stats_striped_avx2_256_64.lo:  \
	src/$(am__dirstamp) src/$(DEPDIR)/$(am__dirstamp)
src/libparasail_avx2_rowcol_la-sg_stats_striped_avx2_256_64.lo:  \
	src/$(am__dirstamp) src/$(DEPDIR)/$(am__dirstamp)
src/libparasail_avx2_rowcol_la-sw_stats_striped_avx2_256_64.lo:  \
	src/$(am__dirstamp) src/$(DEPDIR)/$(am__dirstamp)
src/libparasail_avx2_rowcol_la-nw_stats_striped_avx2_256_32.lo:  \
	src/$(am__dirstamp) src/$(DEPDIR)/$(am__dirstamp)
src/libparasail_avx2_rowcol_la-sg_stats_striped_avx2_256_32.lo:  \
	src/$(am__dirstamp) src/$(DEPDIR)/$(am__dirstamp)
src/libparasail_avx2_rowcol_la-sw_stats_striped_avx2_256_32.lo:  \
	src/$(am__dirstamp) src/$(DEPDIR)/$(am__dirstamp)
src/libparasail_avx2_rowcol_la-nw_stats_striped_avx2_256_16.lo:  \
	src/$(am__dirstamp) src/$(DEPDIR)/$(am__dirstamp)
src/libparasail_avx2_rowcol_la-sg_stats_striped_avx2_256_16.lo:  \
	src/$(am__dirstamp) src/$(DEPDIR)/$(am__dirstamp)
src/libparasail_avx2_rowcol_la-sw_stats_striped_avx2_256_16.lo:  \
	src/$(am__dirstamp) src/$(DEPDIR)/$(am__dirstamp)
src/libparasail_avx2_rowcol_la-nw_stats_striped_avx2_256_8.lo:  \
	src/$(am__dirstamp) src/$(DEPDIR)/$(am__dirstamp)
src/libparasail_avx2_rowcol_la-sg_stats_striped_avx2_256_8.lo:  \
	src/$(am__dirstamp) src/$(DEPDIR)/$(am__dirstamp)
src/libparasail_avx2_rowcol_la-sw_stats_striped_avx2_256_8.lo:  \
	src/$(am__dirstamp) src/$(DEPDIR)/$(am__dirstamp)

libparasail_avx2_rowcol.la: $(libparasail_avx2_rowcol_la_OBJECTS) $(libparasail_avx2_rowcol_la_DEPENDENCIES) $(EXTRA_libparasail_avx2_rowcol_la_DEPENDENCIES) 
	$(AM_V_CCLD)$(libparasail_avx2_rowcol_la_LINK) $(am_libparasail_avx2_rowcol_la_rpath) $(libparasail_avx2_rowcol_la_OBJECTS) $(libparasail_avx2_rowcol_la_LIBADD) $(LIBS)
src/libparasail_avx2_table_la-nw_scan_avx2_256_64.lo:  \
	src/$(am__dirstamp) src/$(DEPDIR)/$(am__dirstamp)
src/libparasail_avx2_table_la-sg_scan_avx2_256_64.lo:  \
	src/$(am__dirstamp) src/$(DEPDIR)/$(am__dirstamp)
src/libparasail_avx2_table_la-sw_scan_avx2_256_64.lo:  \
	src/$(am__dirstamp) src/$(DEPDIR)/$(am__dirstamp)
src/libparasail_avx2_table_la-nw_scan_avx2_256_32.lo:  \
	src/$(am__dirstamp) src/$(DEPDIR)/$(am__dirstamp)
src/libparasail_avx2_table_la-sg_scan_avx2_256_32.lo:  \
	src/$(am__dirstamp) src/$(DEPDIR)/$(am__dirstamp)
src/libparasail_avx2_table_la-sw_scan_avx2_256_32.lo:  \
	src/$(am__dirstamp) src/$(DEPDIR)/$(am__dirstamp)
src/libparasail_avx2_table_la-nw_scan_avx2_256_16.lo:  \
	src/$(am__dirstamp) src/$(DEPDIR)/$(am__dirstamp)
src/libparasail_avx2_table_la-sg_scan_avx2_256_16.lo:  \
	src/$(am__dirstamp) src/$(DEPDIR)/$(am__dirstamp)
src/libparasail_avx2_table_la-sw_scan_avx2_256_16.lo:  \
	src/$(am__dirstamp) src/$(DEPDIR)/$(am__dirstamp)
src/libparasail_avx2_table_la-nw_scan_avx2_256_8.lo:  \
	src/$(am__dirstamp) src/$(DEPDIR)/$(am__dirstamp)
src/libparasail_avx2_table_la-sg_scan_avx2_256_8.lo:  \
	src/$(am__dirstamp) src/$(DEPDIR)/$(am__dirstamp)
src/libparasail_avx2_table_la-sw_scan_avx2_256_8.lo:  \
	src/$(am__dirstamp) src/$(DEPDIR)/$(am__dirstamp)
src/libparasail_avx2_table_la-nw_diag_avx2_256_64.lo:  \
	src/$(am__dirstamp) src/$(DEPDIR)/$(am__dirstamp)
src/libparasail_avx2_table_la-sg_diag_avx2_256_64.lo:  \
	src/$(am__dirstamp) src/$(DEPDIR)/$(am__dirstamp)
src/libparasail_avx2_table_la-sw_diag_avx2_256_64.lo:  \
	src/$(am__dirstamp) src/$(DEPDIR)/$(am__dirstamp)
src/libparasail_avx2_table_la-nw_diag_avx2_256_32.lo:  \
	src/$(am__dirstamp) src/$(DEPDIR)/$(am__dirstamp)
src/libparasail_avx2_table_la-sg_diag_avx2_256_32.lo:  \
	src/$(am__dirstamp) src/$(DEPDIR)/$(am__dirstamp)
src/libparasail_avx2_table_la-sw_diag_avx2_256_32.lo:  \
	src/$(am__dirstamp) src/$(DEPDIR)/$(am__dirstamp)
src/libparasail_avx2_table_la-nw_diag_avx2_256_16.lo:  \
	src/$(am__dirstamp) src/$(DEPDIR)/$(am__dirstamp)
src/libparasail_avx2_table_la-sg_diag_avx2_256_16.lo:  \
	src/$(am__dirstamp) src/$(DEPDIR)/$(am__dirstamp)
src/libparasail_avx2_table_la-sw_diag_avx2_256_16.lo:  \
	src/$(am__dirstamp) src/$(DEPDIR)/$(am__dirstamp)
src/libparasail_avx2_table_la-nw_diag_avx2_256_8.lo:  \
	src/$(am__dirstamp) src/$(DEPDIR)/$(am__dirstamp)
src/libparasail_avx2_table_la-sg_diag_avx2_256_8.lo:  \
	src/$(am__dirstamp) src/$(DEPDIR)/$(am__dirstamp)
src/libparasail_avx2_table_la-sw_diag_avx2_256_8.lo:  \
	src/$(am__dirstamp) src/$(DEPDIR)/$(am__dirstamp)
src/libparasail_avx2_table_la-nw_striped_avx2_256_64.lo:  \
	src/$(am__dirstamp) src/$(DEPDIR)/$(am__dirstamp)
src/libparasail_avx2_table_la-sg_striped_avx2_256_64.lo:  \
	src/$(am__dirstamp) src/$(DEPDIR)/$(am__dirstamp)
src/libparasail_avx2_table_la-sw_striped_avx2_256_64.lo:  \
	src/$(am__dirstamp) src/$(DEPDIR)/$(am__dirstamp)
src/libparasail_avx2_table_la-nw_striped_avx2_256_32.lo:  \
	src/$(am__dirstamp) src/$(DEPDIR)/$(am__dirstamp)
src/libparasail_avx2_table_la-sg_striped_avx2_256_32.lo:  \
	src/$(am__dirstamp) src/$(DEPDIR)/$(am__dirstamp)
src/libparasail_avx2_table_la-sw_striped_avx2_256_32.lo:  \
	src/$(am__dirstamp) src/$(DEPDIR)/$(am__dirstamp)
src/libparasail_avx2_table_la-nw_striped_avx2_256_16.lo:  \
	src/$(am__dirstamp) src/$(DEPDIR)/$(am__dirstamp)
src/libparasail_avx2_table_la-sg_striped_avx2_256_16.lo:  \
	src/$(am__dirstamp) src/$(DEPDIR)/$(am__dirstamp)
src/libparasail_avx2_table_la-sw_striped_avx2_256_16.lo:  \
	src/$(am__dirstamp) src/$(DEPDIR)/$(am__dirstamp)
src/libparasail_avx2_table_la-nw_striped_avx2_256_8.lo:  \
	src/$(am__dirstamp) src/$(DEPDIR)/$(am__dirstamp)
src/libparasail_avx2_table_la-sg_striped_avx2_256_8.lo:  \
	src/$(am__dirstamp) src/$(DEPDIR)/$(am__dirstamp)
src/libparasail_avx2_table_la-sw_striped_avx2_256_8.lo:  \
	src/$(am__dirstamp) src/$(DEPDIR)/$(am__dirstamp)
src/libparasail_avx2_table_la-nw_stats_scan_avx2_256_64.lo:  \
	src/$(am__dirstamp) src/$(DEPDIR)/$(am__dirstamp)
src/libparasail_avx2_table_la-sg_stats_scan_avx2_256_64.lo:  \
	src/$(am__dirstamp) src/$(DEPDIR)/$(am__dirstamp)
src/libparasail_avx2_table_la-sw_stats_scan_avx2_256_64.lo:  \
	src/$(am__dirstamp) src/$(DEPDIR)/$(am__dirstamp)
src/libparasail_avx2_table_la-nw_stats_scan_avx2_256_32.lo:  \
	src/$(am__dirstamp) src/$(DEPDIR)/$(am__dirstamp)
src/libparasail_avx2_table_la-sg_stats_scan_avx2_256_32.lo:  \
	src/$(am__dirstamp) src/$(DEPDIR)/$(am__dirstamp)
src/libparasail_avx2_table_la-sw_stats_scan_avx2_256_32.lo:  \
	src/$(am__dirstamp) src/$(DEPDIR)/$(am__dirstamp)
src/libparasail_avx2_table_la-nw_stats_scan_avx2_256_16.lo:  \
	src/$(am__dirstamp) src/$(DEPDIR)/$(am__dirstamp)
src/libparasail_avx2_table_la-sg_stats_scan_avx2_256_16.lo:  \
	src/$(am__dirstamp) src/$(DEPDIR)/$(am__dirstamp)
src/libparasail_avx2_table_la-sw_stats_scan_avx2_256_16.lo:  \
	src/$(am__dirstamp) src/$(DEPDIR)/$(am__dirstamp)
src/libparasail_avx2_table_la-nw_stats_scan_avx2_256_8.lo:  \
	src/$(am__dirstamp) src/$(DEPDIR)/$(am__dirstamp)
src/libparasail_avx2_table_la-sg_stats_scan_avx2_256_8.lo:  \
	src/$(am__dirstamp) src/$(DEPDIR)/$(am__dirstamp)
src/libparasail_avx2_table_la-sw_stats_scan_avx2_256_8.lo:  \
	src/$(am__dirstamp) src/$(DEPDIR)/$(am__dirstamp)
src/libparasail_avx2_table_la-nw_stats_diag_avx2_256_64.lo:  \
	src/$(am__dirstamp) src/$(DEPDIR)/$(am__dirstamp)
src/libparasail_avx2_table_la-sg_stats_diag_avx2_256_64.lo:  \
	src/$(am__dirstamp) src/$(DEPDIR)/$(am__dirstamp)
src/libparasail_avx2_table_la-sw_stats_diag_avx2_256_64.lo:  \
	src/$(am__dirstamp) src/$(DEPDIR)/$(am__dirstamp)
src/libparasail_avx2_table_la-nw_stats_diag_avx2_256_32.lo:  \
	src/$(am__dirstamp) src/$(DEPDIR)/$(am__dirstamp)
src/libparasail_avx2_table_la-sg_stats_diag_avx2_256_32.lo:  \
	src/$(am__dirstamp) src/$(DEPDIR)/$(am__dirstamp)
src/libparasail_avx2_table_la-sw_stats_diag_avx2_256_32.lo:  \
	src/$(am__dirstamp) src/$(DEPDIR)/$(am__dirstamp)
src/libparasail_avx2_table_la-nw_stats_diag_avx2_256_16.lo:  \
	src/$(am__dirstamp) src/$(DEPDIR)/$(am__dirstamp)
src/libparasail_avx2_table_la-sg_stats_diag_avx2_256_16.lo:  \
	src/$(am__dirstamp) src/$(DEPDIR)/$(am__dirstamp)
src/libparasail_avx2_table_la-sw_stats_diag_avx2_256_16.lo:  \
	src/$(am__dirstamp) src/$(DEPDIR)/$(am__dirstamp)
src/libparasail_avx2_table_la-nw_stats_diag_avx2_256_8.lo:  \
	src/$(am__dirstamp) src/$(DEPDIR)/$(am__dirstamp)
src/libparasail_avx2_table_la-sg_stats_diag_avx2_256_8.lo:  \
	src/$(am__dirstamp) src/$(DEPDIR)/$(am__dirstamp)
src/libparasail_avx2_table_la-sw_stats_diag_avx2_256_8.lo:  \
	src/$(am__dirstamp) src/$(DEPDIR)/$(am__dirstamp)
src/libparasail_avx2_table_la-nw_stats_striped_avx2_256_64.lo:  \
	src/$(am__dirstamp) src/$(DEPDIR)/$(am__dirstamp)
src/libparasail_avx2_table_la-sg_stats_striped_avx2_256_64.lo:  \
	src/$(am__dirstamp) src/$(DEPDIR)/$(am__dirstamp)
src/libparasail_avx2_table_la-sw_stats_striped_avx2_256_64.lo:  \
	src/$(am__dirstamp) src/$(DEPDIR)/$(am__dirstamp)
src/libparasail_avx2_table_la-nw_stats_striped_avx2_256_32.lo:  \
	src/$(am__dirstamp) src/$(DEPDIR)/$(am__dirstamp)
src/libparasail_avx2_table_la-sg_stats_striped_avx2_256_32.lo:  \
	src/$(am__dirstamp) src/$(DEPDIR)/$(am__dirstamp)
src/libparasail_avx2_table_la-sw_stats_striped_avx2_256_32.lo:  \
	src/$(am__dirstamp) src/$(DEPDIR)/$(am__dirstamp)
src/libparasail_avx2_table_la-nw_stats_striped_avx2_256_16.lo:  \
	src/$(am__dirstamp) src/$(DEPDIR)/$(am__dirstamp)
src/libparasail_avx2_table_la-sg_stats_striped_avx2_256_16.lo:  \
	src/$(am__dirstamp) src/$(DEPDIR)/$(am__dirstamp)
src/libparasail_avx2_table_la-sw_stats_striped_avx2_256_16.lo:  \
	src/$(am__dirstamp) src/$(DEPDIR)/$(am__dirstamp)
src/libparasail_avx2_table_la-nw_stats_striped_avx2_256_8.lo:  \
	src/$(am__dirstamp) src/$(DEPDIR)/$(am__dirstamp)
src/libparasail_avx2_table_la-sg_stats_striped_avx2_256_8.lo:  \
	src/$(am__dirstamp) src/$(DEPDIR)/$(am__dirstamp)
src/libparasail_avx2_table_la-sw_stats_striped_avx2_256_8.lo:  \
	src/$(am__dirstamp) src/$(DEPDIR)/$(am__dirstamp)

libparasail_avx2_table.la: $(libparasail_avx2_table_la_OBJECTS) $(libparasail_avx2_table_la_DEPENDENCIES) $(EXTRA_libparasail_avx2_table_la_DEPENDENCIES) 
	$(AM_V_CCLD)$(libparasail_avx2_table_la_LINK) $(am_libparasail_avx2_table_la_rpath) $(libparasail_avx2_table_la_OBJECTS) $(libparasail_avx2_table_la_LIBADD) $(LIBS)
src/libparasail_knc_la-nw_scan_knc_512_32.lo: src/$(am__dirstamp) \
	src/$(DEPDIR)/$(am__dirstamp)
src/libparasail_knc_la-sg_scan_knc_512_32.lo: src/$(am__dirstamp) \
	src/$(DEPDIR)/$(am__dirstamp)
src/libparasail_knc_la-sw_scan_knc_512_32.lo: src/$(am__dirstamp) \
	src/$(DEPDIR)/$(am__dirstamp)
src/libparasail_knc_la-nw_diag_knc_512_32.lo: src/$(am__dirstamp) \
	src/$(DEPDIR)/$(am__dirstamp)
src/libparasail_knc_la-sg_diag_knc_512_32.lo: src/$(am__dirstamp) \
	src/$(DEPDIR)/$(am__dirstamp)
src/libparasail_knc_la-sw_diag_knc_512_32.lo: src/$(am__dirstamp) \
	src/$(DEPDIR)/$(am__dirstamp)
src/libparasail_knc_la-nw_striped_knc_512_32.lo: src/$(am__dirstamp) \
	src/$(DEPDIR)/$(am__dirstamp)
src/libparasail_knc_la-sg_striped_knc_512_32.lo: src/$(am__dirstamp) \
	src/$(DEPDIR)/$(am__dirstamp)
src/libparasail_knc_la-sw_striped_knc_512_32.lo: src/$(am__dirstamp) \
	src/$(DEPDIR)/$(am__dirstamp)
src/libparasail_knc_la-nw_stats_scan_knc_512_32.lo:  \
	src/$(am__dirstamp) src/$(DEPDIR)/$(am__dirstamp)
src/libparasail_knc_la-sg_stats_scan_knc_512_32.lo:  \
	src/$(am__dirstamp) src/$(DEPDIR)/$(am__dirstamp)
src/libparasail_knc_la-sw_stats_scan_knc_512_32.lo:  \
	src/$(am__dirstamp) src/$(DEPDIR)/$(am__dirstamp)
src/libparasail_knc_la-nw_stats_diag_knc_512_32.lo:  \
	src/$(am__dirstamp) src/$(DEPDIR)/$(am__dirstamp)
src/libparasail_knc_la-sg_stats_diag_knc_512_32.lo:  \
	src/$(am__dirstamp) src/$(DEPDIR)/$(am__dirstamp)
src/libparasail_knc_la-sw_stats_diag_knc_512_32.lo:  \
	src/$(am__dirstamp) src/$(DEPDIR)/$(am__dirstamp)
src/libparasail_knc_la-nw_stats_striped_knc_512_32.lo:  \
	src/$(am__dirstamp) src/$(DEPDIR)/$(am__dirstamp)
src/libparasail_knc_la-sg_stats_striped_knc_512_32.lo:  \
	src/$(am__dirstamp) src/$(DEPDIR)/$(am__dirstamp)
src/libparasail_knc_la-sw_stats_striped_knc_512_32.lo:  \
	src/$(am__dirstamp) src/$(DEPDIR)/$(am__dirstamp)

libparasail_knc.la: $(libparasail_knc_la_OBJECTS) $(libparasail_knc_la_DEPENDENCIES) $(EXTRA_libparasail_knc_la_DEPENDENCIES) 
	$(AM_V_CCLD)$(libparasail_knc_la_LINK) $(am_libparasail_knc_la_rpath) $(libparasail_knc_la_OBJECTS) $(libparasail_knc_la_LIBADD) $(LIBS)
src/libparasail_knc_memory_la-memory_knc.lo: src/$(am__dirstamp) \
	src/$(DEPDIR)/$(am__dirstamp)

libparasail_knc_memory.la: $(libparasail_knc_memory_la_OBJECTS) $(libparasail_knc_memory_la_DEPENDENCIES) $(EXTRA_libparasail_knc_memory_la_DEPENDENCIES) 
	$(AM_V_CCLD)$(libparasail_knc_memory_la_LINK) $(am_libparasail_knc_memory_la_rpath) $(libparasail_knc_memory_la_OBJECTS) $(libparasail_knc_memory_la_LIBADD) $(LIBS)
src/libparasail_knc_rowcol_la-nw_scan_knc_512_32.lo:  \
	src/$(am__dirstamp) src/$(DEPDIR)/$(am__dirstamp)
src/libparasail_knc_rowcol_la-sg_scan_knc_512_32.lo:  \
	src/$(am__dirstamp) src/$(DEPDIR)/$(am__dirstamp)
src/libparasail_knc_rowcol_la-sw_scan_knc_512_32.lo:  \
	src/$(am__dirstamp) src/$(DEPDIR)/$(am__dirstamp)
src/libparasail_knc_rowcol_la-nw_diag_knc_512_32.lo:  \
	src/$(am__dirstamp) src/$(DEPDIR)/$(am__dirstamp)
src/libparasail_knc_rowcol_la-sg_diag_knc_512_32.lo:  \
	src/$(am__dirstamp) src/$(DEPDIR)/$(am__dirstamp)
src/libparasail_knc_rowcol_la-sw_diag_knc_512_32.lo:  \
	src/$(am__dirstamp) src/$(DEPDIR)/$(am__dirstamp)
src/libparasail_knc_rowcol_la-nw_striped_knc_512_32.lo:  \
	src/$(am__dirstamp) src/$(DEPDIR)/$(am__dirstamp)
src/libparasail_knc_rowcol_la-sg_striped_knc_512_32.lo:  \
	src/$(am__dirstamp) src/$(DEPDIR)/$(am__dirstamp)
src/libparasail_knc_rowcol_la-sw_striped_knc_512_32.lo:  \
	src/$(am__dirstamp) src/$(DEPDIR)/$(am__dirstamp)
src/libparasail_knc_rowcol_la-nw_stats_scan_knc_512_32.lo:  \
	src/$(am__dirstamp) src/$(DEPDIR)/$(am__dirstamp)
src/libparasail_knc_rowcol_la-sg_stats_scan_knc_512_32.lo:  \
	src/$(am__dirstamp) src/$(DEPDIR)/$(am__dirstamp)
src/libparasail_knc_rowcol_la-sw_stats_scan_knc_512_32.lo:  \
	src/$(am__dirstamp) src/$(DEPDIR)/$(am__dirstamp)
src/libparasail_knc_rowcol_la-nw_stats_diag_knc_512_32.lo:  \
	src/$(am__dirstamp) src/$(DEPDIR)/$(am__dirstamp)
src/libparasail_knc_rowcol_la-sg_stats_diag_knc_512_32.lo:  \
	src/$(am__dirstamp) src/$(DEPDIR)/$(am__dirstamp)
src/libparasail_knc_rowcol_la-sw_stats_diag_knc_512_32.lo:  \
	src/$(am__dirstamp) src/$(DEPDIR)/$(am__dirstamp)
src/libparasail_knc_rowcol_la-nw_stats_striped_knc_512_32.lo:  \
	src/$(am__dirstamp) src/$(DEPDIR)/$(am__dirstamp)
src/libparasail_knc_rowcol_la-sg_stats_striped_knc_512_32.lo:  \
	src/$(am__dirstamp) src/$(DEPDIR)/$(am__dirstamp)
src/libparasail_knc_rowcol_la-sw_stats_striped_knc_512_32.lo:  \
	src/$(am__dirstamp) src/$(DEPDIR)/$(am__dirstamp)

libparasail_knc_rowcol.la: $(libparasail_knc_rowcol_la_OBJECTS) $(libparasail_knc_rowcol_la_DEPENDENCIES) $(EXTRA_libparasail_knc_rowcol_la_DEPENDENCIES) 
	$(AM_V_CCLD)$(libparasail_knc_rowcol_la_LINK) $(am_libparasail_knc_rowcol_la_rpath) $(libparasail_knc_rowcol_la_OBJECTS) $(libparasail_knc_rowcol_la_LIBADD) $(LIBS)
src/libparasail_knc_table_la-nw_scan_knc_512_32.lo:  \
	src/$(am__dirstamp) src/$(DEPDIR)/$(am__dirstamp)
src/libparasail_knc_table_la-sg_scan_knc_512_32.lo:  \
	src/$(am__dirstamp) src/$(DEPDIR)/$(am__dirstamp)
src/libparasail_knc_table_la-sw_scan_knc_512_32.lo:  \
	src/$(am__dirstamp) src/$(DEPDIR)/$(am__dirstamp)
src/libparasail_knc_table_la-nw_diag_knc_512_32.lo:  \
	src/$(am__dirstamp) src/$(DEPDIR)/$(am__dirstamp)
src/libparasail_knc_table_la-sg_diag_knc_512_32.lo:  \
	src/$(am__dirstamp) src/$(DEPDIR)/$(am__dirstamp)
src/libparasail_knc_table_la-sw_diag_knc_512_32.lo:  \
	src/$(am__dirstamp) src/$(DEPDIR)/$(am__dirstamp)
src/libparasail_knc_table_la-nw_striped_knc_512_32.lo:  \
	src/$(am__dirstamp) src/$(DEPDIR)/$(am__dirstamp)
src/libparasail_knc_table_la-sg_striped_knc_512_32.lo:  \
	src/$(am__dirstamp) src/$(DEPDIR)/$(am__dirstamp)
src/libparasail_knc_table_la-sw_striped_knc_512_32.lo:  \
	src/$(am__dirstamp) src/$(DEPDIR)/$(am__dirstamp)
src/libparasail_knc_table_la-nw_stats_scan_knc_512_32.lo:  \
	src/$(am__dirstamp) src/$(DEPDIR)/$(am__dirstamp)
src/libparasail_knc_table_la-sg_stats_scan_knc_512_32.lo:  \
	src/$(am__dirstamp) src/$(DEPDIR)/$(am__dirstamp)
src/libparasail_knc_table_la-sw_stats_scan_knc_512_32.lo:  \
	src/$(am__dirstamp) src/$(DEPDIR)/$(am__dirstamp)
src/libparasail_knc_table_la-nw_stats_diag_knc_512_32.lo:  \
	src/$(am__dirstamp) src/$(DEPDIR)/$(am__dirstamp)
src/libparasail_knc_table_la-sg_stats_diag_knc_512_32.lo:  \
	src/$(am__dirstamp) src/$(DEPDIR)/$(am__dirstamp)
src/libparasail_knc_table_la-sw_stats_diag_knc_512_32.lo:  \
	src/$(am__dirstamp) src/$(DEPDIR)/$(am__dirstamp)
src/libparasail_knc_table_la-nw_stats_striped_knc_512_32.lo:  \
	src/$(am__dirstamp) src/$(DEPDIR)/$(am__dirstamp)
src/libparasail_knc_table_la-sg_stats_striped_knc_512_32.lo:  \
	src/$(am__dirstamp) src/$(DEPDIR)/$(am__dirstamp)
src/libparasail_knc_table_la-sw_stats_striped_knc_512_32.lo:  \
	src/$(am__dirstamp) src/$(DEPDIR)/$(am__dirstamp)

libparasail_knc_table.la: $(libparasail_knc_table_la_OBJECTS) $(libparasail_knc_table_la_DEPENDENCIES) $(EXTRA_libparasail_knc_table_la_DEPENDENCIES) 
	$(AM_V_CCLD)$(libparasail_knc_table_la_LINK) $(am_libparasail_knc_table_la_rpath) $(libparasail_knc_table_la_OBJECTS) $(libparasail_knc_table_la_LIBADD) $(LIBS)
src/libparasail_novec_la-nw.lo: src/$(am__dirstamp) \
	src/$(DEPDIR)/$(am__dirstamp)
src/libparasail_novec_la-sg.lo: src/$(am__dirstamp) \
	src/$(DEPDIR)/$(am__dirstamp)
src/libparasail_novec_la-sw.lo: src/$(am__dirstamp) \
	src/$(DEPDIR)/$(am__dirstamp)
src/libparasail_novec_la-nw_scan.lo: src/$(am__dirstamp) \
	src/$(DEPDIR)/$(am__dirstamp)
src/libparasail_novec_la-sg_scan.lo: src/$(am__dirstamp) \
	src/$(DEPDIR)/$(am__dirstamp)
src/libparasail_novec_la-sw_scan.lo: src/$(am__dirstamp) \
	src/$(DEPDIR)/$(am__dirstamp)
src/libparasail_novec_la-nw_stats.lo: src/$(am__dirstamp) \
	src/$(DEPDIR)/$(am__dirstamp)
src/libparasail_novec_la-sg_stats.lo: src/$(am__dirstamp) \
	src/$(DEPDIR)/$(am__dirstamp)
src/libparasail_novec_la-sw_stats.lo: src/$(am__dirstamp) \
	src/$(DEPDIR)/$(am__dirstamp)
src/libparasail_novec_la-nw_stats_scan.lo: src/$(am__dirstamp) \
	src/$(DEPDIR)/$(am__dirstamp)
src/libparasail_novec_la-sg_stats_scan.lo: src/$(am__dirstamp) \
	src/$(DEPDIR)/$(am__dirstamp)
src/libparasail_novec_la-sw_stats_scan.lo: src/$(am__dirstamp) \
	src/$(DEPDIR)/$(am__dirstamp)

libparasail_novec.la: $(libparasail_novec_la_OBJECTS) $(libparasail_novec_la_DEPENDENCIES) $(EXTRA_libparasail_novec_la_DEPENDENCIES) 
	$(AM_V_CCLD)$(libparasail_novec_la_LINK)  $(libparasail_novec_la_OBJECTS) $(libparasail_novec_la_LIBADD) $(LIBS)
src/libparasail_novec_rowcol_la-nw.lo: src/$(am__dirstamp) \
	src/$(DEPDIR)/$(am__dirstamp)
src/libparasail_novec_rowcol_la-sg.lo: src/$(am__dirstamp) \
	src/$(DEPDIR)/$(am__dirstamp)
src/libparasail_novec_rowcol_la-sw.lo: src/$(am__dirstamp) \
	src/$(DEPDIR)/$(am__dirstamp)
src/libparasail_novec_rowcol_la-nw_scan.lo: src/$(am__dirstamp) \
	src/$(DEPDIR)/$(am__dirstamp)
src/libparasail_novec_rowcol_la-sg_scan.lo: src/$(am__dirstamp) \
	src/$(DEPDIR)/$(am__dirstamp)
src/libparasail_novec_rowcol_la-sw_scan.lo: src/$(am__dirstamp) \
	src/$(DEPDIR)/$(am__dirstamp)
src/libparasail_novec_rowcol_la-nw_stats.lo: src/$(am__dirstamp) \
	src/$(DEPDIR)/$(am__dirstamp)
src/libparasail_novec_rowcol_la-sg_stats.lo: src/$(am__dirstamp) \
	src/$(DEPDIR)/$(am__dirstamp)
src/libparasail_novec_rowcol_la-sw_stats.lo: src/$(am__dirstamp) \
	src/$(DEPDIR)/$(am__dirstamp)
src/libparasail_novec_rowcol_la-nw_stats_scan.lo: src/$(am__dirstamp) \
	src/$(DEPDIR)/$(am__dirstamp)
src/libparasail_novec_rowcol_la-sg_stats_scan.lo: src/$(am__dirstamp) \
	src/$(DEPDIR)/$(am__dirstamp)
src/libparasail_novec_rowcol_la-sw_stats_scan.lo: src/$(am__dirstamp) \
	src/$(DEPDIR)/$(am__dirstamp)

libparasail_novec_rowcol.la: $(libparasail_novec_rowcol_la_OBJECTS) $(libparasail_novec_rowcol_la_DEPENDENCIES) $(EXTRA_libparasail_novec_rowcol_la_DEPENDENCIES) 
	$(AM_V_CCLD)$(libparasail_novec_rowcol_la_LINK)  $(libparasail_novec_rowcol_la_OBJECTS) $(libparasail_novec_rowcol_la_LIBADD) $(LIBS)
src/libparasail_novec_table_la-nw.lo: src/$(am__dirstamp) \
	src/$(DEPDIR)/$(am__dirstamp)
src/libparasail_novec_table_la-sg.lo: src/$(am__dirstamp) \
	src/$(DEPDIR)/$(am__dirstamp)
src/libparasail_novec_table_la-sw.lo: src/$(am__dirstamp) \
	src/$(DEPDIR)/$(am__dirstamp)
src/libparasail_novec_table_la-nw_scan.lo: src/$(am__dirstamp) \
	src/$(DEPDIR)/$(am__dirstamp)
src/libparasail_novec_table_la-sg_scan.lo: src/$(am__dirstamp) \
	src/$(DEPDIR)/$(am__dirstamp)
src/libparasail_novec_table_la-sw_scan.lo: src/$(am__dirstamp) \
	src/$(DEPDIR)/$(am__dirstamp)
src/libparasail_novec_table_la-nw_stats.lo: src/$(am__dirstamp) \
	src/$(DEPDIR)/$(am__dirstamp)
src/libparasail_novec_table_la-sg_stats.lo: src/$(am__dirstamp) \
	src/$(DEPDIR)/$(am__dirstamp)
src/libparasail_novec_table_la-sw_stats.lo: src/$(am__dirstamp) \
	src/$(DEPDIR)/$(am__dirstamp)
src/libparasail_novec_table_la-nw_stats_scan.lo: src/$(am__dirstamp) \
	src/$(DEPDIR)/$(am__dirstamp)
src/libparasail_novec_table_la-sg_stats_scan.lo: src/$(am__dirstamp) \
	src/$(DEPDIR)/$(am__dirstamp)
src/libparasail_novec_table_la-sw_stats_scan.lo: src/$(am__dirstamp) \
	src/$(DEPDIR)/$(am__dirstamp)

libparasail_novec_table.la: $(libparasail_novec_table_la_OBJECTS) $(libparasail_novec_table_la_DEPENDENCIES) $(EXTRA_libparasail_novec_table_la_DEPENDENCIES) 
	$(AM_V_CCLD)$(libparasail_novec_table_la_LINK)  $(libparasail_novec_table_la_OBJECTS) $(libparasail_novec_table_la_LIBADD) $(LIBS)
src/libparasail_sse2_la-nw_scan_sse2_128_64.lo: src/$(am__dirstamp) \
	src/$(DEPDIR)/$(am__dirstamp)
src/libparasail_sse2_la-sg_scan_sse2_128_64.lo: src/$(am__dirstamp) \
	src/$(DEPDIR)/$(am__dirstamp)
src/libparasail_sse2_la-sw_scan_sse2_128_64.lo: src/$(am__dirstamp) \
	src/$(DEPDIR)/$(am__dirstamp)
src/libparasail_sse2_la-nw_scan_sse2_128_32.lo: src/$(am__dirstamp) \
	src/$(DEPDIR)/$(am__dirstamp)
src/libparasail_sse2_la-sg_scan_sse2_128_32.lo: src/$(am__dirstamp) \
	src/$(DEPDIR)/$(am__dirstamp)
src/libparasail_sse2_la-sw_scan_sse2_128_32.lo: src/$(am__dirstamp) \
	src/$(DEPDIR)/$(am__dirstamp)
src/libparasail_sse2_la-nw_scan_sse2_128_16.lo: src/$(am__dirstamp) \
	src/$(DEPDIR)/$(am__dirstamp)
src/libparasail_sse2_la-sg_scan_sse2_128_16.lo: src/$(am__dirstamp) \
	src/$(DEPDIR)/$(am__dirstamp)
src/libparasail_sse2_la-sw_scan_sse2_128_16.lo: src/$(am__dirstamp) \
	src/$(DEPDIR)/$(am__dirstamp)
src/libparasail_sse2_la-nw_scan_sse2_128_8.lo: src/$(am__dirstamp) \
	src/$(DEPDIR)/$(am__dirstamp)
src/libparasail_sse2_la-sg_scan_sse2_128_8.lo: src/$(am__dirstamp) \
	src/$(DEPDIR)/$(am__dirstamp)
src/libparasail_sse2_la-sw_scan_sse2_128_8.lo: src/$(am__dirstamp) \
	src/$(DEPDIR)/$(am__dirstamp)
src/libparasail_sse2_la-nw_diag_sse2_128_64.lo: src/$(am__dirstamp) \
	src/$(DEPDIR)/$(am__dirstamp)
src/libparasail_sse2_la-sg_diag_sse2_128_64.lo: src/$(am__dirstamp) \
	src/$(DEPDIR)/$(am__dirstamp)
src/libparasail_sse2_la-sw_diag_sse2_128_64.lo: src/$(am__dirstamp) \
	src/$(DEPDIR)/$(am__dirstamp)
src/libparasail_sse2_la-nw_diag_sse2_128_32.lo: src/$(am__dirstamp) \
	src/$(DEPDIR)/$(am__dirstamp)
src/libparasail_sse2_la-sg_diag_sse2_128_32.lo: src/$(am__dirstamp) \
	src/$(DEPDIR)/$(am__dirstamp)
src/libparasail_sse2_la-sw_diag_sse2_128_32.lo: src/$(am__dirstamp) \
	src/$(DEPDIR)/$(am__dirstamp)
src/libparasail_sse2_la-nw_diag_sse2_128_16.lo: src/$(am__dirstamp) \
	src/$(DEPDIR)/$(am__dirstamp)
src/libparasail_sse2_la-sg_diag_sse2_128_16.lo: src/$(am__dirstamp) \
	src/$(DEPDIR)/$(am__dirstamp)
src/libparasail_sse2_la-sw_diag_sse2_128_16.lo: src/$(am__dirstamp) \
	src/$(DEPDIR)/$(am__dirstamp)
src/libparasail_sse2_la-nw_diag_sse2_128_8.lo: src/$(am__dirstamp) \
	src/$(DEPDIR)/$(am__dirstamp)
src/libparasail_sse2_la-sg_diag_sse2_128_8.lo: src/$(am__dirstamp) \
	src/$(DEPDIR)/$(am__dirstamp)
src/libparasail_sse2_la-sw_diag_sse2_128_8.lo: src/$(am__dirstamp) \
	src/$(DEPDIR)/$(am__dirstamp)
src/libparasail_sse2_la-nw_striped_sse2_128_64.lo:  \
	src/$(am__dirstamp) src/$(DEPDIR)/$(am__dirstamp)
src/libparasail_sse2_la-sg_striped_sse2_128_64.lo:  \
	src/$(am__dirstamp) src/$(DEPDIR)/$(am__dirstamp)
src/libparasail_sse2_la-sw_striped_sse2_128_64.lo:  \
	src/$(am__dirstamp) src/$(DEPDIR)/$(am__dirstamp)
src/libparasail_sse2_la-nw_striped_sse2_128_32.lo:  \
	src/$(am__dirstamp) src/$(DEPDIR)/$(am__dirstamp)
src/libparasail_sse2_la-sg_striped_sse2_128_32.lo:  \
	src/$(am__dirstamp) src/$(DEPDIR)/$(am__dirstamp)
src/libparasail_sse2_la-sw_striped_sse2_128_32.lo:  \
	src/$(am__dirstamp) src/$(DEPDIR)/$(am__dirstamp)
src/libparasail_sse2_la-nw_striped_sse2_128_16.lo:  \
	src/$(am__dirstamp) src/$(DEPDIR)/$(am__dirstamp)
src/libparasail_sse2_la-sg_striped_sse2_128_16.lo:  \
	src/$(am__dirstamp) src/$(DEPDIR)/$(am__dirstamp)
src/libparasail_sse2_la-sw_striped_sse2_128_16.lo:  \
	src/$(am__dirstamp) src/$(DEPDIR)/$(am__dirstamp)
src/libparasail_sse2_la-nw_striped_sse2_128_8.lo: src/$(am__dirstamp) \
	src/$(DEPDIR)/$(am__dirstamp)
src/libparasail_sse2_la-sg_striped_sse2_128_8.lo: src/$(am__dirstamp) \
	src/$(DEPDIR)/$(am__dirstamp)
src/libparasail_sse2_la-sw_striped_sse2_128_8.lo: src/$(am__dirstamp) \
	src/$(DEPDIR)/$(am__dirstamp)
src/libparasail_sse2_la-nw_stats_scan_sse2_128_64.lo:  \
	src/$(am__dirstamp) src/$(DEPDIR)/$(am__dirstamp)
src/libparasail_sse2_la-sg_stats_scan_sse2_128_64.lo:  \
	src/$(am__dirstamp) src/$(DEPDIR)/$(am__dirstamp)
src/libparasail_sse2_la-sw_stats_scan_sse2_128_64.lo:  \
	src/$(am__dirstamp) src/$(DEPDIR)/$(am__dirstamp)
src/libparasail_sse2_la-nw_stats_scan_sse2_128_32.lo:  \
	src/$(am__dirstamp) src/$(DEPDIR)/$(am__dirstamp)
src/libparasail_sse2_la-sg_stats_scan_sse2_128_32.lo:  \
	src/$(am__dirstamp) src/$(DEPDIR)/$(am__dirstamp)
src/libparasail_sse2_la-sw_stats_scan_sse2_128_32.lo:  \
	src/$(am__dirstamp) src/$(DEPDIR)/$(am__dirstamp)
src/libparasail_sse2_la-nw_stats_scan_sse2_128_16.lo:  \
	src/$(am__dirstamp) src/$(DEPDIR)/$(am__dirstamp)
src/libparasail_sse2_la-sg_stats_scan_sse2_128_16.lo:  \
	src/$(am__dirstamp) src/$(DEPDIR)/$(am__dirstamp)
src/libparasail_sse2_la-sw_stats_scan_sse2_128_16.lo:  \
	src/$(am__dirstamp) src/$(DEPDIR)/$(am__dirstamp)
src/libparasail_sse2_la-nw_stats_scan_sse2_128_8.lo:  \
	src/$(am__dirstamp) src/$(DEPDIR)/$(am__dirstamp)
src/libparasail_sse2_la-sg_stats_scan_sse2_128_8.lo:  \
	src/$(am__dirstamp) src/$(DEPDIR)/$(am__dirstamp)
src/libparasail_sse2_la-sw_stats_scan_sse2_128_8.lo:  \
	src/$(am__dirstamp) src/$(DEPDIR)/$(am__dirstamp)
src/libparasail_sse2_la-nw_stats_diag_sse2_128_64.lo:  \
	src/$(am__dirstamp) src/$(DEPDIR)/$(am__dirstamp)
src/libparasail_sse2_la-sg_stats_diag_sse2_128_64.lo:  \
	src/$(am__dirstamp) src/$(DEPDIR)/$(am__dirstamp)
src/libparasail_sse2_la-sw_stats_diag_sse2_128_64.lo:  \
	src/$(am__dirstamp) src/$(DEPDIR)/$(am__dirstamp)
src/libparasail_sse2_la-nw_stats_diag_sse2_128_32.lo:  \
	src/$(am__dirstamp) src/$(DEPDIR)/$(am__dirstamp)
src/libparasail_sse2_la-sg_stats_diag_sse2_128_32.lo:  \
	src/$(am__dirstamp) src/$(DEPDIR)/$(am__dirstamp)
src/libparasail_sse2_la-sw_stats_diag_sse2_128_32.lo:  \
	src/$(am__dirstamp) src/$(DEPDIR)/$(am__dirstamp)
src/libparasail_sse2_la-nw_stats_diag_sse2_128_16.lo:  \
	src/$(am__dirstamp) src/$(DEPDIR)/$(am__dirstamp)
src/libparasail_sse2_la-sg_stats_diag_sse2_128_16.lo:  \
	src/$(am__dirstamp) src/$(DEPDIR)/$(am__dirstamp)
src/libparasail_sse2_la-sw_stats_diag_sse2_128_16.lo:  \
	src/$(am__dirstamp) src/$(DEPDIR)/$(am__dirstamp)
src/libparasail_sse2_la-nw_stats_diag_sse2_128_8.lo:  \
	src/$(am__dirstamp) src/$(DEPDIR)/$(am__dirstamp)
src/libparasail_sse2_la-sg_stats_diag_sse2_128_8.lo:  \
	src/$(am__dirstamp) src/$(DEPDIR)/$(am__dirstamp)
src/libparasail_sse2_la-sw_stats_diag_sse2_128_8.lo:  \
	src/$(am__dirstamp) src/$(DEPDIR)/$(am__dirstamp)
src/libparasail_sse2_la-nw_stats_striped_sse2_128_64.lo:  \
	src/$(am__dirstamp) src/$(DEPDIR)/$(am__dirstamp)
src/libparasail_sse2_la-sg_stats_striped_sse2_128_64.lo:  \
	src/$(am__dirstamp) src/$(DEPDIR)/$(am__dirstamp)
src/libparasail_sse2_la-sw_stats_striped_sse2_128_64.lo:  \
	src/$(am__dirstamp) src/$(DEPDIR)/$(am__dirstamp)
src/libparasail_sse2_la-nw_stats_striped_sse2_128_32.lo:  \
	src/$(am__dirstamp) src/$(DEPDIR)/$(am__dirstamp)
src/libparasail_sse2_la-sg_stats_striped_sse2_128_32.lo:  \
	src/$(am__dirstamp) src/$(DEPDIR)/$(am__dirstamp)
src/libparasail_sse2_la-sw_stats_striped_sse2_128_32.lo:  \
	src/$(am__dirstamp) src/$(DEPDIR)/$(am__dirstamp)
src/libparasail_sse2_la-nw_stats_striped_sse2_128_16.lo:  \
	src/$(am__dirstamp) src/$(DEPDIR)/$(am__dirstamp)
src/libparasail_sse2_la-sg_stats_striped_sse2_128_16.lo:  \
	src/$(am__dirstamp) src/$(DEPDIR)/$(am__dirstamp)
src/libparasail_sse2_la-sw_stats_striped_sse2_128_16.lo:  \
	src/$(am__dirstamp) src/$(DEPDIR)/$(am__dirstamp)
src/libparasail_sse2_la-nw_stats_striped_sse2_128_8.lo:  \
	src/$(am__dirstamp) src/$(DEPDIR)/$(am__dirstamp)
src/libparasail_sse2_la-sg_stats_striped_sse2_128_8.lo:  \
	src/$(am__dirstamp) src/$(DEPDIR)/$(am__dirstamp)
src/libparasail_sse2_la-sw_stats_striped_sse2_128_8.lo:  \
	src/$(am__dirstamp) src/$(DEPDIR)/$(am__dirstamp)

libparasail_sse2.la: $(libparasail_sse2_la_OBJECTS) $(libparasail_sse2_la_DEPENDENCIES) $(EXTRA_libparasail_sse2_la_DEPENDENCIES) 
	$(AM_V_CCLD)$(libparasail_sse2_la_LINK) $(am_libparasail_sse2_la_rpath) $(libparasail_sse2_la_OBJECTS) $(libparasail_sse2_la_LIBADD) $(LIBS)
src/libparasail_sse2_rowcol_la-nw_scan_sse2_128_64.lo:  \
	src/$(am__dirstamp) src/$(DEPDIR)/$(am__dirstamp)
src/libparasail_sse2_rowcol_la-sg_scan_sse2_128_64.lo:  \
	src/$(am__dirstamp) src/$(DEPDIR)/$(am__dirstamp)
src/libparasail_sse2_rowcol_la-sw_scan_sse2_128_64.lo:  \
	src/$(am__dirstamp) src/$(DEPDIR)/$(am__dirstamp)
src/libparasail_sse2_rowcol_la-nw_scan_sse2_128_32.lo:  \
	src/$(am__dirstamp) src/$(DEPDIR)/$(am__dirstamp)
src/libparasail_sse2_rowcol_la-sg_scan_sse2_128_32.lo:  \
	src/$(am__dirstamp) src/$(DEPDIR)/$(am__dirstamp)
src/libparasail_sse2_rowcol_la-sw_scan_sse2_128_32.lo:  \
	src/$(am__dirstamp) src/$(DEPDIR)/$(am__dirstamp)
src/libparasail_sse2_rowcol_la-nw_scan_sse2_128_16.lo:  \
	src/$(am__dirstamp) src/$(DEPDIR)/$(am__dirstamp)
src/libparasail_sse2_rowcol_la-sg_scan_sse2_128_16.lo:  \
	src/$(am__dirstamp) src/$(DEPDIR)/$(am__dirstamp)
src/libparasail_sse2_rowcol_la-sw_scan_sse2_128_16.lo:  \
	src/$(am__dirstamp) src/$(DEPDIR)/$(am__dirstamp)
src/libparasail_sse2_rowcol_la-nw_scan_sse2_128_8.lo:  \
	src/$(am__dirstamp) src/$(DEPDIR)/$(am__dirstamp)
src/libparasail_sse2_rowcol_la-sg_scan_sse2_128_8.lo:  \
	src/$(am__dirstamp) src/$(DEPDIR)/$(am__dirstamp)
src/libparasail_sse2_rowcol_la-sw_scan_sse2_128_8.lo:  \
	src/$(am__dirstamp) src/$(DEPDIR)/$(am__dirstamp)
src/libparasail_sse2_rowcol_la-nw_diag_sse2_128_64.lo:  \
	src/$(am__dirstamp) src/$(DEPDIR)/$(am__dirstamp)
src/libparasail_sse2_rowcol_la-sg_diag_sse2_128_64.lo:  \
	src/$(am__dirstamp) src/$(DEPDIR)/$(am__dirstamp)
src/libparasail_sse2_rowcol_la-sw_diag_sse2_128_64.lo:  \
	src/$(am__dirstamp) src/$(DEPDIR)/$(am__dirstamp)
src/libparasail_sse2_rowcol_la-nw_diag_sse2_128_32.lo:  \
	src/$(am__dirstamp) src/$(DEPDIR)/$(am__dirstamp)
src/libparasail_sse2_rowcol_la-sg_diag_sse2_128_32.lo:  \
	src/$(am__dirstamp) src/$(DEPDIR)/$(am__dirstamp)
src/libparasail_sse2_rowcol_la-sw_diag_sse2_128_32.lo:  \
	src/$(am__dirstamp) src/$(DEPDIR)/$(am__dirstamp)
src/libparasail_sse2_rowcol_la-nw_diag_sse2_128_16.lo:  \
	src/$(am__dirstamp) src/$(DEPDIR)/$(am__dirstamp)
src/libparasail_sse2_rowcol_la-sg_diag_sse2_128_16.lo:  \
	src/$(am__dirstamp) src/$(DEPDIR)/$(am__dirstamp)
src/libparasail_sse2_rowcol_la-sw_diag_sse2_128_16.lo:  \
	src/$(am__dirstamp) src/$(DEPDIR)/$(am__dirstamp)
src/libparasail_sse2_rowcol_la-nw_diag_sse2_128_8.lo:  \
	src/$(am__dirstamp) src/$(DEPDIR)/$(am__dirstamp)
src/libparasail_sse2_rowcol_la-sg_diag_sse2_128_8.lo:  \
	src/$(am__dirstamp) src/$(DEPDIR)/$(am__dirstamp)
src/libparasail_sse2_rowcol_la-sw_diag_sse2_128_8.lo:  \
	src/$(am__dirstamp) src/$(DEPDIR)/$(am__dirstamp)
src/libparasail_sse2_rowcol_la-nw_striped_sse2_128_64.lo:  \
	src/$(am__dirstamp) src/$(DEPDIR)/$(am__dirstamp)
src/libparasail_sse2_rowcol_la-sg_striped_sse2_128_64.lo:  \
	src/$(am__dirstamp) src/$(DEPDIR)/$(am__dirstamp)
src/libparasail_sse2_rowcol_la-sw_striped_sse2_128_64.lo:  \
	src/$(am__dirstamp) src/$(DEPDIR)/$(am__dirstamp)
src/libparasail_sse2_rowcol_la-nw_striped_sse2_128_32.lo:  \
	src/$(am__dirstamp) src/$(DEPDIR)/$(am__dirstamp)
src/libparasail_sse2_rowcol_la-sg_striped_sse2_128_32.lo:  \
	src/$(am__dirstamp) src/$(DEPDIR)/$(am__dirstamp)
src/libparasail_sse2_rowcol_la-sw_striped_sse2_128_32.lo:  \
	src/$(am__dirstamp) src/$(DEPDIR)/$(am__dirstamp)
src/libparasail_sse2_rowcol_la-nw_striped_sse2_128_16.lo:  \
	src/$(am__dirstamp) src/$(DEPDIR)/$(am__dirstamp)
src/libparasail_sse2_rowcol_la-sg_striped_sse2_128_16.lo:  \
	src/$(am__dirstamp) src/$(DEPDIR)/$(am__dirstamp)
src/libparasail_sse2_rowcol_la-sw_striped_sse2_128_16.lo:  \
	src/$(am__dirstamp) src/$(DEPDIR)/$(am__dirstamp)
src/libparasail_sse2_rowcol_la-nw_striped_sse2_128_8.lo:  \
	src/$(am__dirstamp) src/$(DEPDIR)/$(am__dirstamp)
src/libparasail_sse2_rowcol_la-sg_striped_sse2_128_8.lo:  \
	src/$(am__dirstamp) src/$(DEPDIR)/$(am__dirstamp)
src/libparasail_sse2_rowcol_la-sw_striped_sse2_128_8.lo:  \
	src/$(am__dirstamp) src/$(DEPDIR)/$(am__dirstamp)
src/libparasail_sse2_rowcol_la-nw_stats_scan_sse2_128_64.lo:  \
	src/$(am__dirstamp) src/$(DEPDIR)/$(am__dirstamp)
src/libparasail_sse2_rowcol_la-sg_stats_scan_sse2_128_64.lo:  \
	src/$(am__dirstamp) src/$(DEPDIR)/$(am__dirstamp)
src/libparasail_sse2_rowcol_la-sw_stats_scan_sse2_128_64.lo:  \
	src/$(am__dirstamp) src/$(DEPDIR)/$(am__dirstamp)
src/libparasail_sse2_rowcol_la-nw_stats_scan_sse2_128_32.lo:  \
	src/$(am__dirstamp) src/$(DEPDIR)/$(am__dirstamp)
src/libparasail_sse2_rowcol_la-sg_stats_scan_sse2_128_32.lo:  \
	src/$(am__dirstamp) src/$(DEPDIR)/$(am__dirstamp)
src/libparasail_sse2_rowcol_la-sw_stats_scan_sse2_128_32.lo:  \
	src/$(am__dirstamp) src/$(DEPDIR)/$(am__dirstamp)
src/libparasail_sse2_rowcol_la-nw_stats_scan_sse2_128_16.lo:  \
	src/$(am__dirstamp) src/$(DEPDIR)/$(am__dirstamp)
src/libparasail_sse2_rowcol_la-sg_stats_scan_sse2_128_16.lo:  \
	src/$(am__dirstamp) src/$(DEPDIR)/$(am__dirstamp)
src/libparasail_sse2_rowcol_la-sw_stats_scan_sse2_128_16.lo:  \
	src/$(am__dirstamp) src/$(DEPDIR)/$(am__dirstamp)
src/libparasail_sse2_rowcol_la-nw_stats_scan_sse2_128_8.lo:  \
	src/$(am__dirstamp) src/$(DEPDIR)/$(am__dirstamp)
src/libparasail_sse2_rowcol_la-sg_stats_scan_sse2_128_8.lo:  \
	src/$(am__dirstamp) src/$(DEPDIR)/$(am__dirstamp)
src/libparasail_sse2_rowcol_la-sw_stats_scan_sse2_128_8.lo:  \
	src/$(am__dirstamp) src/$(DEPDIR)/$(am__dirstamp)
src/libparasail_sse2_rowcol_la-nw_stats_diag_sse2_128_64.lo:  \
	src/$(am__dirstamp) src/$(DEPDIR)/$(am__dirstamp)
src/libparasail_sse2_rowcol_la-sg_stats_diag_sse2_128_64.lo:  \
	src/$(am__dirstamp) src/$(DEPDIR)/$(am__dirstamp)
src/libparasail_sse2_rowcol_la-sw_stats_diag_sse2_128_64.lo:  \
	src/$(am__dirstamp) src/$(DEPDIR)/$(am__dirstamp)
src/libparasail_sse2_rowcol_la-nw_stats_diag_sse2_128_32.lo:  \
	src/$(am__dirstamp) src/$(DEPDIR)/$(am__dirstamp)
src/libparasail_sse2_rowcol_la-sg_stats_diag_sse2_128_32.lo:  \
	src/$(am__dirstamp) src/$(DEPDIR)/$(am__dirstamp)
src/libparasail_sse2_rowcol_la-sw_stats_diag_sse2_128_32.lo:  \
	src/$(am__dirstamp) src/$(DEPDIR)/$(am__dirstamp)
src/libparasail_sse2_rowcol_la-nw_stats_diag_sse2_128_16.lo:  \
	src/$(am__dirstamp) src/$(DEPDIR)/$(am__dirstamp)
src/libparasail_sse2_rowcol_la-sg_stats_diag_sse2_128_16.lo:  \
	src/$(am__dirstamp) src/$(DEPDIR)/$(am__dirstamp)
src/libparasail_sse2_rowcol_la-sw_stats_diag_sse2_128_16.lo:  \
	src/$(am__dirstamp) src/$(DEPDIR)/$(am__dirstamp)
src/libparasail_sse2_rowcol_la-nw_stats_diag_sse2_128_8.lo:  \
	src/$(am__dirstamp) src/$(DEPDIR)/$(am__dirstamp)
src/libparasail_sse2_rowcol_la-sg_stats_diag_sse2_128_8.lo:  \
	src/$(am__dirstamp) src/$(DEPDIR)/$(am__dirstamp)
src/libparasail_sse2_rowcol_la-sw_stats_diag_sse2_128_8.lo:  \
	src/$(am__dirstamp) src/$(DEPDIR)/$(am__dirstamp)
src/libparasail_sse2_rowcol_la-nw_stats_striped_sse2_128_64.lo:  \
	src/$(am__dirstamp) src/$(DEPDIR)/$(am__dirstamp)
src/libparasail_sse2_rowcol_la-sg_stats_striped_sse2_128_64.lo:  \
	src/$(am__dirstamp) src/$(DEPDIR)/$(am__dirstamp)
src/libparasail_sse2_rowcol_la-sw_stats_striped_sse2_128_64.lo:  \
	src/$(am__dirstamp) src/$(DEPDIR)/$(am__dirstamp)
src/libparasail_sse2_rowcol_la-nw_stats_striped_sse2_128_32.lo:  \
	src/$(am__dirstamp) src/$(DEPDIR)/$(am__dirstamp)
src/libparasail_sse2_rowcol_la-sg_stats_striped_sse2_128_32.lo:  \
	src/$(am__dirstamp) src/$(DEPDIR)/$(am__dirstamp)
src/libparasail_sse2_rowcol_la-sw_stats_striped_sse2_128_32.lo:  \
	src/$(am__dirstamp) src/$(DEPDIR)/$(am__dirstamp)
src/libparasail_sse2_rowcol_la-nw_stats_striped_sse2_128_16.lo:  \
	src/$(am__dirstamp) src/$(DEPDIR)/$(am__dirstamp)
src/libparasail_sse2_rowcol_la-sg_stats_striped_sse2_128_16.lo:  \
	src/$(am__dirstamp) src/$(DEPDIR)/$(am__dirstamp)
src/libparasail_sse2_rowcol_la-sw_stats_striped_sse2_128_16.lo:  \
	src/$(am__dirstamp) src/$(DEPDIR)/$(am__dirstamp)
src/libparasail_sse2_rowcol_la-nw_stats_striped_sse2_128_8.lo:  \
	src/$(am__dirstamp) src/$(DEPDIR)/$(am__dirstamp)
src/libparasail_sse2_rowcol_la-sg_stats_striped_sse2_128_8.lo:  \
	src/$(am__dirstamp) src/$(DEPDIR)/$(am__dirstamp)
src/libparasail_sse2_rowcol_la-sw_stats_striped_sse2_128_8.lo:  \
	src/$(am__dirstamp) src/$(DEPDIR)/$(am__dirstamp)

libparasail_sse2_rowcol.la: $(libparasail_sse2_rowcol_la_OBJECTS) $(libparasail_sse2_rowcol_la_DEPENDENCIES) $(EXTRA_libparasail_sse2_rowcol_la_DEPENDENCIES) 
	$(AM_V_CCLD)$(libparasail_sse2_rowcol_la_LINK) $(am_libparasail_sse2_rowcol_la_rpath) $(libparasail_sse2_rowcol_la_OBJECTS) $(libparasail_sse2_rowcol_la_LIBADD) $(LIBS)
src/libparasail_sse2_table_la-nw_scan_sse2_128_64.lo:  \
	src/$(am__dirstamp) src/$(DEPDIR)/$(am__dirstamp)
src/libparasail_sse2_table_la-sg_scan_sse2_128_64.lo:  \
	src/$(am__dirstamp) src/$(DEPDIR)/$(am__dirstamp)
src/libparasail_sse2_table_la-sw_scan_sse2_128_64.lo:  \
	src/$(am__dirstamp) src/$(DEPDIR)/$(am__dirstamp)
src/libparasail_sse2_table_la-nw_scan_sse2_128_32.lo:  \
	src/$(am__dirstamp) src/$(DEPDIR)/$(am__dirstamp)
src/libparasail_sse2_table_la-sg_scan_sse2_128_32.lo:  \
	src/$(am__dirstamp) src/$(DEPDIR)/$(am__dirstamp)
src/libparasail_sse2_table_la-sw_scan_sse2_128_32.lo:  \
	src/$(am__dirstamp) src/$(DEPDIR)/$(am__dirstamp)
src/libparasail_sse2_table_la-nw_scan_sse2_128_16.lo:  \
	src/$(am__dirstamp) src/$(DEPDIR)/$(am__dirstamp)
src/libparasail_sse2_table_la-sg_scan_sse2_128_16.lo:  \
	src/$(am__dirstamp) src/$(DEPDIR)/$(am__dirstamp)
src/libparasail_sse2_table_la-sw_scan_sse2_128_16.lo:  \
	src/$(am__dirstamp) src/$(DEPDIR)/$(am__dirstamp)
src/libparasail_sse2_table_la-nw_scan_sse2_128_8.lo:  \
	src/$(am__dirstamp) src/$(DEPDIR)/$(am__dirstamp)
src/libparasail_sse2_table_la-sg_scan_sse2_128_8.lo:  \
	src/$(am__dirstamp) src/$(DEPDIR)/$(am__dirstamp)
src/libparasail_sse2_table_la-sw_scan_sse2_128_8.lo:  \
	src/$(am__dirstamp) src/$(DEPDIR)/$(am__dirstamp)
src/libparasail_sse2_table_la-nw_diag_sse2_128_64.lo:  \
	src/$(am__dirstamp) src/$(DEPDIR)/$(am__dirstamp)
src/libparasail_sse2_table_la-sg_diag_sse2_128_64.lo:  \
	src/$(am__dirstamp) src/$(DEPDIR)/$(am__dirstamp)
src/libparasail_sse2_table_la-sw_diag_sse2_128_64.lo:  \
	src/$(am__dirstamp) src/$(DEPDIR)/$(am__dirstamp)
src/libparasail_sse2_table_la-nw_diag_sse2_128_32.lo:  \
	src/$(am__dirstamp) src/$(DEPDIR)/$(am__dirstamp)
src/libparasail_sse2_table_la-sg_diag_sse2_128_32.lo:  \
	src/$(am__dirstamp) src/$(DEPDIR)/$(am__dirstamp)
src/libparasail_sse2_table_la-sw_diag_sse2_128_32.lo:  \
	src/$(am__dirstamp) src/$(DEPDIR)/$(am__dirstamp)
src/libparasail_sse2_table_la-nw_diag_sse2_128_16.lo:  \
	src/$(am__dirstamp) src/$(DEPDIR)/$(am__dirstamp)
src/libparasail_sse2_table_la-sg_diag_sse2_128_16.lo:  \
	src/$(am__dirstamp) src/$(DEPDIR)/$(am__dirstamp)
src/libparasail_sse2_table_la-sw_diag_sse2_128_16.lo:  \
	src/$(am__dirstamp) src/$(DEPDIR)/$(am__dirstamp)
src/libparasail_sse2_table_la-nw_diag_sse2_128_8.lo:  \
	src/$(am__dirstamp) src/$(DEPDIR)/$(am__dirstamp)
src/libparasail_sse2_table_la-sg_diag_sse2_128_8.lo:  \
	src/$(am__dirstamp) src/$(DEPDIR)/$(am__dirstamp)
src/libparasail_sse2_table_la-sw_diag_sse2_128_8.lo:  \
	src/$(am__dirstamp) src/$(DEPDIR)/$(am__dirstamp)
src/libparasail_sse2_table_la-nw_striped_sse2_128_64.lo:  \
	src/$(am__dirstamp) src/$(DEPDIR)/$(am__dirstamp)
src/libparasail_sse2_table_la-sg_striped_sse2_128_64.lo:  \
	src/$(am__dirstamp) src/$(DEPDIR)/$(am__dirstamp)
src/libparasail_sse2_table_la-sw_striped_sse2_128_64.lo:  \
	src/$(am__dirstamp) src/$(DEPDIR)/$(am__dirstamp)
src/libparasail_sse2_table_la-nw_striped_sse2_128_32.lo:  \
	src/$(am__dirstamp) src/$(DEPDIR)/$(am__dirstamp)
src/libparasail_sse2_table_la-sg_striped_sse2_128_32.lo:  \
	src/$(am__dirstamp) src/$(DEPDIR)/$(am__dirstamp)
src/libparasail_sse2_table_la-sw_striped_sse2_128_32.lo:  \
	src/$(am__dirstamp) src/$(DEPDIR)/$(am__dirstamp)
src/libparasail_sse2_table_la-nw_striped_sse2_128_16.lo:  \
	src/$(am__dirstamp) src/$(DEPDIR)/$(am__dirstamp)
src/libparasail_sse2_table_la-sg_striped_sse2_128_16.lo:  \
	src/$(am__dirstamp) src/$(DEPDIR)/$(am__dirstamp)
src/libparasail_sse2_table_la-sw_striped_sse2_128_16.lo:  \
	src/$(am__dirstamp) src/$(DEPDIR)/$(am__dirstamp)
src/libparasail_sse2_table_la-nw_striped_sse2_128_8.lo:  \
	src/$(am__dirstamp) src/$(DEPDIR)/$(am__dirstamp)
src/libparasail_sse2_table_la-sg_striped_sse2_128_8.lo:  \
	src/$(am__dirstamp) src/$(DEPDIR)/$(am__dirstamp)
src/libparasail_sse2_table_la-sw_striped_sse2_128_8.lo:  \
	src/$(am__dirstamp) src/$(DEPDIR)/$(am__dirstamp)
src/libparasail_sse2_table_la-nw_stats_scan_sse2_128_64.lo:  \
	src/$(am__dirstamp) src/$(DEPDIR)/$(am__dirstamp)
src/libparasail_sse2_table_la-sg_stats_scan_sse2_128_64.lo:  \
	src/$(am__dirstamp) src/$(DEPDIR)/$(am__dirstamp)
src/libparasail_sse2_table_la-sw_stats_scan_sse2_128_64.lo:  \
	src/$(am__dirstamp) src/$(DEPDIR)/$(am__dirstamp)
src/libparasail_sse2_table_la-nw_stats_scan_sse2_128_32.lo:  \
	src/$(am__dirstamp) src/$(DEPDIR)/$(am__dirstamp)
src/libparasail_sse2_table_la-sg_stats_scan_sse2_128_32.lo:  \
	src/$(am__dirstamp) src/$(DEPDIR)/$(am__dirstamp)
src/libparasail_sse2_table_la-sw_stats_scan_sse2_128_32.lo:  \
	src/$(am__dirstamp) src/$(DEPDIR)/$(am__dirstamp)
src/libparasail_sse2_table_la-nw_stats_scan_sse2_128_16.lo:  \
	src/$(am__dirstamp) src/$(DEPDIR)/$(am__dirstamp)
src/libparasail_sse2_table_la-sg_stats_scan_sse2_128_16.lo:  \
	src/$(am__dirstamp) src/$(DEPDIR)/$(am__dirstamp)
src/libparasail_sse2_table_la-sw_stats_scan_sse2_128_16.lo:  \
	src/$(am__dirstamp) src/$(DEPDIR)/$(am__dirstamp)
src/libparasail_sse2_table_la-nw_stats_scan_sse2_128_8.lo:  \
	src/$(am__dirstamp) src/$(DEPDIR)/$(am__dirstamp)
src/libparasail_sse2_table_la-sg_stats_scan_sse2_128_8.lo:  \
	src/$(am__dirstamp) src/$(DEPDIR)/$(am__dirstamp)
src/libparasail_sse2_table_la-sw_stats_scan_sse2_128_8.lo:  \
	src/$(am__dirstamp) src/$(DEPDIR)/$(am__dirstamp)
src/libparasail_sse2_table_la-nw_stats_diag_sse2_128_64.lo:  \
	src/$(am__dirstamp) src/$(DEPDIR)/$(am__dirstamp)
src/libparasail_sse2_table_la-sg_stats_diag_sse2_128_64.lo:  \
	src/$(am__dirstamp) src/$(DEPDIR)/$(am__dirstamp)
src/libparasail_sse2_table_la-sw_stats_diag_sse2_128_64.lo:  \
	src/$(am__dirstamp) src/$(DEPDIR)/$(am__dirstamp)
src/libparasail_sse2_table_la-nw_stats_diag_sse2_128_32.lo:  \
	src/$(am__dirstamp) src/$(DEPDIR)/$(am__dirstamp)
src/libparasail_sse2_table_la-sg_stats_diag_sse2_128_32.lo:  \
	src/$(am__dirstamp) src/$(DEPDIR)/$(am__dirstamp)
src/libparasail_sse2_table_la-sw_stats_diag_sse2_128_32.lo:  \
	src/$(am__dirstamp) src/$(DEPDIR)/$(am__dirstamp)
src/libparasail_sse2_table_la-nw_stats_diag_sse2_128_16.lo:  \
	src/$(am__dirstamp) src/$(DEPDIR)/$(am__dirstamp)
src/libparasail_sse2_table_la-sg_stats_diag_sse2_128_16.lo:  \
	src/$(am__dirstamp) src/$(DEPDIR)/$(am__dirstamp)
src/libparasail_sse2_table_la-sw_stats_diag_sse2_128_16.lo:  \
	src/$(am__dirstamp) src/$(DEPDIR)/$(am__dirstamp)
src/libparasail_sse2_table_la-nw_stats_diag_sse2_128_8.lo:  \
	src/$(am__dirstamp) src/$(DEPDIR)/$(am__dirstamp)
src/libparasail_sse2_table_la-sg_stats_diag_sse2_128_8.lo:  \
	src/$(am__dirstamp) src/$(DEPDIR)/$(am__dirstamp)
src/libparasail_sse2_table_la-sw_stats_diag_sse2_128_8.lo:  \
	src/$(am__dirstamp) src/$(DEPDIR)/$(am__dirstamp)
src/libparasail_sse2_table_la-nw_stats_striped_sse2_128_64.lo:  \
	src/$(am__dirstamp) src/$(DEPDIR)/$(am__dirstamp)
src/libparasail_sse2_table_la-sg_stats_striped_sse2_128_64.lo:  \
	src/$(am__dirstamp) src/$(DEPDIR)/$(am__dirstamp)
src/libparasail_sse2_table_la-sw_stats_striped_sse2_128_64.lo:  \
	src/$(am__dirstamp) src/$(DEPDIR)/$(am__dirstamp)
src/libparasail_sse2_table_la-nw_stats_striped_sse2_128_32.lo:  \
	src/$(am__dirstamp) src/$(DEPDIR)/$(am__dirstamp)
src/libparasail_sse2_table_la-sg_stats_striped_sse2_128_32.lo:  \
	src/$(am__dirstamp) src/$(DEPDIR)/$(am__dirstamp)
src/libparasail_sse2_table_la-sw_stats_striped_sse2_128_32.lo:  \
	src/$(am__dirstamp) src/$(DEPDIR)/$(am__dirstamp)
src/libparasail_sse2_table_la-nw_stats_striped_sse2_128_16.lo:  \
	src/$(am__dirstamp) src/$(DEPDIR)/$(am__dirstamp)
src/libparasail_sse2_table_la-sg_stats_striped_sse2_128_16.lo:  \
	src/$(am__dirstamp) src/$(DEPDIR)/$(am__dirstamp)
src/libparasail_sse2_table_la-sw_stats_striped_sse2_128_16.lo:  \
	src/$(am__dirstamp) src/$(DEPDIR)/$(am__dirstamp)
src/libparasail_sse2_table_la-nw_stats_striped_sse2_128_8.lo:  \
	src/$(am__dirstamp) src/$(DEPDIR)/$(am__dirstamp)
src/libparasail_sse2_table_la-sg_stats_striped_sse2_128_8.lo:  \
	src/$(am__dirstamp) src/$(DEPDIR)/$(am__dirstamp)
src/libparasail_sse2_table_la-sw_stats_striped_sse2_128_8.lo:  \
	src/$(am__dirstamp) src/$(DEPDIR)/$(am__dirstamp)

libparasail_sse2_table.la: $(libparasail_sse2_table_la_OBJECTS) $(libparasail_sse2_table_la_DEPENDENCIES) $(EXTRA_libparasail_sse2_table_la_DEPENDENCIES) 
	$(AM_V_CCLD)$(libparasail_sse2_table_la_LINK) $(am_libparasail_sse2_table_la_rpath) $(libparasail_sse2_table_la_OBJECTS) $(libparasail_sse2_table_la_LIBADD) $(LIBS)
src/libparasail_sse41_la-nw_scan_sse41_128_64.lo: src/$(am__dirstamp) \
	src/$(DEPDIR)/$(am__dirstamp)
src/libparasail_sse41_la-sg_scan_sse41_128_64.lo: src/$(am__dirstamp) \
	src/$(DEPDIR)/$(am__dirstamp)
src/libparasail_sse41_la-sw_scan_sse41_128_64.lo: src/$(am__dirstamp) \
	src/$(DEPDIR)/$(am__dirstamp)
src/libparasail_sse41_la-nw_scan_sse41_128_32.lo: src/$(am__dirstamp) \
	src/$(DEPDIR)/$(am__dirstamp)
src/libparasail_sse41_la-sg_scan_sse41_128_32.lo: src/$(am__dirstamp) \
	src/$(DEPDIR)/$(am__dirstamp)
src/libparasail_sse41_la-sw_scan_sse41_128_32.lo: src/$(am__dirstamp) \
	src/$(DEPDIR)/$(am__dirstamp)
src/libparasail_sse41_la-nw_scan_sse41_128_16.lo: src/$(am__dirstamp) \
	src/$(DEPDIR)/$(am__dirstamp)
src/libparasail_sse41_la-sg_scan_sse41_128_16.lo: src/$(am__dirstamp) \
	src/$(DEPDIR)/$(am__dirstamp)
src/libparasail_sse41_la-sw_scan_sse41_128_16.lo: src/$(am__dirstamp) \
	src/$(DEPDIR)/$(am__dirstamp)
src/libparasail_sse41_la-nw_scan_sse41_128_8.lo: src/$(am__dirstamp) \
	src/$(DEPDIR)/$(am__dirstamp)
src/libparasail_sse41_la-sg_scan_sse41_128_8.lo: src/$(am__dirstamp) \
	src/$(DEPDIR)/$(am__dirstamp)
src/libparasail_sse41_la-sw_scan_sse41_128_8.lo: src/$(am__dirstamp) \
	src/$(DEPDIR)/$(am__dirstamp)
src/libparasail_sse41_la-nw_diag_sse41_128_64.lo: src/$(am__dirstamp) \
	src/$(DEPDIR)/$(am__dirstamp)
src/libparasail_sse41_la-sg_diag_sse41_128_64.lo: src/$(am__dirstamp) \
	src/$(DEPDIR)/$(am__dirstamp)
src/libparasail_sse41_la-sw_diag_sse41_128_64.lo: src/$(am__dirstamp) \
	src/$(DEPDIR)/$(am__dirstamp)
src/libparasail_sse41_la-nw_diag_sse41_128_32.lo: src/$(am__dirstamp) \
	src/$(DEPDIR)/$(am__dirstamp)
src/libparasail_sse41_la-sg_diag_sse41_128_32.lo: src/$(am__dirstamp) \
	src/$(DEPDIR)/$(am__dirstamp)
src/libparasail_sse41_la-sw_diag_sse41_128_32.lo: src/$(am__dirstamp) \
	src/$(DEPDIR)/$(am__dirstamp)
src/libparasail_sse41_la-nw_diag_sse41_128_16.lo: src/$(am__dirstamp) \
	src/$(DEPDIR)/$(am__dirstamp)
src/libparasail_sse41_la-sg_diag_sse41_128_16.lo: src/$(am__dirstamp) \
	src/$(DEPDIR)/$(am__dirstamp)
src/libparasail_sse41_la-sw_diag_sse41_128_16.lo: src/$(am__dirstamp) \
	src/$(DEPDIR)/$(am__dirstamp)
src/libparasail_sse41_la-nw_diag_sse41_128_8.lo: src/$(am__dirstamp) \
	src/$(DEPDIR)/$(am__dirstamp)
src/libparasail_sse41_la-sg_diag_sse41_128_8.lo: src/$(am__dirstamp) \
	src/$(DEPDIR)/$(am__dirstamp)
src/libparasail_sse41_la-sw_diag_sse41_128_8.lo: src/$(am__dirstamp) \
	src/$(DEPDIR)/$(am__dirstamp)
src/libparasail_sse41_la-nw_striped_sse41_128_64.lo:  \
	src/$(am__dirstamp) src/$(DEPDIR)/$(am__dirstamp)
src/libparasail_sse41_la-sg_striped_sse41_128_64.lo:  \
	src/$(am__dirstamp) src/$(DEPDIR)/$(am__dirstamp)
src/libparasail_sse41_la-sw_striped_sse41_128_64.lo:  \
	src/$(am__dirstamp) src/$(DEPDIR)/$(am__dirstamp)
src/libparasail_sse41_la-nw_striped_sse41_128_32.lo:  \
	src/$(am__dirstamp) src/$(DEPDIR)/$(am__dirstamp)
src/libparasail_sse41_la-sg_striped_sse41_128_32.lo:  \
	src/$(am__dirstamp) src/$(DEPDIR)/$(am__dirstamp)
src/libparasail_sse41_la-sw_striped_sse41_128_32.lo:  \
	src/$(am__dirstamp) src/$(DEPDIR)/$(am__dirstamp)
src/libparasail_sse41_la-nw_striped_sse41_128_16.lo:  \
	src/$(am__dirstamp) src/$(DEPDIR)/$(am__dirstamp)
src/libparasail_sse41_la-sg_striped_sse41_128_16.lo:  \
	src/$(am__dirstamp) src/$(DEPDIR)/$(am__dirstamp)
src/libparasail_sse41_la-sw_striped_sse41_128_16.lo:  \
	src/$(am__dirstamp) src/$(DEPDIR)/$(am__dirstamp)
src/libparasail_sse41_la-nw_striped_sse41_128_8.lo:  \
	src/$(am__dirstamp) src/$(DEPDIR)/$(am__dirstamp)
src/libparasail_sse41_la-sg_striped_sse41_128_8.lo:  \
	src/$(am__dirstamp) src/$(DEPDIR)/$(am__dirstamp)
src/libparasail_sse41_la-sw_striped_sse41_128_8.lo:  \
	src/$(am__dirstamp) src/$(DEPDIR)/$(am__dirstamp)
src/libparasail_sse41_la-sw_blocked_sse41_128_32.lo:  \
	src/$(am__dirstamp) src/$(DEPDIR)/$(am__dirstamp)
src/libparasail_sse41_la-sw_blocked_sse41_128_16.lo:  \
	src/$(am__dirstamp) src/$(DEPDIR)/$(am__dirstamp)
src/libparasail_sse41_la-nw_stats_scan_sse41_128_64.lo:  \
	src/$(am__dirstamp) src/$(DEPDIR)/$(am__dirstamp)
src/libparasail_sse41_la-sg_stats_scan_sse41_128_64.lo:  \
	src/$(am__dirstamp) src/$(DEPDIR)/$(am__dirstamp)
src/libparasail_sse41_la-sw_stats_scan_sse41_128_64.lo:  \
	src/$(am__dirstamp) src/$(DEPDIR)/$(am__dirstamp)
src/libparasail_sse41_la-nw_stats_scan_sse41_128_32.lo:  \
	src/$(am__dirstamp) src/$(DEPDIR)/$(am__dirstamp)
src/libparasail_sse41_la-sg_stats_scan_sse41_128_32.lo:  \
	src/$(am__dirstamp) src/$(DEPDIR)/$(am__dirstamp)
src/libparasail_sse41_la-sw_stats_scan_sse41_128_32.lo:  \
	src/$(am__dirstamp) src/$(DEPDIR)/$(am__dirstamp)
src/libparasail_sse41_la-nw_stats_scan_sse41_128_16.lo:  \
	src/$(am__dirstamp) src/$(DEPDIR)/$(am__dirstamp)
src/libparasail_sse41_la-sg_stats_scan_sse41_128_16.lo:  \
	src/$(am__dirstamp) src/$(DEPDIR)/$(am__dirstamp)
src/libparasail_sse41_la-sw_stats_scan_sse41_128_16.lo:  \
	src/$(am__dirstamp) src/$(DEPDIR)/$(am__dirstamp)
src/libparasail_sse41_la-nw_stats_scan_sse41_128_8.lo:  \
	src/$(am__dirstamp) src/$(DEPDIR)/$(am__dirstamp)
src/libparasail_sse41_la-sg_stats_scan_sse41_128_8.lo:  \
	src/$(am__dirstamp) src/$(DEPDIR)/$(am__dirstamp)
src/libparasail_sse41_la-sw_stats_scan_sse41_128_8.lo:  \
	src/$(am__dirstamp) src/$(DEPDIR)/$(am__dirstamp)
src/libparasail_sse41_la-nw_stats_diag_sse41_128_64.lo:  \
	src/$(am__dirstamp) src/$(DEPDIR)/$(am__dirstamp)
src/libparasail_sse41_la-sg_stats_diag_sse41_128_64.lo:  \
	src/$(am__dirstamp) src/$(DEPDIR)/$(am__dirstamp)
src/libparasail_sse41_la-sw_stats_diag_sse41_128_64.lo:  \
	src/$(am__dirstamp) src/$(DEPDIR)/$(am__dirstamp)
src/libparasail_sse41_la-nw_stats_diag_sse41_128_32.lo:  \
	src/$(am__dirstamp) src/$(DEPDIR)/$(am__dirstamp)
src/libparasail_sse41_la-sg_stats_diag_sse41_128_32.lo:  \
	src/$(am__dirstamp) src/$(DEPDIR)/$(am__dirstamp)
src/libparasail_sse41_la-sw_stats_diag_sse41_128_32.lo:  \
	src/$(am__dirstamp) src/$(DEPDIR)/$(am__dirstamp)
src/libparasail_sse41_la-nw_stats_diag_sse41_128_16.lo:  \
	src/$(am__dirstamp) src/$(DEPDIR)/$(am__dirstamp)
src/libparasail_sse41_la-sg_stats_diag_sse41_128_16.lo:  \
	src/$(am__dirstamp) src/$(DEPDIR)/$(am__dirstamp)
src/libparasail_sse41_la-sw_stats_diag_sse41_128_16.lo:  \
	src/$(am__dirstamp) src/$(DEPDIR)/$(am__dirstamp)
src/libparasail_sse41_la-nw_stats_diag_sse41_128_8.lo:  \
	src/$(am__dirstamp) src/$(DEPDIR)/$(am__dirstamp)
src/libparasail_sse41_la-sg_stats_diag_sse41_128_8.lo:  \
	src/$(am__dirstamp) src/$(DEPDIR)/$(am__dirstamp)
src/libparasail_sse41_la-sw_stats_diag_sse41_128_8.lo:  \
	src/$(am__dirstamp) src/$(DEPDIR)/$(am__dirstamp)
src/libparasail_sse41_la-nw_stats_striped_sse41_128_64.lo:  \
	src/$(am__dirstamp) src/$(DEPDIR)/$(am__dirstamp)
src/libparasail_sse41_la-sg_stats_striped_sse41_128_64.lo:  \
	src/$(am__dirstamp) src/$(DEPDIR)/$(am__dirstamp)
src/libparasail_sse41_la-sw_stats_striped_sse41_128_64.lo:  \
	src/$(am__dirstamp) src/$(DEPDIR)/$(am__dirstamp)
src/libparasail_sse41_la-nw_stats_striped_sse41_128_32.lo:  \
	src/$(am__dirstamp) src/$(DEPDIR)/$(am__dirstamp)
src/libparasail_sse41_la-sg_stats_striped_sse41_128_32.lo:  \
	src/$(am__dirstamp) src/$(DEPDIR)/$(am__dirstamp)
src/libparasail_sse41_la-sw_stats_striped_sse41_128_32.lo:  \
	src/$(am__dirstamp) src/$(DEPDIR)/$(am__dirstamp)
src/libparasail_sse41_la-nw_stats_striped_sse41_128_16.lo:  \
	src/$(am__dirstamp) src/$(DEPDIR)/$(am__dirstamp)
src/libparasail_sse41_la-sg_stats_striped_sse41_128_16.lo:  \
	src/$(am__dirstamp) src/$(DEPDIR)/$(am__dirstamp)
src/libparasail_sse41_la-sw_stats_striped_sse41_128_16.lo:  \
	src/$(am__dirstamp) src/$(DEPDIR)/$(am__dirstamp)
src/libparasail_sse41_la-nw_stats_striped_sse41_128_8.lo:  \
	src/$(am__dirstamp) src/$(DEPDIR)/$(am__dirstamp)
src/libparasail_sse41_la-sg_stats_striped_sse41_128_8.lo:  \
	src/$(am__dirstamp) src/$(DEPDIR)/$(am__dirstamp)
src/libparasail_sse41_la-sw_stats_striped_sse41_128_8.lo:  \
	src/$(am__dirstamp) src/$(DEPDIR)/$(am__dirstamp)

libparasail_sse41.la: $(libparasail_sse41_la_OBJECTS) $(libparasail_sse41_la_DEPENDENCIES) $(EXTRA_libparasail_sse41_la_DEPENDENCIES) 
	$(AM_V_CCLD)$(libparasail_sse41_la_LINK) $(am_libparasail_sse41_la_rpath) $(libparasail_sse41_la_OBJECTS) $(libparasail_sse41_la_LIBADD) $(LIBS)
src/libparasail_sse41_rowcol_la-nw_scan_sse41_128_64.lo:  \
	src/$(am__dirstamp) src/$(DEPDIR)/$(am__dirstamp)
src/libparasail_sse41_rowcol_la-sg_scan_sse41_128_64.lo:  \
	src/$(am__dirstamp) src/$(DEPDIR)/$(am__dirstamp)
src/libparasail_sse41_rowcol_la-sw_scan_sse41_128_64.lo:  \
	src/$(am__dirstamp) src/$(DEPDIR)/$(am__dirstamp)
src/libparasail_sse41_rowcol_la-nw_scan_sse41_128_32.lo:  \
	src/$(am__dirstamp) src/$(DEPDIR)/$(am__dirstamp)
src/libparasail_sse41_rowcol_la-sg_scan_sse41_128_32.lo:  \
	src/$(am__dirstamp) src/$(DEPDIR)/$(am__dirstamp)
src/libparasail_sse41_rowcol_la-sw_scan_sse41_128_32.lo:  \
	src/$(am__dirstamp) src/$(DEPDIR)/$(am__dirstamp)
src/libparasail_sse41_rowcol_la-nw_scan_sse41_128_16.lo:  \
	src/$(am__dirstamp) src/$(DEPDIR)/$(am__dirstamp)
src/libparasail_sse41_rowcol_la-sg_scan_sse41_128_16.lo:  \
	src/$(am__dirstamp) src/$(DEPDIR)/$(am__dirstamp)
src/libparasail_sse41_rowcol_la-sw_scan_sse41_128_16.lo:  \
	src/$(am__dirstamp) src/$(DEPDIR)/$(am__dirstamp)
src/libparasail_sse41_rowcol_la-nw_scan_sse41_128_8.lo:  \
	src/$(am__dirstamp) src/$(DEPDIR)/$(am__dirstamp)
src/libparasail_sse41_rowcol_la-sg_scan_sse41_128_8.lo:  \
	src/$(am__dirstamp) src/$(DEPDIR)/$(am__dirstamp)
src/libparasail_sse41_rowcol_la-sw_scan_sse41_128_8.lo:  \
	src/$(am__dirstamp) src/$(DEPDIR)/$(am__dirstamp)
src/libparasail_sse41_rowcol_la-nw_diag_sse41_128_64.lo:  \
	src/$(am__dirstamp) src/$(DEPDIR)/$(am__dirstamp)
src/libparasail_sse41_rowcol_la-sg_diag_sse41_128_64.lo:  \
	src/$(am__dirstamp) src/$(DEPDIR)/$(am__dirstamp)
src/libparasail_sse41_rowcol_la-sw_diag_sse41_128_64.lo:  \
	src/$(am__dirstamp) src/$(DEPDIR)/$(am__dirstamp)
src/libparasail_sse41_rowcol_la-nw_diag_sse41_128_32.lo:  \
	src/$(am__dirstamp) src/$(DEPDIR)/$(am__dirstamp)
src/libparasail_sse41_rowcol_la-sg_diag_sse41_128_32.lo:  \
	src/$(am__dirstamp) src/$(DEPDIR)/$(am__dirstamp)
src/libparasail_sse41_rowcol_la-sw_diag_sse41_128_32.lo:  \
	src/$(am__dirstamp) src/$(DEPDIR)/$(am__dirstamp)
src/libparasail_sse41_rowcol_la-nw_diag_sse41_128_16.lo:  \
	src/$(am__dirstamp) src/$(DEPDIR)/$(am__dirstamp)
src/libparasail_sse41_rowcol_la-sg_diag_sse41_128_16.lo:  \
	src/$(am__dirstamp) src/$(DEPDIR)/$(am__dirstamp)
src/libparasail_sse41_rowcol_la-sw_diag_sse41_128_16.lo:  \
	src/$(am__dirstamp) src/$(DEPDIR)/$(am__dirstamp)
src/libparasail_sse41_rowcol_la-nw_diag_sse41_128_8.lo:  \
	src/$(am__dirstamp) src/$(DEPDIR)/$(am__dirstamp)
src/libparasail_sse41_rowcol_la-sg_diag_sse41_128_8.lo:  \
	src/$(am__dirstamp) src/$(DEPDIR)/$(am__dirstamp)
src/libparasail_sse41_rowcol_la-sw_diag_sse41_128_8.lo:  \
	src/$(am__dirstamp) src/$(DEPDIR)/$(am__dirstamp)
src/libparasail_sse41_rowcol_la-nw_striped_sse41_128_64.lo:  \
	src/$(am__dirstamp) src/$(DEPDIR)/$(am__dirstamp)
src/libparasail_sse41_rowcol_la-sg_striped_sse41_128_64.lo:  \
	src/$(am__dirstamp) src/$(DEPDIR)/$(am__dirstamp)
src/libparasail_sse41_rowcol_la-sw_striped_sse41_128_64.lo:  \
	src/$(am__dirstamp) src/$(DEPDIR)/$(am__dirstamp)
src/libparasail_sse41_rowcol_la-nw_striped_sse41_128_32.lo:  \
	src/$(am__dirstamp) src/$(DEPDIR)/$(am__dirstamp)
src/libparasail_sse41_rowcol_la-sg_striped_sse41_128_32.lo:  \
	src/$(am__dirstamp) src/$(DEPDIR)/$(am__dirstamp)
src/libparasail_sse41_rowcol_la-sw_striped_sse41_128_32.lo:  \
	src/$(am__dirstamp) src/$(DEPDIR)/$(am__dirstamp)
src/libparasail_sse41_rowcol_la-nw_striped_sse41_128_16.lo:  \
	src/$(am__dirstamp) src/$(DEPDIR)/$(am__dirstamp)
src/libparasail_sse41_rowcol_la-sg_striped_sse41_128_16.lo:  \
	src/$(am__dirstamp) src/$(DEPDIR)/$(am__dirstamp)
src/libparasail_sse41_rowcol_la-sw_striped_sse41_128_16.lo:  \
	src/$(am__dirstamp) src/$(DEPDIR)/$(am__dirstamp)
src/libparasail_sse41_rowcol_la-nw_striped_sse41_128_8.lo:  \
	src/$(am__dirstamp) src/$(DEPDIR)/$(am__dirstamp)
src/libparasail_sse41_rowcol_la-sg_striped_sse41_128_8.lo:  \
	src/$(am__dirstamp) src/$(DEPDIR)/$(am__dirstamp)
src/libparasail_sse41_rowcol_la-sw_striped_sse41_128_8.lo:  \
	src/$(am__dirstamp) src/$(DEPDIR)/$(am__dirstamp)
src/libparasail_sse41_rowcol_la-sw_blocked_sse41_128_32.lo:  \
	src/$(am__dirstamp) src/$(DEPDIR)/$(am__dirstamp)
src/libparasail_sse41_rowcol_la-sw_blocked_sse41_128_16.lo:  \
	src/$(am__dirstamp) src/$(DEPDIR)/$(am__dirstamp)
src/libparasail_sse41_rowcol_la-nw_stats_scan_sse41_128_64.lo:  \
	src/$(am__dirstamp) src/$(DEPDIR)/$(am__dirstamp)
src/libparasail_sse41_rowcol_la-sg_stats_scan_sse41_128_64.lo:  \
	src/$(am__dirstamp) src/$(DEPDIR)/$(am__dirstamp)
src/libparasail_sse41_rowcol_la-sw_stats_scan_sse41_128_64.lo:  \
	src/$(am__dirstamp) src/$(DEPDIR)/$(am__dirstamp)
src/libparasail_sse41_rowcol_la-nw_stats_scan_sse41_128_32.lo:  \
	src/$(am__dirstamp) src/$(DEPDIR)/$(am__dirstamp)
src/libparasail_sse41_rowcol_la-sg_stats_scan_sse41_128_32.lo:  \
	src/$(am__dirstamp) src/$(DEPDIR)/$(am__dirstamp)
src/libparasail_sse41_rowcol_la-sw_stats_scan_sse41_128_32.lo:  \
	src/$(am__dirstamp) src/$(DEPDIR)/$(am__dirstamp)
src/libparasail_sse41_rowcol_la-nw_stats_scan_sse41_128_16.lo:  \
	src/$(am__dirstamp) src/$(DEPDIR)/$(am__dirstamp)
src/libparasail_sse41_rowcol_la-sg_stats_scan_sse41_128_16.lo:  \
	src/$(am__dirstamp) src/$(DEPDIR)/$(am__dirstamp)
src/libparasail_sse41_rowcol_la-sw_stats_scan_sse41_128_16.lo:  \
	src/$(am__dirstamp) src/$(DEPDIR)/$(am__dirstamp)
src/libparasail_sse41_rowcol_la-nw_stats_scan_sse41_128_8.lo:  \
	src/$(am__dirstamp) src/$(DEPDIR)/$(am__dirstamp)
src/libparasail_sse41_rowcol_la-sg_stats_scan_sse41_128_8.lo:  \
	src/$(am__dirstamp) src/$(DEPDIR)/$(am__dirstamp)
src/libparasail_sse41_rowcol_la-sw_stats_scan_sse41_128_8.lo:  \
	src/$(am__dirstamp) src/$(DEPDIR)/$(am__dirstamp)
src/libparasail_sse41_rowcol_la-nw_stats_diag_sse41_128_64.lo:  \
	src/$(am__dirstamp) src/$(DEPDIR)/$(am__dirstamp)
src/libparasail_sse41_rowcol_la-sg_stats_diag_sse41_128_64.lo:  \
	src/$(am__dirstamp) src/$(DEPDIR)/$(am__dirstamp)
src/libparasail_sse41_rowcol_la-sw_stats_diag_sse41_128_64.lo:  \
	src/$(am__dirstamp) src/$(DEPDIR)/$(am__dirstamp)
src/libparasail_sse41_rowcol_la-nw_stats_diag_sse41_128_32.lo:  \
	src/$(am__dirstamp) src/$(DEPDIR)/$(am__dirstamp)
src/libparasail_sse41_rowcol_la-sg_stats_diag_sse41_128_32.lo:  \
	src/$(am__dirstamp) src/$(DEPDIR)/$(am__dirstamp)
src/libparasail_sse41_rowcol_la-sw_stats_diag_sse41_128_32.lo:  \
	src/$(am__dirstamp) src/$(DEPDIR)/$(am__dirstamp)
src/libparasail_sse41_rowcol_la-nw_stats_diag_sse41_128_16.lo:  \
	src/$(am__dirstamp) src/$(DEPDIR)/$(am__dirstamp)
src/libparasail_sse41_rowcol_la-sg_stats_diag_sse41_128_16.lo:  \
	src/$(am__dirstamp) src/$(DEPDIR)/$(am__dirstamp)
src/libparasail_sse41_rowcol_la-sw_stats_diag_sse41_128_16.lo:  \
	src/$(am__dirstamp) src/$(DEPDIR)/$(am__dirstamp)
src/libparasail_sse41_rowcol_la-nw_stats_diag_sse41_128_8.lo:  \
	src/$(am__dirstamp) src/$(DEPDIR)/$(am__dirstamp)
src/libparasail_sse41_rowcol_la-sg_stats_diag_sse41_128_8.lo:  \
	src/$(am__dirstamp) src/$(DEPDIR)/$(am__dirstamp)
src/libparasail_sse41_rowcol_la-sw_stats_diag_sse41_128_8.lo:  \
	src/$(am__dirstamp) src/$(DEPDIR)/$(am__dirstamp)
src/libparasail_sse41_rowcol_la-nw_stats_striped_sse41_128_64.lo:  \
	src/$(am__dirstamp) src/$(DEPDIR)/$(am__dirstamp)
src/libparasail_sse41_rowcol_la-sg_stats_striped_sse41_128_64.lo:  \
	src/$(am__dirstamp) src/$(DEPDIR)/$(am__dirstamp)
src/libparasail_sse41_rowcol_la-sw_stats_striped_sse41_128_64.lo:  \
	src/$(am__dirstamp) src/$(DEPDIR)/$(am__dirstamp)
src/libparasail_sse41_rowcol_la-nw_stats_striped_sse41_128_32.lo:  \
	src/$(am__dirstamp) src/$(DEPDIR)/$(am__dirstamp)
src/libparasail_sse41_rowcol_la-sg_stats_striped_sse41_128_32.lo:  \
	src/$(am__dirstamp) src/$(DEPDIR)/$(am__dirstamp)
src/libparasail_sse41_rowcol_la-sw_stats_striped_sse41_128_32.lo:  \
	src/$(am__dirstamp) src/$(DEPDIR)/$(am__dirstamp)
src/libparasail_sse41_rowcol_la-nw_stats_striped_sse41_128_16.lo:  \
	src/$(am__dirstamp) src/$(DEPDIR)/$(am__dirstamp)
src/libparasail_sse41_rowcol_la-sg_stats_striped_sse41_128_16.lo:  \
	src/$(am__dirstamp) src/$(DEPDIR)/$(am__dirstamp)
src/libparasail_sse41_rowcol_la-sw_stats_striped_sse41_128_16.lo:  \
	src/$(am__dirstamp) src/$(DEPDIR)/$(am__dirstamp)
src/libparasail_sse41_rowcol_la-nw_stats_striped_sse41_128_8.lo:  \
	src/$(am__dirstamp) src/$(DEPDIR)/$(am__dirstamp)
src/libparasail_sse41_rowcol_la-sg_stats_striped_sse41_128_8.lo:  \
	src/$(am__dirstamp) src/$(DEPDIR)/$(am__dirstamp)
src/libparasail_sse41_rowcol_la-sw_stats_striped_sse41_128_8.lo:  \
	src/$(am__dirstamp) src/$(DEPDIR)/$(am__dirstamp)

libparasail_sse41_rowcol.la: $(libparasail_sse41_rowcol_la_OBJECTS) $(libparasail_sse41_rowcol_la_DEPENDENCIES) $(EXTRA_libparasail_sse41_rowcol_la_DEPENDENCIES) 
	$(AM_V_CCLD)$(libparasail_sse41_rowcol_la_LINK) $(am_libparasail_sse41_rowcol_la_rpath) $(libparasail_sse41_rowcol_la_OBJECTS) $(libparasail_sse41_rowcol_la_LIBADD) $(LIBS)
src/libparasail_sse41_table_la-nw_scan_sse41_128_64.lo:  \
	src/$(am__dirstamp) src/$(DEPDIR)/$(am__dirstamp)
src/libparasail_sse41_table_la-sg_scan_sse41_128_64.lo:  \
	src/$(am__dirstamp) src/$(DEPDIR)/$(am__dirstamp)
src/libparasail_sse41_table_la-sw_scan_sse41_128_64.lo:  \
	src/$(am__dirstamp) src/$(DEPDIR)/$(am__dirstamp)
src/libparasail_sse41_table_la-nw_scan_sse41_128_32.lo:  \
	src/$(am__dirstamp) src/$(DEPDIR)/$(am__dirstamp)
src/libparasail_sse41_table_la-sg_scan_sse41_128_32.lo:  \
	src/$(am__dirstamp) src/$(DEPDIR)/$(am__dirstamp)
src/libparasail_sse41_table_la-sw_scan_sse41_128_32.lo:  \
	src/$(am__dirstamp) src/$(DEPDIR)/$(am__dirstamp)
src/libparasail_sse41_table_la-nw_scan_sse41_128_16.lo:  \
	src/$(am__dirstamp) src/$(DEPDIR)/$(am__dirstamp)
src/libparasail_sse41_table_la-sg_scan_sse41_128_16.lo:  \
	src/$(am__dirstamp) src/$(DEPDIR)/$(am__dirstamp)
src/libparasail_sse41_table_la-sw_scan_sse41_128_16.lo:  \
	src/$(am__dirstamp) src/$(DEPDIR)/$(am__dirstamp)
src/libparasail_sse41_table_la-nw_scan_sse41_128_8.lo:  \
	src/$(am__dirstamp) src/$(DEPDIR)/$(am__dirstamp)
src/libparasail_sse41_table_la-sg_scan_sse41_128_8.lo:  \
	src/$(am__dirstamp) src/$(DEPDIR)/$(am__dirstamp)
src/libparasail_sse41_table_la-sw_scan_sse41_128_8.lo:  \
	src/$(am__dirstamp) src/$(DEPDIR)/$(am__dirstamp)
src/libparasail_sse41_table_la-nw_diag_sse41_128_64.lo:  \
	src/$(am__dirstamp) src/$(DEPDIR)/$(am__dirstamp)
src/libparasail_sse41_table_la-sg_diag_sse41_128_64.lo:  \
	src/$(am__dirstamp) src/$(DEPDIR)/$(am__dirstamp)
src/libparasail_sse41_table_la-sw_diag_sse41_128_64.lo:  \
	src/$(am__dirstamp) src/$(DEPDIR)/$(am__dirstamp)
src/libparasail_sse41_table_la-nw_diag_sse41_128_32.lo:  \
	src/$(am__dirstamp) src/$(DEPDIR)/$(am__dirstamp)
src/libparasail_sse41_table_la-sg_diag_sse41_128_32.lo:  \
	src/$(am__dirstamp) src/$(DEPDIR)/$(am__dirstamp)
src/libparasail_sse41_table_la-sw_diag_sse41_128_32.lo:  \
	src/$(am__dirstamp) src/$(DEPDIR)/$(am__dirstamp)
src/libparasail_sse41_table_la-nw_diag_sse41_128_16.lo:  \
	src/$(am__dirstamp) src/$(DEPDIR)/$(am__dirstamp)
src/libparasail_sse41_table_la-sg_diag_sse41_128_16.lo:  \
	src/$(am__dirstamp) src/$(DEPDIR)/$(am__dirstamp)
src/libparasail_sse41_table_la-sw_diag_sse41_128_16.lo:  \
	src/$(am__dirstamp) src/$(DEPDIR)/$(am__dirstamp)
src/libparasail_sse41_table_la-nw_diag_sse41_128_8.lo:  \
	src/$(am__dirstamp) src/$(DEPDIR)/$(am__dirstamp)
src/libparasail_sse41_table_la-sg_diag_sse41_128_8.lo:  \
	src/$(am__dirstamp) src/$(DEPDIR)/$(am__dirstamp)
src/libparasail_sse41_table_la-sw_diag_sse41_128_8.lo:  \
	src/$(am__dirstamp) src/$(DEPDIR)/$(am__dirstamp)
src/libparasail_sse41_table_la-nw_striped_sse41_128_64.lo:  \
	src/$(am__dirstamp) src/$(DEPDIR)/$(am__dirstamp)
src/libparasail_sse41_table_la-sg_striped_sse41_128_64.lo:  \
	src/$(am__dirstamp) src/$(DEPDIR)/$(am__dirstamp)
src/libparasail_sse41_table_la-sw_striped_sse41_128_64.lo:  \
	src/$(am__dirstamp) src/$(DEPDIR)/$(am__dirstamp)
src/libparasail_sse41_table_la-nw_striped_sse41_128_32.lo:  \
	src/$(am__dirstamp) src/$(DEPDIR)/$(am__dirstamp)
src/libparasail_sse41_table_la-sg_striped_sse41_128_32.lo:  \
	src/$(am__dirstamp) src/$(DEPDIR)/$(am__dirstamp)
src/libparasail_sse41_table_la-sw_striped_sse41_128_32.lo:  \
	src/$(am__dirstamp) src/$(DEPDIR)/$(am__dirstamp)
src/libparasail_sse41_table_la-nw_striped_sse41_128_16.lo:  \
	src/$(am__dirstamp) src/$(DEPDIR)/$(am__dirstamp)
src/libparasail_sse41_table_la-sg_striped_sse41_128_16.lo:  \
	src/$(am__dirstamp) src/$(DEPDIR)/$(am__dirstamp)
src/libparasail_sse41_table_la-sw_striped_sse41_128_16.lo:  \
	src/$(am__dirstamp) src/$(DEPDIR)/$(am__dirstamp)
src/libparasail_sse41_table_la-nw_striped_sse41_128_8.lo:  \
	src/$(am__dirstamp) src/$(DEPDIR)/$(am__dirstamp)
src/libparasail_sse41_table_la-sg_striped_sse41_128_8.lo:  \
	src/$(am__dirstamp) src/$(DEPDIR)/$(am__dirstamp)
src/libparasail_sse41_table_la-sw_striped_sse41_128_8.lo:  \
	src/$(am__dirstamp) src/$(DEPDIR)/$(am__dirstamp)
src/libparasail_sse41_table_la-sw_blocked_sse41_128_32.lo:  \
	src/$(am__dirstamp) src/$(DEPDIR)/$(am__dirstamp)
src/libparasail_sse41_table_la-sw_blocked_sse41_128_16.lo:  \
	src/$(am__dirstamp) src/$(DEPDIR)/$(am__dirstamp)
src/libparasail_sse41_table_la-nw_stats_scan_sse41_128_64.lo:  \
	src/$(am__dirstamp) src/$(DEPDIR)/$(am__dirstamp)
src/libparasail_sse41_table_la-sg_stats_scan_sse41_128_64.lo:  \
	src/$(am__dirstamp) src/$(DEPDIR)/$(am__dirstamp)
src/libparasail_sse41_table_la-sw_stats_scan_sse41_128_64.lo:  \
	src/$(am__dirstamp) src/$(DEPDIR)/$(am__dirstamp)
src/libparasail_sse41_table_la-nw_stats_scan_sse41_128_32.lo:  \
	src/$(am__dirstamp) src/$(DEPDIR)/$(am__dirstamp)
src/libparasail_sse41_table_la-sg_stats_scan_sse41_128_32.lo:  \
	src/$(am__dirstamp) src/$(DEPDIR)/$(am__dirstamp)
src/libparasail_sse41_table_la-sw_stats_scan_sse41_128_32.lo:  \
	src/$(am__dirstamp) src/$(DEPDIR)/$(am__dirstamp)
src/libparasail_sse41_table_la-nw_stats_scan_sse41_128_16.lo:  \
	src/$(am__dirstamp) src/$(DEPDIR)/$(am__dirstamp)
src/libparasail_sse41_table_la-sg_stats_scan_sse41_128_16.lo:  \
	src/$(am__dirstamp) src/$(DEPDIR)/$(am__dirstamp)
src/libparasail_sse41_table_la-sw_stats_scan_sse41_128_16.lo:  \
	src/$(am__dirstamp) src/$(DEPDIR)/$(am__dirstamp)
src/libparasail_sse41_table_la-nw_stats_scan_sse41_128_8.lo:  \
	src/$(am__dirstamp) src/$(DEPDIR)/$(am__dirstamp)
src/libparasail_sse41_table_la-sg_stats_scan_sse41_128_8.lo:  \
	src/$(am__dirstamp) src/$(DEPDIR)/$(am__dirstamp)
src/libparasail_sse41_table_la-sw_stats_scan_sse41_128_8.lo:  \
	src/$(am__dirstamp) src/$(DEPDIR)/$(am__dirstamp)
src/libparasail_sse41_table_la-nw_stats_diag_sse41_128_64.lo:  \
	src/$(am__dirstamp) src/$(DEPDIR)/$(am__dirstamp)
src/libparasail_sse41_table_la-sg_stats_diag_sse41_128_64.lo:  \
	src/$(am__dirstamp) src/$(DEPDIR)/$(am__dirstamp)
src/libparasail_sse41_table_la-sw_stats_diag_sse41_128_64.lo:  \
	src/$(am__dirstamp) src/$(DEPDIR)/$(am__dirstamp)
src/libparasail_sse41_table_la-nw_stats_diag_sse41_128_32.lo:  \
	src/$(am__dirstamp) src/$(DEPDIR)/$(am__dirstamp)
src/libparasail_sse41_table_la-sg_stats_diag_sse41_128_32.lo:  \
	src/$(am__dirstamp) src/$(DEPDIR)/$(am__dirstamp)
src/libparasail_sse41_table_la-sw_stats_diag_sse41_128_32.lo:  \
	src/$(am__dirstamp) src/$(DEPDIR)/$(am__dirstamp)
src/libparasail_sse41_table_la-nw_stats_diag_sse41_128_16.lo:  \
	src/$(am__dirstamp) src/$(DEPDIR)/$(am__dirstamp)
src/libparasail_sse41_table_la-sg_stats_diag_sse41_128_16.lo:  \
	src/$(am__dirstamp) src/$(DEPDIR)/$(am__dirstamp)
src/libparasail_sse41_table_la-sw_stats_diag_sse41_128_16.lo:  \
	src/$(am__dirstamp) src/$(DEPDIR)/$(am__dirstamp)
src/libparasail_sse41_table_la-nw_stats_diag_sse41_128_8.lo:  \
	src/$(am__dirstamp) src/$(DEPDIR)/$(am__dirstamp)
src/libparasail_sse41_table_la-sg_stats_diag_sse41_128_8.lo:  \
	src/$(am__dirstamp) src/$(DEPDIR)/$(am__dirstamp)
src/libparasail_sse41_table_la-sw_stats_diag_sse41_128_8.lo:  \
	src/$(am__dirstamp) src/$(DEPDIR)/$(am__dirstamp)
src/libparasail_sse41_table_la-nw_stats_striped_sse41_128_64.lo:  \
	src/$(am__dirstamp) src/$(DEPDIR)/$(am__dirstamp)
src/libparasail_sse41_table_la-sg_stats_striped_sse41_128_64.lo:  \
	src/$(am__dirstamp) src/$(DEPDIR)/$(am__dirstamp)
src/libparasail_sse41_table_la-sw_stats_striped_sse41_128_64.lo:  \
	src/$(am__dirstamp) src/$(DEPDIR)/$(am__dirstamp)
src/libparasail_sse41_table_la-nw_stats_striped_sse41_128_32.lo:  \
	src/$(am__dirstamp) src/$(DEPDIR)/$(am__dirstamp)
src/libparasail_sse41_table_la-sg_stats_striped_sse41_128_32.lo:  \
	src/$(am__dirstamp) src/$(DEPDIR)/$(am__dirstamp)
src/libparasail_sse41_table_la-sw_stats_striped_sse41_128_32.lo:  \
	src/$(am__dirstamp) src/$(DEPDIR)/$(am__dirstamp)
src/libparasail_sse41_table_la-nw_stats_striped_sse41_128_16.lo:  \
	src/$(am__dirstamp) src/$(DEPDIR)/$(am__dirstamp)
src/libparasail_sse41_table_la-sg_stats_striped_sse41_128_16.lo:  \
	src/$(am__dirstamp) src/$(DEPDIR)/$(am__dirstamp)
src/libparasail_sse41_table_la-sw_stats_striped_sse41_128_16.lo:  \
	src/$(am__dirstamp) src/$(DEPDIR)/$(am__dirstamp)
src/libparasail_sse41_table_la-nw_stats_striped_sse41_128_8.lo:  \
	src/$(am__dirstamp) src/$(DEPDIR)/$(am__dirstamp)
src/libparasail_sse41_table_la-sg_stats_striped_sse41_128_8.lo:  \
	src/$(am__dirstamp) src/$(DEPDIR)/$(am__dirstamp)
src/libparasail_sse41_table_la-sw_stats_striped_sse41_128_8.lo:  \
	src/$(am__dirstamp) src/$(DEPDIR)/$(am__dirstamp)

libparasail_sse41_table.la: $(libparasail_sse41_table_la_OBJECTS) $(libparasail_sse41_table_la_DEPENDENCIES) $(EXTRA_libparasail_sse41_table_la_DEPENDENCIES) 
	$(AM_V_CCLD)$(libparasail_sse41_table_la_LINK) $(am_libparasail_sse41_table_la_rpath) $(libparasail_sse41_table_la_OBJECTS) $(libparasail_sse41_table_la_LIBADD) $(LIBS)
src/libparasail_sse_memory_la-memory_sse.lo: src/$(am__dirstamp) \
	src/$(DEPDIR)/$(am__dirstamp)

libparasail_sse_memory.la: $(libparasail_sse_memory_la_OBJECTS) $(libparasail_sse_memory_la_DEPENDENCIES) $(EXTRA_libparasail_sse_memory_la_DEPENDENCIES) 
	$(AM_V_CCLD)$(libparasail_sse_memory_la_LINK) $(am_libparasail_sse_memory_la_rpath) $(libparasail_sse_memory_la_OBJECTS) $(libparasail_sse_memory_la_LIBADD) $(LIBS)
contrib/sais-lite-lcp/$(am__dirstamp):
	@$(MKDIR_P) contrib/sais-lite-lcp
	@: > contrib/sais-lite-lcp/$(am__dirstamp)
contrib/sais-lite-lcp/$(DEPDIR)/$(am__dirstamp):
	@$(MKDIR_P) contrib/sais-lite-lcp/$(DEPDIR)
	@: > contrib/sais-lite-lcp/$(DEPDIR)/$(am__dirstamp)
contrib/sais-lite-lcp/sais.lo: contrib/sais-lite-lcp/$(am__dirstamp) \
	contrib/sais-lite-lcp/$(DEPDIR)/$(am__dirstamp)
tests/$(am__dirstamp):
	@$(MKDIR_P) tests
	@: > tests/$(am__dirstamp)

tests/libsais.la: $(tests_libsais_la_OBJECTS) $(tests_libsais_la_DEPENDENCIES) $(EXTRA_tests_libsais_la_DEPENDENCIES) tests/$(am__dirstamp)
	$(AM_V_CCLD)$(LINK)  $(tests_libsais_la_OBJECTS) $(tests_libsais_la_LIBADD) $(LIBS)
contrib/$(am__dirstamp):
	@$(MKDIR_P) contrib
	@: > contrib/$(am__dirstamp)
contrib/$(DEPDIR)/$(am__dirstamp):
	@$(MKDIR_P) contrib/$(DEPDIR)
	@: > contrib/$(DEPDIR)/$(am__dirstamp)
contrib/tests_libssw_la-ssw.lo: contrib/$(am__dirstamp) \
	contrib/$(DEPDIR)/$(am__dirstamp)

tests/libssw.la: $(tests_libssw_la_OBJECTS) $(tests_libssw_la_DEPENDENCIES) $(EXTRA_tests_libssw_la_DEPENDENCIES) tests/$(am__dirstamp)
	$(AM_V_CCLD)$(tests_libssw_la_LINK) $(am_tests_libssw_la_rpath) $(tests_libssw_la_OBJECTS) $(tests_libssw_la_LIBADD) $(LIBS)
install-binPROGRAMS: $(bin_PROGRAMS)
	@$(NORMAL_INSTALL)
	@list='$(bin_PROGRAMS)'; test -n "$(bindir)" || list=; \
	if test -n "$$list"; then \
	  echo " $(MKDIR_P) '$(DESTDIR)$(bindir)'"; \
	  $(MKDIR_P) "$(DESTDIR)$(bindir)" || exit 1; \
	fi; \
	for p in $$list; do echo "$$p $$p"; done | \
	sed 's/$(EXEEXT)$$//' | \
	while read p p1; do if test -f $$p \
	 || test -f $$p1 \
	  ; then echo "$$p"; echo "$$p"; else :; fi; \
	done | \
	sed -e 'p;s,.*/,,;n;h' \
	    -e 's|.*|.|' \
	    -e 'p;x;s,.*/,,;s/$(EXEEXT)$$//;$(transform);s/$$/$(EXEEXT)/' | \
	sed 'N;N;N;s,\n, ,g' | \
	$(AWK) 'BEGIN { files["."] = ""; dirs["."] = 1 } \
	  { d=$$3; if (dirs[d] != 1) { print "d", d; dirs[d] = 1 } \
	    if ($$2 == $$4) files[d] = files[d] " " $$1; \
	    else { print "f", $$3 "/" $$4, $$1; } } \
	  END { for (d in files) print "f", d, files[d] }' | \
	while read type dir files; do \
	    if test "$$dir" = .; then dir=; else dir=/$$dir; fi; \
	    test -z "$$files" || { \
	    echo " $(INSTALL_PROGRAM_ENV) $(LIBTOOL) $(AM_LIBTOOLFLAGS) $(LIBTOOLFLAGS) --mode=install $(INSTALL_PROGRAM) $$files '$(DESTDIR)$(bindir)$$dir'"; \
	    $(INSTALL_PROGRAM_ENV) $(LIBTOOL) $(AM_LIBTOOLFLAGS) $(LIBTOOLFLAGS) --mode=install $(INSTALL_PROGRAM) $$files "$(DESTDIR)$(bindir)$$dir" || exit $$?; \
	    } \
	; done

uninstall-binPROGRAMS:
	@$(NORMAL_UNINSTALL)
	@list='$(bin_PROGRAMS)'; test -n "$(bindir)" || list=; \
	files=`for p in $$list; do echo "$$p"; done | \
	  sed -e 'h;s,^.*/,,;s/$(EXEEXT)$$//;$(transform)' \
	      -e 's/$$/$(EXEEXT)/' \
	`; \
	test -n "$$list" || exit 0; \
	echo " ( cd '$(DESTDIR)$(bindir)' && rm -f" $$files ")"; \
	cd "$(DESTDIR)$(bindir)" && rm -f $$files

clean-binPROGRAMS:
	@list='$(bin_PROGRAMS)'; test -n "$$list" || exit 0; \
	echo " rm -f" $$list; \
	rm -f $$list || exit $$?; \
	test -n "$(EXEEXT)" || exit 0; \
	list=`for p in $$list; do echo "$$p"; done | sed 's/$(EXEEXT)$$//'`; \
	echo " rm -f" $$list; \
	rm -f $$list

clean-checkPROGRAMS:
	@list='$(check_PROGRAMS)'; test -n "$$list" || exit 0; \
	echo " rm -f" $$list; \
	rm -f $$list || exit $$?; \
	test -n "$(EXEEXT)" || exit 0; \
	list=`for p in $$list; do echo "$$p"; done | sed 's/$(EXEEXT)$$//'`; \
	echo " rm -f" $$list; \
	rm -f $$list
apps/$(am__dirstamp):
	@$(MKDIR_P) apps
	@: > apps/$(am__dirstamp)
apps/$(DEPDIR)/$(am__dirstamp):
	@$(MKDIR_P) apps/$(DEPDIR)
	@: > apps/$(DEPDIR)/$(am__dirstamp)
apps/apps_parasail_aligner-parasail_aligner.$(OBJEXT):  \
	apps/$(am__dirstamp) apps/$(DEPDIR)/$(am__dirstamp)

apps/parasail_aligner$(EXEEXT): $(apps_parasail_aligner_OBJECTS) $(apps_parasail_aligner_DEPENDENCIES) $(EXTRA_apps_parasail_aligner_DEPENDENCIES) apps/$(am__dirstamp)
	@rm -f apps/parasail_aligner$(EXEEXT)
	$(AM_V_CXXLD)$(apps_parasail_aligner_LINK) $(apps_parasail_aligner_OBJECTS) $(apps_parasail_aligner_LDADD) $(LIBS)
apps/apps_parasail_aligner_cilk-parasail_aligner.$(OBJEXT):  \
	apps/$(am__dirstamp) apps/$(DEPDIR)/$(am__dirstamp)

apps/parasail_aligner_cilk$(EXEEXT): $(apps_parasail_aligner_cilk_OBJECTS) $(apps_parasail_aligner_cilk_DEPENDENCIES) $(EXTRA_apps_parasail_aligner_cilk_DEPENDENCIES) apps/$(am__dirstamp)
	@rm -f apps/parasail_aligner_cilk$(EXEEXT)
	$(AM_V_CXXLD)$(apps_parasail_aligner_cilk_LINK) $(apps_parasail_aligner_cilk_OBJECTS) $(apps_parasail_aligner_cilk_LDADD) $(LIBS)
apps/parasail_stats.$(OBJEXT): apps/$(am__dirstamp) \
	apps/$(DEPDIR)/$(am__dirstamp)

apps/parasail_stats$(EXEEXT): $(apps_parasail_stats_OBJECTS) $(apps_parasail_stats_DEPENDENCIES) $(EXTRA_apps_parasail_stats_DEPENDENCIES) apps/$(am__dirstamp)
	@rm -f apps/parasail_stats$(EXEEXT)
	$(AM_V_CCLD)$(LINK) $(apps_parasail_stats_OBJECTS) $(apps_parasail_stats_LDADD) $(LIBS)
tests/$(DEPDIR)/$(am__dirstamp):
	@$(MKDIR_P) tests/$(DEPDIR)
	@: > tests/$(DEPDIR)/$(am__dirstamp)
tests/test_align.$(OBJEXT): tests/$(am__dirstamp) \
	tests/$(DEPDIR)/$(am__dirstamp)

tests/test_align$(EXEEXT): $(tests_test_align_OBJECTS) $(tests_test_align_DEPENDENCIES) $(EXTRA_tests_test_align_DEPENDENCIES) tests/$(am__dirstamp)
	@rm -f tests/test_align$(EXEEXT)
	$(AM_V_CCLD)$(LINK) $(tests_test_align_OBJECTS) $(tests_test_align_LDADD) $(LIBS)
tests/test_gcups.$(OBJEXT): tests/$(am__dirstamp) \
	tests/$(DEPDIR)/$(am__dirstamp)

tests/test_gcups$(EXEEXT): $(tests_test_gcups_OBJECTS) $(tests_test_gcups_DEPENDENCIES) $(EXTRA_tests_test_gcups_DEPENDENCIES) tests/$(am__dirstamp)
	@rm -f tests/test_gcups$(EXEEXT)
	$(AM_V_CCLD)$(LINK) $(tests_test_gcups_OBJECTS) $(tests_test_gcups_LDADD) $(LIBS)
tests/test_isa.$(OBJEXT): tests/$(am__dirstamp) \
	tests/$(DEPDIR)/$(am__dirstamp)

tests/test_isa$(EXEEXT): $(tests_test_isa_OBJECTS) $(tests_test_isa_DEPENDENCIES) $(EXTRA_tests_test_isa_DEPENDENCIES) tests/$(am__dirstamp)
	@rm -f tests/test_isa$(EXEEXT)
	$(AM_V_CCLD)$(LINK) $(tests_test_isa_OBJECTS) $(tests_test_isa_LDADD) $(LIBS)
tests/tests_test_openmp-test_openmp.$(OBJEXT): tests/$(am__dirstamp) \
	tests/$(DEPDIR)/$(am__dirstamp)

tests/test_openmp$(EXEEXT): $(tests_test_openmp_OBJECTS) $(tests_test_openmp_DEPENDENCIES) $(EXTRA_tests_test_openmp_DEPENDENCIES) tests/$(am__dirstamp)
	@rm -f tests/test_openmp$(EXEEXT)
	$(AM_V_CCLD)$(tests_test_openmp_LINK) $(tests_test_openmp_OBJECTS) $(tests_test_openmp_LDADD) $(LIBS)
tests/tests_test_query-test_query.$(OBJEXT): tests/$(am__dirstamp) \
	tests/$(DEPDIR)/$(am__dirstamp)

tests/test_query$(EXEEXT): $(tests_test_query_OBJECTS) $(tests_test_query_DEPENDENCIES) $(EXTRA_tests_test_query_DEPENDENCIES) tests/$(am__dirstamp)
	@rm -f tests/test_query$(EXEEXT)
	$(AM_V_CCLD)$(tests_test_query_LINK) $(tests_test_query_OBJECTS) $(tests_test_query_LDADD) $(LIBS)
tests/tests_test_scatter-test_scatter.$(OBJEXT):  \
	tests/$(am__dirstamp) tests/$(DEPDIR)/$(am__dirstamp)

tests/test_scatter$(EXEEXT): $(tests_test_scatter_OBJECTS) $(tests_test_scatter_DEPENDENCIES) $(EXTRA_tests_test_scatter_DEPENDENCIES) tests/$(am__dirstamp)
	@rm -f tests/test_scatter$(EXEEXT)
	$(AM_V_CCLD)$(tests_test_scatter_LINK) $(tests_test_scatter_OBJECTS) $(tests_test_scatter_LDADD) $(LIBS)
tests/tests_test_ssw-test_ssw.$(OBJEXT): tests/$(am__dirstamp) \
	tests/$(DEPDIR)/$(am__dirstamp)

tests/test_ssw$(EXEEXT): $(tests_test_ssw_OBJECTS) $(tests_test_ssw_DEPENDENCIES) $(EXTRA_tests_test_ssw_DEPENDENCIES) tests/$(am__dirstamp)
	@rm -f tests/test_ssw$(EXEEXT)
	$(AM_V_CXXLD)$(tests_test_ssw_LINK) $(tests_test_ssw_OBJECTS) $(tests_test_ssw_LDADD) $(LIBS)
tests/test_sw_dispatch.$(OBJEXT): tests/$(am__dirstamp) \
	tests/$(DEPDIR)/$(am__dirstamp)

tests/test_sw_dispatch$(EXEEXT): $(tests_test_sw_dispatch_OBJECTS) $(tests_test_sw_dispatch_DEPENDENCIES) $(EXTRA_tests_test_sw_dispatch_DEPENDENCIES) tests/$(am__dirstamp)
	@rm -f tests/test_sw_dispatch$(EXEEXT)
	$(AM_V_CCLD)$(LINK) $(tests_test_sw_dispatch_OBJECTS) $(tests_test_sw_dispatch_LDADD) $(LIBS)
tests/tests_test_verify-test_verify.$(OBJEXT): tests/$(am__dirstamp) \
	tests/$(DEPDIR)/$(am__dirstamp)

tests/test_verify$(EXEEXT): $(tests_test_verify_OBJECTS) $(tests_test_verify_DEPENDENCIES) $(EXTRA_tests_test_verify_DEPENDENCIES) tests/$(am__dirstamp)
	@rm -f tests/test_verify$(EXEEXT)
	$(AM_V_CCLD)$(tests_test_verify_LINK) $(tests_test_verify_OBJECTS) $(tests_test_verify_LDADD) $(LIBS)
tests/tests_test_verify_rowcols-test_verify_rowcols.$(OBJEXT):  \
	tests/$(am__dirstamp) tests/$(DEPDIR)/$(am__dirstamp)

tests/test_verify_rowcols$(EXEEXT): $(tests_test_verify_rowcols_OBJECTS) $(tests_test_verify_rowcols_DEPENDENCIES) $(EXTRA_tests_test_verify_rowcols_DEPENDENCIES) tests/$(am__dirstamp)
	@rm -f tests/test_verify_rowcols$(EXEEXT)
	$(AM_V_CCLD)$(tests_test_verify_rowcols_LINK) $(tests_test_verify_rowcols_OBJECTS) $(tests_test_verify_rowcols_LDADD) $(LIBS)
tests/tests_test_verify_tables-test_verify_tables.$(OBJEXT):  \
	tests/$(am__dirstamp) tests/$(DEPDIR)/$(am__dirstamp)

tests/test_verify_tables$(EXEEXT): $(tests_test_verify_tables_OBJECTS) $(tests_test_verify_tables_DEPENDENCIES) $(EXTRA_tests_test_verify_tables_DEPENDENCIES) tests/$(am__dirstamp)
	@rm -f tests/test_verify_tables$(EXEEXT)
	$(AM_V_CCLD)$(tests_test_verify_tables_LINK) $(tests_test_verify_tables_OBJECTS) $(tests_test_verify_tables_LDADD) $(LIBS)

mostlyclean-compile:
	-rm -f *.$(OBJEXT)
	-rm -f apps/*.$(OBJEXT)
	-rm -f contrib/*.$(OBJEXT)
	-rm -f contrib/*.lo
	-rm -f contrib/sais-lite-lcp/*.$(OBJEXT)
	-rm -f contrib/sais-lite-lcp/*.lo
	-rm -f src/*.$(OBJEXT)
	-rm -f src/*.lo
	-rm -f tests/*.$(OBJEXT)

distclean-compile:
	-rm -f *.tab.c

@AMDEP_TRUE@@am__include@ @am__quote@apps/$(DEPDIR)/apps_parasail_aligner-parasail_aligner.Po@am__quote@
@AMDEP_TRUE@@am__include@ @am__quote@apps/$(DEPDIR)/apps_parasail_aligner_cilk-parasail_aligner.Po@am__quote@
@AMDEP_TRUE@@am__include@ @am__quote@apps/$(DEPDIR)/parasail_stats.Po@am__quote@
@AMDEP_TRUE@@am__include@ @am__quote@contrib/$(DEPDIR)/tests_libssw_la-ssw.Plo@am__quote@
@AMDEP_TRUE@@am__include@ @am__quote@contrib/sais-lite-lcp/$(DEPDIR)/sais.Plo@am__quote@
@AMDEP_TRUE@@am__include@ @am__quote@src/$(DEPDIR)/cpuid.Plo@am__quote@
@AMDEP_TRUE@@am__include@ @am__quote@src/$(DEPDIR)/dispatch_profile.Plo@am__quote@
@AMDEP_TRUE@@am__include@ @am__quote@src/$(DEPDIR)/function_lookup.Plo@am__quote@
@AMDEP_TRUE@@am__include@ @am__quote@src/$(DEPDIR)/io.Plo@am__quote@
@AMDEP_TRUE@@am__include@ @am__quote@src/$(DEPDIR)/libparasail_avx2_la-nw_diag_avx2_256_16.Plo@am__quote@
@AMDEP_TRUE@@am__include@ @am__quote@src/$(DEPDIR)/libparasail_avx2_la-nw_diag_avx2_256_32.Plo@am__quote@
@AMDEP_TRUE@@am__include@ @am__quote@src/$(DEPDIR)/libparasail_avx2_la-nw_diag_avx2_256_64.Plo@am__quote@
@AMDEP_TRUE@@am__include@ @am__quote@src/$(DEPDIR)/libparasail_avx2_la-nw_diag_avx2_256_8.Plo@am__quote@
@AMDEP_TRUE@@am__include@ @am__quote@src/$(DEPDIR)/libparasail_avx2_la-nw_scan_avx2_256_16.Plo@am__quote@
@AMDEP_TRUE@@am__include@ @am__quote@src/$(DEPDIR)/libparasail_avx2_la-nw_scan_avx2_256_32.Plo@am__quote@
@AMDEP_TRUE@@am__include@ @am__quote@src/$(DEPDIR)/libparasail_avx2_la-nw_scan_avx2_256_64.Plo@am__quote@
@AMDEP_TRUE@@am__include@ @am__quote@src/$(DEPDIR)/libparasail_avx2_la-nw_scan_avx2_256_8.Plo@am__quote@
@AMDEP_TRUE@@am__include@ @am__quote@src/$(DEPDIR)/libparasail_avx2_la-nw_stats_diag_avx2_256_16.Plo@am__quote@
@AMDEP_TRUE@@am__include@ @am__quote@src/$(DEPDIR)/libparasail_avx2_la-nw_stats_diag_avx2_256_32.Plo@am__quote@
@AMDEP_TRUE@@am__include@ @am__quote@src/$(DEPDIR)/libparasail_avx2_la-nw_stats_diag_avx2_256_64.Plo@am__quote@
@AMDEP_TRUE@@am__include@ @am__quote@src/$(DEPDIR)/libparasail_avx2_la-nw_stats_diag_avx2_256_8.Plo@am__quote@
@AMDEP_TRUE@@am__include@ @am__quote@src/$(DEPDIR)/libparasail_avx2_la-nw_stats_scan_avx2_256_16.Plo@am__quote@
@AMDEP_TRUE@@am__include@ @am__quote@src/$(DEPDIR)/libparasail_avx2_la-nw_stats_scan_avx2_256_32.Plo@am__quote@
@AMDEP_TRUE@@am__include@ @am__quote@src/$(DEPDIR)/libparasail_avx2_la-nw_stats_scan_avx2_256_64.Plo@am__quote@
@AMDEP_TRUE@@am__include@ @am__quote@src/$(DEPDIR)/libparasail_avx2_la-nw_stats_scan_avx2_256_8.Plo@am__quote@
@AMDEP_TRUE@@am__include@ @am__quote@src/$(DEPDIR)/libparasail_avx2_la-nw_stats_striped_avx2_256_16.Plo@am__quote@
@AMDEP_TRUE@@am__include@ @am__quote@src/$(DEPDIR)/libparasail_avx2_la-nw_stats_striped_avx2_256_32.Plo@am__quote@
@AMDEP_TRUE@@am__include@ @am__quote@src/$(DEPDIR)/libparasail_avx2_la-nw_stats_striped_avx2_256_64.Plo@am__quote@
@AMDEP_TRUE@@am__include@ @am__quote@src/$(DEPDIR)/libparasail_avx2_la-nw_stats_striped_avx2_256_8.Plo@am__quote@
@AMDEP_TRUE@@am__include@ @am__quote@src/$(DEPDIR)/libparasail_avx2_la-nw_striped_avx2_256_16.Plo@am__quote@
@AMDEP_TRUE@@am__include@ @am__quote@src/$(DEPDIR)/libparasail_avx2_la-nw_striped_avx2_256_32.Plo@am__quote@
@AMDEP_TRUE@@am__include@ @am__quote@src/$(DEPDIR)/libparasail_avx2_la-nw_striped_avx2_256_64.Plo@am__quote@
@AMDEP_TRUE@@am__include@ @am__quote@src/$(DEPDIR)/libparasail_avx2_la-nw_striped_avx2_256_8.Plo@am__quote@
@AMDEP_TRUE@@am__include@ @am__quote@src/$(DEPDIR)/libparasail_avx2_la-sg_diag_avx2_256_16.Plo@am__quote@
@AMDEP_TRUE@@am__include@ @am__quote@src/$(DEPDIR)/libparasail_avx2_la-sg_diag_avx2_256_32.Plo@am__quote@
@AMDEP_TRUE@@am__include@ @am__quote@src/$(DEPDIR)/libparasail_avx2_la-sg_diag_avx2_256_64.Plo@am__quote@
@AMDEP_TRUE@@am__include@ @am__quote@src/$(DEPDIR)/libparasail_avx2_la-sg_diag_avx2_256_8.Plo@am__quote@
@AMDEP_TRUE@@am__include@ @am__quote@src/$(DEPDIR)/libparasail_avx2_la-sg_scan_avx2_256_16.Plo@am__quote@
@AMDEP_TRUE@@am__include@ @am__quote@src/$(DEPDIR)/libparasail_avx2_la-sg_scan_avx2_256_32.Plo@am__quote@
@AMDEP_TRUE@@am__include@ @am__quote@src/$(DEPDIR)/libparasail_avx2_la-sg_scan_avx2_256_64.Plo@am__quote@
@AMDEP_TRUE@@am__include@ @am__quote@src/$(DEPDIR)/libparasail_avx2_la-sg_scan_avx2_256_8.Plo@am__quote@
@AMDEP_TRUE@@am__include@ @am__quote@src/$(DEPDIR)/libparasail_avx2_la-sg_stats_diag_avx2_256_16.Plo@am__quote@
@AMDEP_TRUE@@am__include@ @am__quote@src/$(DEPDIR)/libparasail_avx2_la-sg_stats_diag_avx2_256_32.Plo@am__quote@
@AMDEP_TRUE@@am__include@ @am__quote@src/$(DEPDIR)/libparasail_avx2_la-sg_stats_diag_avx2_256_64.Plo@am__quote@
@AMDEP_TRUE@@am__include@ @am__quote@src/$(DEPDIR)/libparasail_avx2_la-sg_stats_diag_avx2_256_8.Plo@am__quote@
@AMDEP_TRUE@@am__include@ @am__quote@src/$(DEPDIR)/libparasail_avx2_la-sg_stats_scan_avx2_256_16.Plo@am__quote@
@AMDEP_TRUE@@am__include@ @am__quote@src/$(DEPDIR)/libparasail_avx2_la-sg_stats_scan_avx2_256_32.Plo@am__quote@
@AMDEP_TRUE@@am__include@ @am__quote@src/$(DEPDIR)/libparasail_avx2_la-sg_stats_scan_avx2_256_64.Plo@am__quote@
@AMDEP_TRUE@@am__include@ @am__quote@src/$(DEPDIR)/libparasail_avx2_la-sg_stats_scan_avx2_256_8.Plo@am__quote@
@AMDEP_TRUE@@am__include@ @am__quote@src/$(DEPDIR)/libparasail_avx2_la-sg_stats_striped_avx2_256_16.Plo@am__quote@
@AMDEP_TRUE@@am__include@ @am__quote@src/$(DEPDIR)/libparasail_avx2_la-sg_stats_striped_avx2_256_32.Plo@am__quote@
@AMDEP_TRUE@@am__include@ @am__quote@src/$(DEPDIR)/libparasail_avx2_la-sg_stats_striped_avx2_256_64.Plo@am__quote@
@AMDEP_TRUE@@am__include@ @am__quote@src/$(DEPDIR)/libparasail_avx2_la-sg_stats_striped_avx2_256_8.Plo@am__quote@
@AMDEP_TRUE@@am__include@ @am__quote@src/$(DEPDIR)/libparasail_avx2_la-sg_striped_avx2_256_16.Plo@am__quote@
@AMDEP_TRUE@@am__include@ @am__quote@src/$(DEPDIR)/libparasail_avx2_la-sg_striped_avx2_256_32.Plo@am__quote@
@AMDEP_TRUE@@am__include@ @am__quote@src/$(DEPDIR)/libparasail_avx2_la-sg_striped_avx2_256_64.Plo@am__quote@
@AMDEP_TRUE@@am__include@ @am__quote@src/$(DEPDIR)/libparasail_avx2_la-sg_striped_avx2_256_8.Plo@am__quote@
@AMDEP_TRUE@@am__include@ @am__quote@src/$(DEPDIR)/libparasail_avx2_la-sw_diag_avx2_256_16.Plo@am__quote@
@AMDEP_TRUE@@am__include@ @am__quote@src/$(DEPDIR)/libparasail_avx2_la-sw_diag_avx2_256_32.Plo@am__quote@
@AMDEP_TRUE@@am__include@ @am__quote@src/$(DEPDIR)/libparasail_avx2_la-sw_diag_avx2_256_64.Plo@am__quote@
@AMDEP_TRUE@@am__include@ @am__quote@src/$(DEPDIR)/libparasail_avx2_la-sw_diag_avx2_256_8.Plo@am__quote@
@AMDEP_TRUE@@am__include@ @am__quote@src/$(DEPDIR)/libparasail_avx2_la-sw_scan_avx2_256_16.Plo@am__quote@
@AMDEP_TRUE@@am__include@ @am__quote@src/$(DEPDIR)/libparasail_avx2_la-sw_scan_avx2_256_32.Plo@am__quote@
@AMDEP_TRUE@@am__include@ @am__quote@src/$(DEPDIR)/libparasail_avx2_la-sw_scan_avx2_256_64.Plo@am__quote@
@AMDEP_TRUE@@am__include@ @am__quote@src/$(DEPDIR)/libparasail_avx2_la-sw_scan_avx2_256_8.Plo@am__quote@
@AMDEP_TRUE@@am__include@ @am__quote@src/$(DEPDIR)/libparasail_avx2_la-sw_stats_diag_avx2_256_16.Plo@am__quote@
@AMDEP_TRUE@@am__include@ @am__quote@src/$(DEPDIR)/libparasail_avx2_la-sw_stats_diag_avx2_256_32.Plo@am__quote@
@AMDEP_TRUE@@am__include@ @am__quote@src/$(DEPDIR)/libparasail_avx2_la-sw_stats_diag_avx2_256_64.Plo@am__quote@
@AMDEP_TRUE@@am__include@ @am__quote@src/$(DEPDIR)/libparasail_avx2_la-sw_stats_diag_avx2_256_8.Plo@am__quote@
@AMDEP_TRUE@@am__include@ @am__quote@src/$(DEPDIR)/libparasail_avx2_la-sw_stats_scan_avx2_256_16.Plo@am__quote@
@AMDEP_TRUE@@am__include@ @am__quote@src/$(DEPDIR)/libparasail_avx2_la-sw_stats_scan_avx2_256_32.Plo@am__quote@
@AMDEP_TRUE@@am__include@ @am__quote@src/$(DEPDIR)/libparasail_avx2_la-sw_stats_scan_avx2_256_64.Plo@am__quote@
@AMDEP_TRUE@@am__include@ @am__quote@src/$(DEPDIR)/libparasail_avx2_la-sw_stats_scan_avx2_256_8.Plo@am__quote@
@AMDEP_TRUE@@am__include@ @am__quote@src/$(DEPDIR)/libparasail_avx2_la-sw_stats_striped_avx2_256_16.Plo@am__quote@
@AMDEP_TRUE@@am__include@ @am__quote@src/$(DEPDIR)/libparasail_avx2_la-sw_stats_striped_avx2_256_32.Plo@am__quote@
@AMDEP_TRUE@@am__include@ @am__quote@src/$(DEPDIR)/libparasail_avx2_la-sw_stats_striped_avx2_256_64.Plo@am__quote@
@AMDEP_TRUE@@am__include@ @am__quote@src/$(DEPDIR)/libparasail_avx2_la-sw_stats_striped_avx2_256_8.Plo@am__quote@
@AMDEP_TRUE@@am__include@ @am__quote@src/$(DEPDIR)/libparasail_avx2_la-sw_striped_avx2_256_16.Plo@am__quote@
@AMDEP_TRUE@@am__include@ @am__quote@src/$(DEPDIR)/libparasail_avx2_la-sw_striped_avx2_256_32.Plo@am__quote@
@AMDEP_TRUE@@am__include@ @am__quote@src/$(DEPDIR)/libparasail_avx2_la-sw_striped_avx2_256_64.Plo@am__quote@
@AMDEP_TRUE@@am__include@ @am__quote@src/$(DEPDIR)/libparasail_avx2_la-sw_striped_avx2_256_8.Plo@am__quote@
@AMDEP_TRUE@@am__include@ @am__quote@src/$(DEPDIR)/libparasail_avx2_memory_la-memory_avx2.Plo@am__quote@
@AMDEP_TRUE@@am__include@ @am__quote@src/$(DEPDIR)/libparasail_avx2_rowcol_la-nw_diag_avx2_256_16.Plo@am__quote@
@AMDEP_TRUE@@am__include@ @am__quote@src/$(DEPDIR)/libparasail_avx2_rowcol_la-nw_diag_avx2_256_32.Plo@am__quote@
@AMDEP_TRUE@@am__include@ @am__quote@src/$(DEPDIR)/libparasail_avx2_rowcol_la-nw_diag_avx2_256_64.Plo@am__quote@
@AMDEP_TRUE@@am__include@ @am__quote@src/$(DEPDIR)/libparasail_avx2_rowcol_la-nw_diag_avx2_256_8.Plo@am__quote@
@AMDEP_TRUE@@am__include@ @am__quote@src/$(DEPDIR)/libparasail_avx2_rowcol_la-nw_scan_avx2_256_16.Plo@am__quote@
@AMDEP_TRUE@@am__include@ @am__quote@src/$(DEPDIR)/libparasail_avx2_rowcol_la-nw_scan_avx2_256_32.Plo@am__quote@
@AMDEP_TRUE@@am__include@ @am__quote@src/$(DEPDIR)/libparasail_avx2_rowcol_la-nw_scan_avx2_256_64.Plo@am__quote@
@AMDEP_TRUE@@am__include@ @am__quote@src/$(DEPDIR)/libparasail_avx2_rowcol_la-nw_scan_avx2_256_8.Plo@am__quote@
@AMDEP_TRUE@@am__include@ @am__quote@src/$(DEPDIR)/libparasail_avx2_rowcol_la-nw_stats_diag_avx2_256_16.Plo@am__quote@
@AMDEP_TRUE@@am__include@ @am__quote@src/$(DEPDIR)/libparasail_avx2_rowcol_la-nw_stats_diag_avx2_256_32.Plo@am__quote@
@AMDEP_TRUE@@am__include@ @am__quote@src/$(DEPDIR)/libparasail_avx2_rowcol_la-nw_stats_diag_avx2_256_64.Plo@am__quote@
@AMDEP_TRUE@@am__include@ @am__quote@src/$(DEPDIR)/libparasail_avx2_rowcol_la-nw_stats_diag_avx2_256_8.Plo@am__quote@
@AMDEP_TRUE@@am__include@ @am__quote@src/$(DEPDIR)/libparasail_avx2_rowcol_la-nw_stats_scan_avx2_256_16.Plo@am__quote@
@AMDEP_TRUE@@am__include@ @am__quote@src/$(DEPDIR)/libparasail_avx2_rowcol_la-nw_stats_scan_avx2_256_32.Plo@am__quote@
@AMDEP_TRUE@@am__include@ @am__quote@src/$(DEPDIR)/libparasail_avx2_rowcol_la-nw_stats_scan_avx2_256_64.Plo@am__quote@
@AMDEP_TRUE@@am__include@ @am__quote@src/$(DEPDIR)/libparasail_avx2_rowcol_la-nw_stats_scan_avx2_256_8.Plo@am__quote@
@AMDEP_TRUE@@am__include@ @am__quote@src/$(DEPDIR)/libparasail_avx2_rowcol_la-nw_stats_striped_avx2_256_16.Plo@am__quote@
@AMDEP_TRUE@@am__include@ @am__quote@src/$(DEPDIR)/libparasail_avx2_rowcol_la-nw_stats_striped_avx2_256_32.Plo@am__quote@
@AMDEP_TRUE@@am__include@ @am__quote@src/$(DEPDIR)/libparasail_avx2_rowcol_la-nw_stats_striped_avx2_256_64.Plo@am__quote@
@AMDEP_TRUE@@am__include@ @am__quote@src/$(DEPDIR)/libparasail_avx2_rowcol_la-nw_stats_striped_avx2_256_8.Plo@am__quote@
@AMDEP_TRUE@@am__include@ @am__quote@src/$(DEPDIR)/libparasail_avx2_rowcol_la-nw_striped_avx2_256_16.Plo@am__quote@
@AMDEP_TRUE@@am__include@ @am__quote@src/$(DEPDIR)/libparasail_avx2_rowcol_la-nw_striped_avx2_256_32.Plo@am__quote@
@AMDEP_TRUE@@am__include@ @am__quote@src/$(DEPDIR)/libparasail_avx2_rowcol_la-nw_striped_avx2_256_64.Plo@am__quote@
@AMDEP_TRUE@@am__include@ @am__quote@src/$(DEPDIR)/libparasail_avx2_rowcol_la-nw_striped_avx2_256_8.Plo@am__quote@
@AMDEP_TRUE@@am__include@ @am__quote@src/$(DEPDIR)/libparasail_avx2_rowcol_la-sg_diag_avx2_256_16.Plo@am__quote@
@AMDEP_TRUE@@am__include@ @am__quote@src/$(DEPDIR)/libparasail_avx2_rowcol_la-sg_diag_avx2_256_32.Plo@am__quote@
@AMDEP_TRUE@@am__include@ @am__quote@src/$(DEPDIR)/libparasail_avx2_rowcol_la-sg_diag_avx2_256_64.Plo@am__quote@
@AMDEP_TRUE@@am__include@ @am__quote@src/$(DEPDIR)/libparasail_avx2_rowcol_la-sg_diag_avx2_256_8.Plo@am__quote@
@AMDEP_TRUE@@am__include@ @am__quote@src/$(DEPDIR)/libparasail_avx2_rowcol_la-sg_scan_avx2_256_16.Plo@am__quote@
@AMDEP_TRUE@@am__include@ @am__quote@src/$(DEPDIR)/libparasail_avx2_rowcol_la-sg_scan_avx2_256_32.Plo@am__quote@
@AMDEP_TRUE@@am__include@ @am__quote@src/$(DEPDIR)/libparasail_avx2_rowcol_la-sg_scan_avx2_256_64.Plo@am__quote@
@AMDEP_TRUE@@am__include@ @am__quote@src/$(DEPDIR)/libparasail_avx2_rowcol_la-sg_scan_avx2_256_8.Plo@am__quote@
@AMDEP_TRUE@@am__include@ @am__quote@src/$(DEPDIR)/libparasail_avx2_rowcol_la-sg_stats_diag_avx2_256_16.Plo@am__quote@
@AMDEP_TRUE@@am__include@ @am__quote@src/$(DEPDIR)/libparasail_avx2_rowcol_la-sg_stats_diag_avx2_256_32.Plo@am__quote@
@AMDEP_TRUE@@am__include@ @am__quote@src/$(DEPDIR)/libparasail_avx2_rowcol_la-sg_stats_diag_avx2_256_64.Plo@am__quote@
@AMDEP_TRUE@@am__include@ @am__quote@src/$(DEPDIR)/libparasail_avx2_rowcol_la-sg_stats_diag_avx2_256_8.Plo@am__quote@
@AMDEP_TRUE@@am__include@ @am__quote@src/$(DEPDIR)/libparasail_avx2_rowcol_la-sg_stats_scan_avx2_256_16.Plo@am__quote@
@AMDEP_TRUE@@am__include@ @am__quote@src/$(DEPDIR)/libparasail_avx2_rowcol_la-sg_stats_scan_avx2_256_32.Plo@am__quote@
@AMDEP_TRUE@@am__include@ @am__quote@src/$(DEPDIR)/libparasail_avx2_rowcol_la-sg_stats_scan_avx2_256_64.Plo@am__quote@
@AMDEP_TRUE@@am__include@ @am__quote@src/$(DEPDIR)/libparasail_avx2_rowcol_la-sg_stats_scan_avx2_256_8.Plo@am__quote@
@AMDEP_TRUE@@am__include@ @am__quote@src/$(DEPDIR)/libparasail_avx2_rowcol_la-sg_stats_striped_avx2_256_16.Plo@am__quote@
@AMDEP_TRUE@@am__include@ @am__quote@src/$(DEPDIR)/libparasail_avx2_rowcol_la-sg_stats_striped_avx2_256_32.Plo@am__quote@
@AMDEP_TRUE@@am__include@ @am__quote@src/$(DEPDIR)/libparasail_avx2_rowcol_la-sg_stats_striped_avx2_256_64.Plo@am__quote@
@AMDEP_TRUE@@am__include@ @am__quote@src/$(DEPDIR)/libparasail_avx2_rowcol_la-sg_stats_striped_avx2_256_8.Plo@am__quote@
@AMDEP_TRUE@@am__include@ @am__quote@src/$(DEPDIR)/libparasail_avx2_rowcol_la-sg_striped_avx2_256_16.Plo@am__quote@
@AMDEP_TRUE@@am__include@ @am__quote@src/$(DEPDIR)/libparasail_avx2_rowcol_la-sg_striped_avx2_256_32.Plo@am__quote@
@AMDEP_TRUE@@am__include@ @am__quote@src/$(DEPDIR)/libparasail_avx2_rowcol_la-sg_striped_avx2_256_64.Plo@am__quote@
@AMDEP_TRUE@@am__include@ @am__quote@src/$(DEPDIR)/libparasail_avx2_rowcol_la-sg_striped_avx2_256_8.Plo@am__quote@
@AMDEP_TRUE@@am__include@ @am__quote@src/$(DEPDIR)/libparasail_avx2_rowcol_la-sw_diag_avx2_256_16.Plo@am__quote@
@AMDEP_TRUE@@am__include@ @am__quote@src/$(DEPDIR)/libparasail_avx2_rowcol_la-sw_diag_avx2_256_32.Plo@am__quote@
@AMDEP_TRUE@@am__include@ @am__quote@src/$(DEPDIR)/libparasail_avx2_rowcol_la-sw_diag_avx2_256_64.Plo@am__quote@
@AMDEP_TRUE@@am__include@ @am__quote@src/$(DEPDIR)/libparasail_avx2_rowcol_la-sw_diag_avx2_256_8.Plo@am__quote@
@AMDEP_TRUE@@am__include@ @am__quote@src/$(DEPDIR)/libparasail_avx2_rowcol_la-sw_scan_avx2_256_16.Plo@am__quote@
@AMDEP_TRUE@@am__include@ @am__quote@src/$(DEPDIR)/libparasail_avx2_rowcol_la-sw_scan_avx2_256_32.Plo@am__quote@
@AMDEP_TRUE@@am__include@ @am__quote@src/$(DEPDIR)/libparasail_avx2_rowcol_la-sw_scan_avx2_256_64.Plo@am__quote@
@AMDEP_TRUE@@am__include@ @am__quote@src/$(DEPDIR)/libparasail_avx2_rowcol_la-sw_scan_avx2_256_8.Plo@am__quote@
@AMDEP_TRUE@@am__include@ @am__quote@src/$(DEPDIR)/libparasail_avx2_rowcol_la-sw_stats_diag_avx2_256_16.Plo@am__quote@
@AMDEP_TRUE@@am__include@ @am__quote@src/$(DEPDIR)/libparasail_avx2_rowcol_la-sw_stats_diag_avx2_256_32.Plo@am__quote@
@AMDEP_TRUE@@am__include@ @am__quote@src/$(DEPDIR)/libparasail_avx2_rowcol_la-sw_stats_diag_avx2_256_64.Plo@am__quote@
@AMDEP_TRUE@@am__include@ @am__quote@src/$(DEPDIR)/libparasail_avx2_rowcol_la-sw_stats_diag_avx2_256_8.Plo@am__quote@
@AMDEP_TRUE@@am__include@ @am__quote@src/$(DEPDIR)/libparasail_avx2_rowcol_la-sw_stats_scan_avx2_256_16.Plo@am__quote@
@AMDEP_TRUE@@am__include@ @am__quote@src/$(DEPDIR)/libparasail_avx2_rowcol_la-sw_stats_scan_avx2_256_32.Plo@am__quote@
@AMDEP_TRUE@@am__include@ @am__quote@src/$(DEPDIR)/libparasail_avx2_rowcol_la-sw_stats_scan_avx2_256_64.Plo@am__quote@
@AMDEP_TRUE@@am__include@ @am__quote@src/$(DEPDIR)/libparasail_avx2_rowcol_la-sw_stats_scan_avx2_256_8.Plo@am__quote@
@AMDEP_TRUE@@am__include@ @am__quote@src/$(DEPDIR)/libparasail_avx2_rowcol_la-sw_stats_striped_avx2_256_16.Plo@am__quote@
@AMDEP_TRUE@@am__include@ @am__quote@src/$(DEPDIR)/libparasail_avx2_rowcol_la-sw_stats_striped_avx2_256_32.Plo@am__quote@
@AMDEP_TRUE@@am__include@ @am__quote@src/$(DEPDIR)/libparasail_avx2_rowcol_la-sw_stats_striped_avx2_256_64.Plo@am__quote@
@AMDEP_TRUE@@am__include@ @am__quote@src/$(DEPDIR)/libparasail_avx2_rowcol_la-sw_stats_striped_avx2_256_8.Plo@am__quote@
@AMDEP_TRUE@@am__include@ @am__quote@src/$(DEPDIR)/libparasail_avx2_rowcol_la-sw_striped_avx2_256_16.Plo@am__quote@
@AMDEP_TRUE@@am__include@ @am__quote@src/$(DEPDIR)/libparasail_avx2_rowcol_la-sw_striped_avx2_256_32.Plo@am__quote@
@AMDEP_TRUE@@am__include@ @am__quote@src/$(DEPDIR)/libparasail_avx2_rowcol_la-sw_striped_avx2_256_64.Plo@am__quote@
@AMDEP_TRUE@@am__include@ @am__quote@src/$(DEPDIR)/libparasail_avx2_rowcol_la-sw_striped_avx2_256_8.Plo@am__quote@
@AMDEP_TRUE@@am__include@ @am__quote@src/$(DEPDIR)/libparasail_avx2_table_la-nw_diag_avx2_256_16.Plo@am__quote@
@AMDEP_TRUE@@am__include@ @am__quote@src/$(DEPDIR)/libparasail_avx2_table_la-nw_diag_avx2_256_32.Plo@am__quote@
@AMDEP_TRUE@@am__include@ @am__quote@src/$(DEPDIR)/libparasail_avx2_table_la-nw_diag_avx2_256_64.Plo@am__quote@
@AMDEP_TRUE@@am__include@ @am__quote@src/$(DEPDIR)/libparasail_avx2_table_la-nw_diag_avx2_256_8.Plo@am__quote@
@AMDEP_TRUE@@am__include@ @am__quote@src/$(DEPDIR)/libparasail_avx2_table_la-nw_scan_avx2_256_16.Plo@am__quote@
@AMDEP_TRUE@@am__include@ @am__quote@src/$(DEPDIR)/libparasail_avx2_table_la-nw_scan_avx2_256_32.Plo@am__quote@
@AMDEP_TRUE@@am__include@ @am__quote@src/$(DEPDIR)/libparasail_avx2_table_la-nw_scan_avx2_256_64.Plo@am__quote@
@AMDEP_TRUE@@am__include@ @am__quote@src/$(DEPDIR)/libparasail_avx2_table_la-nw_scan_avx2_256_8.Plo@am__quote@
@AMDEP_TRUE@@am__include@ @am__quote@src/$(DEPDIR)/libparasail_avx2_table_la-nw_stats_diag_avx2_256_16.Plo@am__quote@
@AMDEP_TRUE@@am__include@ @am__quote@src/$(DEPDIR)/libparasail_avx2_table_la-nw_stats_diag_avx2_256_32.Plo@am__quote@
@AMDEP_TRUE@@am__include@ @am__quote@src/$(DEPDIR)/libparasail_avx2_table_la-nw_stats_diag_avx2_256_64.Plo@am__quote@
@AMDEP_TRUE@@am__include@ @am__quote@src/$(DEPDIR)/libparasail_avx2_table_la-nw_stats_diag_avx2_256_8.Plo@am__quote@
@AMDEP_TRUE@@am__include@ @am__quote@src/$(DEPDIR)/libparasail_avx2_table_la-nw_stats_scan_avx2_256_16.Plo@am__quote@
@AMDEP_TRUE@@am__include@ @am__quote@src/$(DEPDIR)/libparasail_avx2_table_la-nw_stats_scan_avx2_256_32.Plo@am__quote@
@AMDEP_TRUE@@am__include@ @am__quote@src/$(DEPDIR)/libparasail_avx2_table_la-nw_stats_scan_avx2_256_64.Plo@am__quote@
@AMDEP_TRUE@@am__include@ @am__quote@src/$(DEPDIR)/libparasail_avx2_table_la-nw_stats_scan_avx2_256_8.Plo@am__quote@
@AMDEP_TRUE@@am__include@ @am__quote@src/$(DEPDIR)/libparasail_avx2_table_la-nw_stats_striped_avx2_256_16.Plo@am__quote@
@AMDEP_TRUE@@am__include@ @am__quote@src/$(DEPDIR)/libparasail_avx2_table_la-nw_stats_striped_avx2_256_32.Plo@am__quote@
@AMDEP_TRUE@@am__include@ @am__quote@src/$(DEPDIR)/libparasail_avx2_table_la-nw_stats_striped_avx2_256_64.Plo@am__quote@
@AMDEP_TRUE@@am__include@ @am__quote@src/$(DEPDIR)/libparasail_avx2_table_la-nw_stats_striped_avx2_256_8.Plo@am__quote@
@AMDEP_TRUE@@am__include@ @am__quote@src/$(DEPDIR)/libparasail_avx2_table_la-nw_striped_avx2_256_16.Plo@am__quote@
@AMDEP_TRUE@@am__include@ @am__quote@src/$(DEPDIR)/libparasail_avx2_table_la-nw_striped_avx2_256_32.Plo@am__quote@
@AMDEP_TRUE@@am__include@ @am__quote@src/$(DEPDIR)/libparasail_avx2_table_la-nw_striped_avx2_256_64.Plo@am__quote@
@AMDEP_TRUE@@am__include@ @am__quote@src/$(DEPDIR)/libparasail_avx2_table_la-nw_striped_avx2_256_8.Plo@am__quote@
@AMDEP_TRUE@@am__include@ @am__quote@src/$(DEPDIR)/libparasail_avx2_table_la-sg_diag_avx2_256_16.Plo@am__quote@
@AMDEP_TRUE@@am__include@ @am__quote@src/$(DEPDIR)/libparasail_avx2_table_la-sg_diag_avx2_256_32.Plo@am__quote@
@AMDEP_TRUE@@am__include@ @am__quote@src/$(DEPDIR)/libparasail_avx2_table_la-sg_diag_avx2_256_64.Plo@am__quote@
@AMDEP_TRUE@@am__include@ @am__quote@src/$(DEPDIR)/libparasail_avx2_table_la-sg_diag_avx2_256_8.Plo@am__quote@
@AMDEP_TRUE@@am__include@ @am__quote@src/$(DEPDIR)/libparasail_avx2_table_la-sg_scan_avx2_256_16.Plo@am__quote@
@AMDEP_TRUE@@am__include@ @am__quote@src/$(DEPDIR)/libparasail_avx2_table_la-sg_scan_avx2_256_32.Plo@am__quote@
@AMDEP_TRUE@@am__include@ @am__quote@src/$(DEPDIR)/libparasail_avx2_table_la-sg_scan_avx2_256_64.Plo@am__quote@
@AMDEP_TRUE@@am__include@ @am__quote@src/$(DEPDIR)/libparasail_avx2_table_la-sg_scan_avx2_256_8.Plo@am__quote@
@AMDEP_TRUE@@am__include@ @am__quote@src/$(DEPDIR)/libparasail_avx2_table_la-sg_stats_diag_avx2_256_16.Plo@am__quote@
@AMDEP_TRUE@@am__include@ @am__quote@src/$(DEPDIR)/libparasail_avx2_table_la-sg_stats_diag_avx2_256_32.Plo@am__quote@
@AMDEP_TRUE@@am__include@ @am__quote@src/$(DEPDIR)/libparasail_avx2_table_la-sg_stats_diag_avx2_256_64.Plo@am__quote@
@AMDEP_TRUE@@am__include@ @am__quote@src/$(DEPDIR)/libparasail_avx2_table_la-sg_stats_diag_avx2_256_8.Plo@am__quote@
@AMDEP_TRUE@@am__include@ @am__quote@src/$(DEPDIR)/libparasail_avx2_table_la-sg_stats_scan_avx2_256_16.Plo@am__quote@
@AMDEP_TRUE@@am__include@ @am__quote@src/$(DEPDIR)/libparasail_avx2_table_la-sg_stats_scan_avx2_256_32.Plo@am__quote@
@AMDEP_TRUE@@am__include@ @am__quote@src/$(DEPDIR)/libparasail_avx2_table_la-sg_stats_scan_avx2_256_64.Plo@am__quote@
@AMDEP_TRUE@@am__include@ @am__quote@src/$(DEPDIR)/libparasail_avx2_table_la-sg_stats_scan_avx2_256_8.Plo@am__quote@
@AMDEP_TRUE@@am__include@ @am__quote@src/$(DEPDIR)/libparasail_avx2_table_la-sg_stats_striped_avx2_256_16.Plo@am__quote@
@AMDEP_TRUE@@am__include@ @am__quote@src/$(DEPDIR)/libparasail_avx2_table_la-sg_stats_striped_avx2_256_32.Plo@am__quote@
@AMDEP_TRUE@@am__include@ @am__quote@src/$(DEPDIR)/libparasail_avx2_table_la-sg_stats_striped_avx2_256_64.Plo@am__quote@
@AMDEP_TRUE@@am__include@ @am__quote@src/$(DEPDIR)/libparasail_avx2_table_la-sg_stats_striped_avx2_256_8.Plo@am__quote@
@AMDEP_TRUE@@am__include@ @am__quote@src/$(DEPDIR)/libparasail_avx2_table_la-sg_striped_avx2_256_16.Plo@am__quote@
@AMDEP_TRUE@@am__include@ @am__quote@src/$(DEPDIR)/libparasail_avx2_table_la-sg_striped_avx2_256_32.Plo@am__quote@
@AMDEP_TRUE@@am__include@ @am__quote@src/$(DEPDIR)/libparasail_avx2_table_la-sg_striped_avx2_256_64.Plo@am__quote@
@AMDEP_TRUE@@am__include@ @am__quote@src/$(DEPDIR)/libparasail_avx2_table_la-sg_striped_avx2_256_8.Plo@am__quote@
@AMDEP_TRUE@@am__include@ @am__quote@src/$(DEPDIR)/libparasail_avx2_table_la-sw_diag_avx2_256_16.Plo@am__quote@
@AMDEP_TRUE@@am__include@ @am__quote@src/$(DEPDIR)/libparasail_avx2_table_la-sw_diag_avx2_256_32.Plo@am__quote@
@AMDEP_TRUE@@am__include@ @am__quote@src/$(DEPDIR)/libparasail_avx2_table_la-sw_diag_avx2_256_64.Plo@am__quote@
@AMDEP_TRUE@@am__include@ @am__quote@src/$(DEPDIR)/libparasail_avx2_table_la-sw_diag_avx2_256_8.Plo@am__quote@
@AMDEP_TRUE@@am__include@ @am__quote@src/$(DEPDIR)/libparasail_avx2_table_la-sw_scan_avx2_256_16.Plo@am__quote@
@AMDEP_TRUE@@am__include@ @am__quote@src/$(DEPDIR)/libparasail_avx2_table_la-sw_scan_avx2_256_32.Plo@am__quote@
@AMDEP_TRUE@@am__include@ @am__quote@src/$(DEPDIR)/libparasail_avx2_table_la-sw_scan_avx2_256_64.Plo@am__quote@
@AMDEP_TRUE@@am__include@ @am__quote@src/$(DEPDIR)/libparasail_avx2_table_la-sw_scan_avx2_256_8.Plo@am__quote@
@AMDEP_TRUE@@am__include@ @am__quote@src/$(DEPDIR)/libparasail_avx2_table_la-sw_stats_diag_avx2_256_16.Plo@am__quote@
@AMDEP_TRUE@@am__include@ @am__quote@src/$(DEPDIR)/libparasail_avx2_table_la-sw_stats_diag_avx2_256_32.Plo@am__quote@
@AMDEP_TRUE@@am__include@ @am__quote@src/$(DEPDIR)/libparasail_avx2_table_la-sw_stats_diag_avx2_256_64.Plo@am__quote@
@AMDEP_TRUE@@am__include@ @am__quote@src/$(DEPDIR)/libparasail_avx2_table_la-sw_stats_diag_avx2_256_8.Plo@am__quote@
@AMDEP_TRUE@@am__include@ @am__quote@src/$(DEPDIR)/libparasail_avx2_table_la-sw_stats_scan_avx2_256_16.Plo@am__quote@
@AMDEP_TRUE@@am__include@ @am__quote@src/$(DEPDIR)/libparasail_avx2_table_la-sw_stats_scan_avx2_256_32.Plo@am__quote@
@AMDEP_TRUE@@am__include@ @am__quote@src/$(DEPDIR)/libparasail_avx2_table_la-sw_stats_scan_avx2_256_64.Plo@am__quote@
@AMDEP_TRUE@@am__include@ @am__quote@src/$(DEPDIR)/libparasail_avx2_table_la-sw_stats_scan_avx2_256_8.Plo@am__quote@
@AMDEP_TRUE@@am__include@ @am__quote@src/$(DEPDIR)/libparasail_avx2_table_la-sw_stats_striped_avx2_256_16.Plo@am__quote@
@AMDEP_TRUE@@am__include@ @am__quote@src/$(DEPDIR)/libparasail_avx2_table_la-sw_stats_striped_avx2_256_32.Plo@am__quote@
@AMDEP_TRUE@@am__include@ @am__quote@src/$(DEPDIR)/libparasail_avx2_table_la-sw_stats_striped_avx2_256_64.Plo@am__quote@
@AMDEP_TRUE@@am__include@ @am__quote@src/$(DEPDIR)/libparasail_avx2_table_la-sw_stats_striped_avx2_256_8.Plo@am__quote@
@AMDEP_TRUE@@am__include@ @am__quote@src/$(DEPDIR)/libparasail_avx2_table_la-sw_striped_avx2_256_16.Plo@am__quote@
@AMDEP_TRUE@@am__include@ @am__quote@src/$(DEPDIR)/libparasail_avx2_table_la-sw_striped_avx2_256_32.Plo@am__quote@
@AMDEP_TRUE@@am__include@ @am__quote@src/$(DEPDIR)/libparasail_avx2_table_la-sw_striped_avx2_256_64.Plo@am__quote@
@AMDEP_TRUE@@am__include@ @am__quote@src/$(DEPDIR)/libparasail_avx2_table_la-sw_striped_avx2_256_8.Plo@am__quote@
@AMDEP_TRUE@@am__include@ @am__quote@src/$(DEPDIR)/libparasail_knc_la-nw_diag_knc_512_32.Plo@am__quote@
@AMDEP_TRUE@@am__include@ @am__quote@src/$(DEPDIR)/libparasail_knc_la-nw_scan_knc_512_32.Plo@am__quote@
@AMDEP_TRUE@@am__include@ @am__quote@src/$(DEPDIR)/libparasail_knc_la-nw_stats_diag_knc_512_32.Plo@am__quote@
@AMDEP_TRUE@@am__include@ @am__quote@src/$(DEPDIR)/libparasail_knc_la-nw_stats_scan_knc_512_32.Plo@am__quote@
@AMDEP_TRUE@@am__include@ @am__quote@src/$(DEPDIR)/libparasail_knc_la-nw_stats_striped_knc_512_32.Plo@am__quote@
@AMDEP_TRUE@@am__include@ @am__quote@src/$(DEPDIR)/libparasail_knc_la-nw_striped_knc_512_32.Plo@am__quote@
@AMDEP_TRUE@@am__include@ @am__quote@src/$(DEPDIR)/libparasail_knc_la-sg_diag_knc_512_32.Plo@am__quote@
@AMDEP_TRUE@@am__include@ @am__quote@src/$(DEPDIR)/libparasail_knc_la-sg_scan_knc_512_32.Plo@am__quote@
@AMDEP_TRUE@@am__include@ @am__quote@src/$(DEPDIR)/libparasail_knc_la-sg_stats_diag_knc_512_32.Plo@am__quote@
@AMDEP_TRUE@@am__include@ @am__quote@src/$(DEPDIR)/libparasail_knc_la-sg_stats_scan_knc_512_32.Plo@am__quote@
@AMDEP_TRUE@@am__include@ @am__quote@src/$(DEPDIR)/libparasail_knc_la-sg_stats_striped_knc_512_32.Plo@am__quote@
@AMDEP_TRUE@@am__include@ @am__quote@src/$(DEPDIR)/libparasail_knc_la-sg_striped_knc_512_32.Plo@am__quote@
@AMDEP_TRUE@@am__include@ @am__quote@src/$(DEPDIR)/libparasail_knc_la-sw_diag_knc_512_32.Plo@am__quote@
@AMDEP_TRUE@@am__include@ @am__quote@src/$(DEPDIR)/libparasail_knc_la-sw_scan_knc_512_32.Plo@am__quote@
@AMDEP_TRUE@@am__include@ @am__quote@src/$(DEPDIR)/libparasail_knc_la-sw_stats_diag_knc_512_32.Plo@am__quote@
@AMDEP_TRUE@@am__include@ @am__quote@src/$(DEPDIR)/libparasail_knc_la-sw_stats_scan_knc_512_32.Plo@am__quote@
@AMDEP_TRUE@@am__include@ @am__quote@src/$(DEPDIR)/libparasail_knc_la-sw_stats_striped_knc_512_32.Plo@am__quote@
@AMDEP_TRUE@@am__include@ @am__quote@src/$(DEPDIR)/libparasail_knc_la-sw_striped_knc_512_32.Plo@am__quote@
@AMDEP_TRUE@@am__include@ @am__quote@src/$(DEPDIR)/libparasail_knc_memory_la-memory_knc.Plo@am__quote@
@AMDEP_TRUE@@am__include@ @am__quote@src/$(DEPDIR)/libparasail_knc_rowcol_la-nw_diag_knc_512_32.Plo@am__quote@
@AMDEP_TRUE@@am__include@ @am__quote@src/$(DEPDIR)/libparasail_knc_rowcol_la-nw_scan_knc_512_32.Plo@am__quote@
@AMDEP_TRUE@@am__include@ @am__quote@src/$(DEPDIR)/libparasail_knc_rowcol_la-nw_stats_diag_knc_512_32.Plo@am__quote@
@AMDEP_TRUE@@am__include@ @am__quote@src/$(DEPDIR)/libparasail_knc_rowcol_la-nw_stats_scan_knc_512_32.Plo@am__quote@
@AMDEP_TRUE@@am__include@ @am__quote@src/$(DEPDIR)/libparasail_knc_rowcol_la-nw_stats_striped_knc_512_32.Plo@am__quote@
@AMDEP_TRUE@@am__include@ @am__quote@src/$(DEPDIR)/libparasail_knc_rowcol_la-nw_striped_knc_512_32.Plo@am__quote@
@AMDEP_TRUE@@am__include@ @am__quote@src/$(DEPDIR)/libparasail_knc_rowcol_la-sg_diag_knc_512_32.Plo@am__quote@
@AMDEP_TRUE@@am__include@ @am__quote@src/$(DEPDIR)/libparasail_knc_rowcol_la-sg_scan_knc_512_32.Plo@am__quote@
@AMDEP_TRUE@@am__include@ @am__quote@src/$(DEPDIR)/libparasail_knc_rowcol_la-sg_stats_diag_knc_512_32.Plo@am__quote@
@AMDEP_TRUE@@am__include@ @am__quote@src/$(DEPDIR)/libparasail_knc_rowcol_la-sg_stats_scan_knc_512_32.Plo@am__quote@
@AMDEP_TRUE@@am__include@ @am__quote@src/$(DEPDIR)/libparasail_knc_rowcol_la-sg_stats_striped_knc_512_32.Plo@am__quote@
@AMDEP_TRUE@@am__include@ @am__quote@src/$(DEPDIR)/libparasail_knc_rowcol_la-sg_striped_knc_512_32.Plo@am__quote@
@AMDEP_TRUE@@am__include@ @am__quote@src/$(DEPDIR)/libparasail_knc_rowcol_la-sw_diag_knc_512_32.Plo@am__quote@
@AMDEP_TRUE@@am__include@ @am__quote@src/$(DEPDIR)/libparasail_knc_rowcol_la-sw_scan_knc_512_32.Plo@am__quote@
@AMDEP_TRUE@@am__include@ @am__quote@src/$(DEPDIR)/libparasail_knc_rowcol_la-sw_stats_diag_knc_512_32.Plo@am__quote@
@AMDEP_TRUE@@am__include@ @am__quote@src/$(DEPDIR)/libparasail_knc_rowcol_la-sw_stats_scan_knc_512_32.Plo@am__quote@
@AMDEP_TRUE@@am__include@ @am__quote@src/$(DEPDIR)/libparasail_knc_rowcol_la-sw_stats_striped_knc_512_32.Plo@am__quote@
@AMDEP_TRUE@@am__include@ @am__quote@src/$(DEPDIR)/libparasail_knc_rowcol_la-sw_striped_knc_512_32.Plo@am__quote@
@AMDEP_TRUE@@am__include@ @am__quote@src/$(DEPDIR)/libparasail_knc_table_la-nw_diag_knc_512_32.Plo@am__quote@
@AMDEP_TRUE@@am__include@ @am__quote@src/$(DEPDIR)/libparasail_knc_table_la-nw_scan_knc_512_32.Plo@am__quote@
@AMDEP_TRUE@@am__include@ @am__quote@src/$(DEPDIR)/libparasail_knc_table_la-nw_stats_diag_knc_512_32.Plo@am__quote@
@AMDEP_TRUE@@am__include@ @am__quote@src/$(DEPDIR)/libparasail_knc_table_la-nw_stats_scan_knc_512_32.Plo@am__quote@
@AMDEP_TRUE@@am__include@ @am__quote@src/$(DEPDIR)/libparasail_knc_table_la-nw_stats_striped_knc_512_32.Plo@am__quote@
@AMDEP_TRUE@@am__include@ @am__quote@src/$(DEPDIR)/libparasail_knc_table_la-nw_striped_knc_512_32.Plo@am__quote@
@AMDEP_TRUE@@am__include@ @am__quote@src/$(DEPDIR)/libparasail_knc_table_la-sg_diag_knc_512_32.Plo@am__quote@
@AMDEP_TRUE@@am__include@ @am__quote@src/$(DEPDIR)/libparasail_knc_table_la-sg_scan_knc_512_32.Plo@am__quote@
@AMDEP_TRUE@@am__include@ @am__quote@src/$(DEPDIR)/libparasail_knc_table_la-sg_stats_diag_knc_512_32.Plo@am__quote@
@AMDEP_TRUE@@am__include@ @am__quote@src/$(DEPDIR)/libparasail_knc_table_la-sg_stats_scan_knc_512_32.Plo@am__quote@
@AMDEP_TRUE@@am__include@ @am__quote@src/$(DEPDIR)/libparasail_knc_table_la-sg_stats_striped_knc_512_32.Plo@am__quote@
@AMDEP_TRUE@@am__include@ @am__quote@src/$(DEPDIR)/libparasail_knc_table_la-sg_striped_knc_512_32.Plo@am__quote@
@AMDEP_TRUE@@am__include@ @am__quote@src/$(DEPDIR)/libparasail_knc_table_la-sw_diag_knc_512_32.Plo@am__quote@
@AMDEP_TRUE@@am__include@ @am__quote@src/$(DEPDIR)/libparasail_knc_table_la-sw_scan_knc_512_32.Plo@am__quote@
@AMDEP_TRUE@@am__include@ @am__quote@src/$(DEPDIR)/libparasail_knc_table_la-sw_stats_diag_knc_512_32.Plo@am__quote@
@AMDEP_TRUE@@am__include@ @am__quote@src/$(DEPDIR)/libparasail_knc_table_la-sw_stats_scan_knc_512_32.Plo@am__quote@
@AMDEP_TRUE@@am__include@ @am__quote@src/$(DEPDIR)/libparasail_knc_table_la-sw_stats_striped_knc_512_32.Plo@am__quote@
@AMDEP_TRUE@@am__include@ @am__quote@src/$(DEPDIR)/libparasail_knc_table_la-sw_striped_knc_512_32.Plo@am__quote@
@AMDEP_TRUE@@am__include@ @am__quote@src/$(DEPDIR)/libparasail_novec_la-nw.Plo@am__quote@
@AMDEP_TRUE@@am__include@ @am__quote@src/$(DEPDIR)/libparasail_novec_la-nw_scan.Plo@am__quote@
@AMDEP_TRUE@@am__include@ @am__quote@src/$(DEPDIR)/libparasail_novec_la-nw_stats.Plo@am__quote@
@AMDEP_TRUE@@am__include@ @am__quote@src/$(DEPDIR)/libparasail_novec_la-nw_stats_scan.Plo@am__quote@
@AMDEP_TRUE@@am__include@ @am__quote@src/$(DEPDIR)/libparasail_novec_la-sg.Plo@am__quote@
@AMDEP_TRUE@@am__include@ @am__quote@src/$(DEPDIR)/libparasail_novec_la-sg_scan.Plo@am__quote@
@AMDEP_TRUE@@am__include@ @am__quote@src/$(DEPDIR)/libparasail_novec_la-sg_stats.Plo@am__quote@
@AMDEP_TRUE@@am__include@ @am__quote@src/$(DEPDIR)/libparasail_novec_la-sg_stats_scan.Plo@am__quote@
@AMDEP_TRUE@@am__include@ @am__quote@src/$(DEPDIR)/libparasail_novec_la-sw.Plo@am__quote@
@AMDEP_TRUE@@am__include@ @am__quote@src/$(DEPDIR)/libparasail_novec_la-sw_scan.Plo@am__quote@
@AMDEP_TRUE@@am__include@ @am__quote@src/$(DEPDIR)/libparasail_novec_la-sw_stats.Plo@am__quote@
@AMDEP_TRUE@@am__include@ @am__quote@src/$(DEPDIR)/libparasail_novec_la-sw_stats_scan.Plo@am__quote@
@AMDEP_TRUE@@am__include@ @am__quote@src/$(DEPDIR)/libparasail_novec_rowcol_la-nw.Plo@am__quote@
@AMDEP_TRUE@@am__include@ @am__quote@src/$(DEPDIR)/libparasail_novec_rowcol_la-nw_scan.Plo@am__quote@
@AMDEP_TRUE@@am__include@ @am__quote@src/$(DEPDIR)/libparasail_novec_rowcol_la-nw_stats.Plo@am__quote@
@AMDEP_TRUE@@am__include@ @am__quote@src/$(DEPDIR)/libparasail_novec_rowcol_la-nw_stats_scan.Plo@am__quote@
@AMDEP_TRUE@@am__include@ @am__quote@src/$(DEPDIR)/libparasail_novec_rowcol_la-sg.Plo@am__quote@
@AMDEP_TRUE@@am__include@ @am__quote@src/$(DEPDIR)/libparasail_novec_rowcol_la-sg_scan.Plo@am__quote@
@AMDEP_TRUE@@am__include@ @am__quote@src/$(DEPDIR)/libparasail_novec_rowcol_la-sg_stats.Plo@am__quote@
@AMDEP_TRUE@@am__include@ @am__quote@src/$(DEPDIR)/libparasail_novec_rowcol_la-sg_stats_scan.Plo@am__quote@
@AMDEP_TRUE@@am__include@ @am__quote@src/$(DEPDIR)/libparasail_novec_rowcol_la-sw.Plo@am__quote@
@AMDEP_TRUE@@am__include@ @am__quote@src/$(DEPDIR)/libparasail_novec_rowcol_la-sw_scan.Plo@am__quote@
@AMDEP_TRUE@@am__include@ @am__quote@src/$(DEPDIR)/libparasail_novec_rowcol_la-sw_stats.Plo@am__quote@
@AMDEP_TRUE@@am__include@ @am__quote@src/$(DEPDIR)/libparasail_novec_rowcol_la-sw_stats_scan.Plo@am__quote@
@AMDEP_TRUE@@am__include@ @am__quote@src/$(DEPDIR)/libparasail_novec_table_la-nw.Plo@am__quote@
@AMDEP_TRUE@@am__include@ @am__quote@src/$(DEPDIR)/libparasail_novec_table_la-nw_scan.Plo@am__quote@
@AMDEP_TRUE@@am__include@ @am__quote@src/$(DEPDIR)/libparasail_novec_table_la-nw_stats.Plo@am__quote@
@AMDEP_TRUE@@am__include@ @am__quote@src/$(DEPDIR)/libparasail_novec_table_la-nw_stats_scan.Plo@am__quote@
@AMDEP_TRUE@@am__include@ @am__quote@src/$(DEPDIR)/libparasail_novec_table_la-sg.Plo@am__quote@
@AMDEP_TRUE@@am__include@ @am__quote@src/$(DEPDIR)/libparasail_novec_table_la-sg_scan.Plo@am__quote@
@AMDEP_TRUE@@am__include@ @am__quote@src/$(DEPDIR)/libparasail_novec_table_la-sg_stats.Plo@am__quote@
@AMDEP_TRUE@@am__include@ @am__quote@src/$(DEPDIR)/libparasail_novec_table_la-sg_stats_scan.Plo@am__quote@
@AMDEP_TRUE@@am__include@ @am__quote@src/$(DEPDIR)/libparasail_novec_table_la-sw.Plo@am__quote@
@AMDEP_TRUE@@am__include@ @am__quote@src/$(DEPDIR)/libparasail_novec_table_la-sw_scan.Plo@am__quote@
@AMDEP_TRUE@@am__include@ @am__quote@src/$(DEPDIR)/libparasail_novec_table_la-sw_stats.Plo@am__quote@
@AMDEP_TRUE@@am__include@ @am__quote@src/$(DEPDIR)/libparasail_novec_table_la-sw_stats_scan.Plo@am__quote@
@AMDEP_TRUE@@am__include@ @am__quote@src/$(DEPDIR)/libparasail_sse2_la-nw_diag_sse2_128_16.Plo@am__quote@
@AMDEP_TRUE@@am__include@ @am__quote@src/$(DEPDIR)/libparasail_sse2_la-nw_diag_sse2_128_32.Plo@am__quote@
@AMDEP_TRUE@@am__include@ @am__quote@src/$(DEPDIR)/libparasail_sse2_la-nw_diag_sse2_128_64.Plo@am__quote@
@AMDEP_TRUE@@am__include@ @am__quote@src/$(DEPDIR)/libparasail_sse2_la-nw_diag_sse2_128_8.Plo@am__quote@
@AMDEP_TRUE@@am__include@ @am__quote@src/$(DEPDIR)/libparasail_sse2_la-nw_scan_sse2_128_16.Plo@am__quote@
@AMDEP_TRUE@@am__include@ @am__quote@src/$(DEPDIR)/libparasail_sse2_la-nw_scan_sse2_128_32.Plo@am__quote@
@AMDEP_TRUE@@am__include@ @am__quote@src/$(DEPDIR)/libparasail_sse2_la-nw_scan_sse2_128_64.Plo@am__quote@
@AMDEP_TRUE@@am__include@ @am__quote@src/$(DEPDIR)/libparasail_sse2_la-nw_scan_sse2_128_8.Plo@am__quote@
@AMDEP_TRUE@@am__include@ @am__quote@src/$(DEPDIR)/libparasail_sse2_la-nw_stats_diag_sse2_128_16.Plo@am__quote@
@AMDEP_TRUE@@am__include@ @am__quote@src/$(DEPDIR)/libparasail_sse2_la-nw_stats_diag_sse2_128_32.Plo@am__quote@
@AMDEP_TRUE@@am__include@ @am__quote@src/$(DEPDIR)/libparasail_sse2_la-nw_stats_diag_sse2_128_64.Plo@am__quote@
@AMDEP_TRUE@@am__include@ @am__quote@src/$(DEPDIR)/libparasail_sse2_la-nw_stats_diag_sse2_128_8.Plo@am__quote@
@AMDEP_TRUE@@am__include@ @am__quote@src/$(DEPDIR)/libparasail_sse2_la-nw_stats_scan_sse2_128_16.Plo@am__quote@
@AMDEP_TRUE@@am__include@ @am__quote@src/$(DEPDIR)/libparasail_sse2_la-nw_stats_scan_sse2_128_32.Plo@am__quote@
@AMDEP_TRUE@@am__include@ @am__quote@src/$(DEPDIR)/libparasail_sse2_la-nw_stats_scan_sse2_128_64.Plo@am__quote@
@AMDEP_TRUE@@am__include@ @am__quote@src/$(DEPDIR)/libparasail_sse2_la-nw_stats_scan_sse2_128_8.Plo@am__quote@
@AMDEP_TRUE@@am__include@ @am__quote@src/$(DEPDIR)/libparasail_sse2_la-nw_stats_striped_sse2_128_16.Plo@am__quote@
@AMDEP_TRUE@@am__include@ @am__quote@src/$(DEPDIR)/libparasail_sse2_la-nw_stats_striped_sse2_128_32.Plo@am__quote@
@AMDEP_TRUE@@am__include@ @am__quote@src/$(DEPDIR)/libparasail_sse2_la-nw_stats_striped_sse2_128_64.Plo@am__quote@
@AMDEP_TRUE@@am__include@ @am__quote@src/$(DEPDIR)/libparasail_sse2_la-nw_stats_striped_sse2_128_8.Plo@am__quote@
@AMDEP_TRUE@@am__include@ @am__quote@src/$(DEPDIR)/libparasail_sse2_la-nw_striped_sse2_128_16.Plo@am__quote@
@AMDEP_TRUE@@am__include@ @am__quote@src/$(DEPDIR)/libparasail_sse2_la-nw_striped_sse2_128_32.Plo@am__quote@
@AMDEP_TRUE@@am__include@ @am__quote@src/$(DEPDIR)/libparasail_sse2_la-nw_striped_sse2_128_64.Plo@am__quote@
@AMDEP_TRUE@@am__include@ @am__quote@src/$(DEPDIR)/libparasail_sse2_la-nw_striped_sse2_128_8.Plo@am__quote@
@AMDEP_TRUE@@am__include@ @am__quote@src/$(DEPDIR)/libparasail_sse2_la-sg_diag_sse2_128_16.Plo@am__quote@
@AMDEP_TRUE@@am__include@ @am__quote@src/$(DEPDIR)/libparasail_sse2_la-sg_diag_sse2_128_32.Plo@am__quote@
@AMDEP_TRUE@@am__include@ @am__quote@src/$(DEPDIR)/libparasail_sse2_la-sg_diag_sse2_128_64.Plo@am__quote@
@AMDEP_TRUE@@am__include@ @am__quote@src/$(DEPDIR)/libparasail_sse2_la-sg_diag_sse2_128_8.Plo@am__quote@
@AMDEP_TRUE@@am__include@ @am__quote@src/$(DEPDIR)/libparasail_sse2_la-sg_scan_sse2_128_16.Plo@am__quote@
@AMDEP_TRUE@@am__include@ @am__quote@src/$(DEPDIR)/libparasail_sse2_la-sg_scan_sse2_128_32.Plo@am__quote@
@AMDEP_TRUE@@am__include@ @am__quote@src/$(DEPDIR)/libparasail_sse2_la-sg_scan_sse2_128_64.Plo@am__quote@
@AMDEP_TRUE@@am__include@ @am__quote@src/$(DEPDIR)/libparasail_sse2_la-sg_scan_sse2_128_8.Plo@am__quote@
@AMDEP_TRUE@@am__include@ @am__quote@src/$(DEPDIR)/libparasail_sse2_la-sg_stats_diag_sse2_128_16.Plo@am__quote@
@AMDEP_TRUE@@am__include@ @am__quote@src/$(DEPDIR)/libparasail_sse2_la-sg_stats_diag_sse2_128_32.Plo@am__quote@
@AMDEP_TRUE@@am__include@ @am__quote@src/$(DEPDIR)/libparasail_sse2_la-sg_stats_diag_sse2_128_64.Plo@am__quote@
@AMDEP_TRUE@@am__include@ @am__quote@src/$(DEPDIR)/libparasail_sse2_la-sg_stats_diag_sse2_128_8.Plo@am__quote@
@AMDEP_TRUE@@am__include@ @am__quote@src/$(DEPDIR)/libparasail_sse2_la-sg_stats_scan_sse2_128_16.Plo@am__quote@
@AMDEP_TRUE@@am__include@ @am__quote@src/$(DEPDIR)/libparasail_sse2_la-sg_stats_scan_sse2_128_32.Plo@am__quote@
@AMDEP_TRUE@@am__include@ @am__quote@src/$(DEPDIR)/libparasail_sse2_la-sg_stats_scan_sse2_128_64.Plo@am__quote@
@AMDEP_TRUE@@am__include@ @am__quote@src/$(DEPDIR)/libparasail_sse2_la-sg_stats_scan_sse2_128_8.Plo@am__quote@
@AMDEP_TRUE@@am__include@ @am__quote@src/$(DEPDIR)/libparasail_sse2_la-sg_stats_striped_sse2_128_16.Plo@am__quote@
@AMDEP_TRUE@@am__include@ @am__quote@src/$(DEPDIR)/libparasail_sse2_la-sg_stats_striped_sse2_128_32.Plo@am__quote@
@AMDEP_TRUE@@am__include@ @am__quote@src/$(DEPDIR)/libparasail_sse2_la-sg_stats_striped_sse2_128_64.Plo@am__quote@
@AMDEP_TRUE@@am__include@ @am__quote@src/$(DEPDIR)/libparasail_sse2_la-sg_stats_striped_sse2_128_8.Plo@am__quote@
@AMDEP_TRUE@@am__include@ @am__quote@src/$(DEPDIR)/libparasail_sse2_la-sg_striped_sse2_128_16.Plo@am__quote@
@AMDEP_TRUE@@am__include@ @am__quote@src/$(DEPDIR)/libparasail_sse2_la-sg_striped_sse2_128_32.Plo@am__quote@
@AMDEP_TRUE@@am__include@ @am__quote@src/$(DEPDIR)/libparasail_sse2_la-sg_striped_sse2_128_64.Plo@am__quote@
@AMDEP_TRUE@@am__include@ @am__quote@src/$(DEPDIR)/libparasail_sse2_la-sg_striped_sse2_128_8.Plo@am__quote@
@AMDEP_TRUE@@am__include@ @am__quote@src/$(DEPDIR)/libparasail_sse2_la-sw_diag_sse2_128_16.Plo@am__quote@
@AMDEP_TRUE@@am__include@ @am__quote@src/$(DEPDIR)/libparasail_sse2_la-sw_diag_sse2_128_32.Plo@am__quote@
@AMDEP_TRUE@@am__include@ @am__quote@src/$(DEPDIR)/libparasail_sse2_la-sw_diag_sse2_128_64.Plo@am__quote@
@AMDEP_TRUE@@am__include@ @am__quote@src/$(DEPDIR)/libparasail_sse2_la-sw_diag_sse2_128_8.Plo@am__quote@
@AMDEP_TRUE@@am__include@ @am__quote@src/$(DEPDIR)/libparasail_sse2_la-sw_scan_sse2_128_16.Plo@am__quote@
@AMDEP_TRUE@@am__include@ @am__quote@src/$(DEPDIR)/libparasail_sse2_la-sw_scan_sse2_128_32.Plo@am__quote@
@AMDEP_TRUE@@am__include@ @am__quote@src/$(DEPDIR)/libparasail_sse2_la-sw_scan_sse2_128_64.Plo@am__quote@
@AMDEP_TRUE@@am__include@ @am__quote@src/$(DEPDIR)/libparasail_sse2_la-sw_scan_sse2_128_8.Plo@am__quote@
@AMDEP_TRUE@@am__include@ @am__quote@src/$(DEPDIR)/libparasail_sse2_la-sw_stats_diag_sse2_128_16.Plo@am__quote@
@AMDEP_TRUE@@am__include@ @am__quote@src/$(DEPDIR)/libparasail_sse2_la-sw_stats_diag_sse2_128_32.Plo@am__quote@
@AMDEP_TRUE@@am__include@ @am__quote@src/$(DEPDIR)/libparasail_sse2_la-sw_stats_diag_sse2_128_64.Plo@am__quote@
@AMDEP_TRUE@@am__include@ @am__quote@src/$(DEPDIR)/libparasail_sse2_la-sw_stats_diag_sse2_128_8.Plo@am__quote@
@AMDEP_TRUE@@am__include@ @am__quote@src/$(DEPDIR)/libparasail_sse2_la-sw_stats_scan_sse2_128_16.Plo@am__quote@
@AMDEP_TRUE@@am__include@ @am__quote@src/$(DEPDIR)/libparasail_sse2_la-sw_stats_scan_sse2_128_32.Plo@am__quote@
@AMDEP_TRUE@@am__include@ @am__quote@src/$(DEPDIR)/libparasail_sse2_la-sw_stats_scan_sse2_128_64.Plo@am__quote@
@AMDEP_TRUE@@am__include@ @am__quote@src/$(DEPDIR)/libparasail_sse2_la-sw_stats_scan_sse2_128_8.Plo@am__quote@
@AMDEP_TRUE@@am__include@ @am__quote@src/$(DEPDIR)/libparasail_sse2_la-sw_stats_striped_sse2_128_16.Plo@am__quote@
@AMDEP_TRUE@@am__include@ @am__quote@src/$(DEPDIR)/libparasail_sse2_la-sw_stats_striped_sse2_128_32.Plo@am__quote@
@AMDEP_TRUE@@am__include@ @am__quote@src/$(DEPDIR)/libparasail_sse2_la-sw_stats_striped_sse2_128_64.Plo@am__quote@
@AMDEP_TRUE@@am__include@ @am__quote@src/$(DEPDIR)/libparasail_sse2_la-sw_stats_striped_sse2_128_8.Plo@am__quote@
@AMDEP_TRUE@@am__include@ @am__quote@src/$(DEPDIR)/libparasail_sse2_la-sw_striped_sse2_128_16.Plo@am__quote@
@AMDEP_TRUE@@am__include@ @am__quote@src/$(DEPDIR)/libparasail_sse2_la-sw_striped_sse2_128_32.Plo@am__quote@
@AMDEP_TRUE@@am__include@ @am__quote@src/$(DEPDIR)/libparasail_sse2_la-sw_striped_sse2_128_64.Plo@am__quote@
@AMDEP_TRUE@@am__include@ @am__quote@src/$(DEPDIR)/libparasail_sse2_la-sw_striped_sse2_128_8.Plo@am__quote@
@AMDEP_TRUE@@am__include@ @am__quote@src/$(DEPDIR)/libparasail_sse2_rowcol_la-nw_diag_sse2_128_16.Plo@am__quote@
@AMDEP_TRUE@@am__include@ @am__quote@src/$(DEPDIR)/libparasail_sse2_rowcol_la-nw_diag_sse2_128_32.Plo@am__quote@
@AMDEP_TRUE@@am__include@ @am__quote@src/$(DEPDIR)/libparasail_sse2_rowcol_la-nw_diag_sse2_128_64.Plo@am__quote@
@AMDEP_TRUE@@am__include@ @am__quote@src/$(DEPDIR)/libparasail_sse2_rowcol_la-nw_diag_sse2_128_8.Plo@am__quote@
@AMDEP_TRUE@@am__include@ @am__quote@src/$(DEPDIR)/libparasail_sse2_rowcol_la-nw_scan_sse2_128_16.Plo@am__quote@
@AMDEP_TRUE@@am__include@ @am__quote@src/$(DEPDIR)/libparasail_sse2_rowcol_la-nw_scan_sse2_128_32.Plo@am__quote@
@AMDEP_TRUE@@am__include@ @am__quote@src/$(DEPDIR)/libparasail_sse2_rowcol_la-nw_scan_sse2_128_64.Plo@am__quote@
@AMDEP_TRUE@@am__include@ @am__quote@src/$(DEPDIR)/libparasail_sse2_rowcol_la-nw_scan_sse2_128_8.Plo@am__quote@
@AMDEP_TRUE@@am__include@ @am__quote@src/$(DEPDIR)/libparasail_sse2_rowcol_la-nw_stats_diag_sse2_128_16.Plo@am__quote@
@AMDEP_TRUE@@am__include@ @am__quote@src/$(DEPDIR)/libparasail_sse2_rowcol_la-nw_stats_diag_sse2_128_32.Plo@am__quote@
@AMDEP_TRUE@@am__include@ @am__quote@src/$(DEPDIR)/libparasail_sse2_rowcol_la-nw_stats_diag_sse2_128_64.Plo@am__quote@
@AMDEP_TRUE@@am__include@ @am__quote@src/$(DEPDIR)/libparasail_sse2_rowcol_la-nw_stats_diag_sse2_128_8.Plo@am__quote@
@AMDEP_TRUE@@am__include@ @am__quote@src/$(DEPDIR)/libparasail_sse2_rowcol_la-nw_stats_scan_sse2_128_16.Plo@am__quote@
@AMDEP_TRUE@@am__include@ @am__quote@src/$(DEPDIR)/libparasail_sse2_rowcol_la-nw_stats_scan_sse2_128_32.Plo@am__quote@
@AMDEP_TRUE@@am__include@ @am__quote@src/$(DEPDIR)/libparasail_sse2_rowcol_la-nw_stats_scan_sse2_128_64.Plo@am__quote@
@AMDEP_TRUE@@am__include@ @am__quote@src/$(DEPDIR)/libparasail_sse2_rowcol_la-nw_stats_scan_sse2_128_8.Plo@am__quote@
@AMDEP_TRUE@@am__include@ @am__quote@src/$(DEPDIR)/libparasail_sse2_rowcol_la-nw_stats_striped_sse2_128_16.Plo@am__quote@
@AMDEP_TRUE@@am__include@ @am__quote@src/$(DEPDIR)/libparasail_sse2_rowcol_la-nw_stats_striped_sse2_128_32.Plo@am__quote@
@AMDEP_TRUE@@am__include@ @am__quote@src/$(DEPDIR)/libparasail_sse2_rowcol_la-nw_stats_striped_sse2_128_64.Plo@am__quote@
@AMDEP_TRUE@@am__include@ @am__quote@src/$(DEPDIR)/libparasail_sse2_rowcol_la-nw_stats_striped_sse2_128_8.Plo@am__quote@
@AMDEP_TRUE@@am__include@ @am__quote@src/$(DEPDIR)/libparasail_sse2_rowcol_la-nw_striped_sse2_128_16.Plo@am__quote@
@AMDEP_TRUE@@am__include@ @am__quote@src/$(DEPDIR)/libparasail_sse2_rowcol_la-nw_striped_sse2_128_32.Plo@am__quote@
@AMDEP_TRUE@@am__include@ @am__quote@src/$(DEPDIR)/libparasail_sse2_rowcol_la-nw_striped_sse2_128_64.Plo@am__quote@
@AMDEP_TRUE@@am__include@ @am__quote@src/$(DEPDIR)/libparasail_sse2_rowcol_la-nw_striped_sse2_128_8.Plo@am__quote@
@AMDEP_TRUE@@am__include@ @am__quote@src/$(DEPDIR)/libparasail_sse2_rowcol_la-sg_diag_sse2_128_16.Plo@am__quote@
@AMDEP_TRUE@@am__include@ @am__quote@src/$(DEPDIR)/libparasail_sse2_rowcol_la-sg_diag_sse2_128_32.Plo@am__quote@
@AMDEP_TRUE@@am__include@ @am__quote@src/$(DEPDIR)/libparasail_sse2_rowcol_la-sg_diag_sse2_128_64.Plo@am__quote@
@AMDEP_TRUE@@am__include@ @am__quote@src/$(DEPDIR)/libparasail_sse2_rowcol_la-sg_diag_sse2_128_8.Plo@am__quote@
@AMDEP_TRUE@@am__include@ @am__quote@src/$(DEPDIR)/libparasail_sse2_rowcol_la-sg_scan_sse2_128_16.Plo@am__quote@
@AMDEP_TRUE@@am__include@ @am__quote@src/$(DEPDIR)/libparasail_sse2_rowcol_la-sg_scan_sse2_128_32.Plo@am__quote@
@AMDEP_TRUE@@am__include@ @am__quote@src/$(DEPDIR)/libparasail_sse2_rowcol_la-sg_scan_sse2_128_64.Plo@am__quote@
@AMDEP_TRUE@@am__include@ @am__quote@src/$(DEPDIR)/libparasail_sse2_rowcol_la-sg_scan_sse2_128_8.Plo@am__quote@
@AMDEP_TRUE@@am__include@ @am__quote@src/$(DEPDIR)/libparasail_sse2_rowcol_la-sg_stats_diag_sse2_128_16.Plo@am__quote@
@AMDEP_TRUE@@am__include@ @am__quote@src/$(DEPDIR)/libparasail_sse2_rowcol_la-sg_stats_diag_sse2_128_32.Plo@am__quote@
@AMDEP_TRUE@@am__include@ @am__quote@src/$(DEPDIR)/libparasail_sse2_rowcol_la-sg_stats_diag_sse2_128_64.Plo@am__quote@
@AMDEP_TRUE@@am__include@ @am__quote@src/$(DEPDIR)/libparasail_sse2_rowcol_la-sg_stats_diag_sse2_128_8.Plo@am__quote@
@AMDEP_TRUE@@am__include@ @am__quote@src/$(DEPDIR)/libparasail_sse2_rowcol_la-sg_stats_scan_sse2_128_16.Plo@am__quote@
@AMDEP_TRUE@@am__include@ @am__quote@src/$(DEPDIR)/libparasail_sse2_rowcol_la-sg_stats_scan_sse2_128_32.Plo@am__quote@
@AMDEP_TRUE@@am__include@ @am__quote@src/$(DEPDIR)/libparasail_sse2_rowcol_la-sg_stats_scan_sse2_128_64.Plo@am__quote@
@AMDEP_TRUE@@am__include@ @am__quote@src/$(DEPDIR)/libparasail_sse2_rowcol_la-sg_stats_scan_sse2_128_8.Plo@am__quote@
@AMDEP_TRUE@@am__include@ @am__quote@src/$(DEPDIR)/libparasail_sse2_rowcol_la-sg_stats_striped_sse2_128_16.Plo@am__quote@
@AMDEP_TRUE@@am__include@ @am__quote@src/$(DEPDIR)/libparasail_sse2_rowcol_la-sg_stats_striped_sse2_128_32.Plo@am__quote@
@AMDEP_TRUE@@am__include@ @am__quote@src/$(DEPDIR)/libparasail_sse2_rowcol_la-sg_stats_striped_sse2_128_64.Plo@am__quote@
@AMDEP_TRUE@@am__include@ @am__quote@src/$(DEPDIR)/libparasail_sse2_rowcol_la-sg_stats_striped_sse2_128_8.Plo@am__quote@
@AMDEP_TRUE@@am__include@ @am__quote@src/$(DEPDIR)/libparasail_sse2_rowcol_la-sg_striped_sse2_128_16.Plo@am__quote@
@AMDEP_TRUE@@am__include@ @am__quote@src/$(DEPDIR)/libparasail_sse2_rowcol_la-sg_striped_sse2_128_32.Plo@am__quote@
@AMDEP_TRUE@@am__include@ @am__quote@src/$(DEPDIR)/libparasail_sse2_rowcol_la-sg_striped_sse2_128_64.Plo@am__quote@
@AMDEP_TRUE@@am__include@ @am__quote@src/$(DEPDIR)/libparasail_sse2_rowcol_la-sg_striped_sse2_128_8.Plo@am__quote@
@AMDEP_TRUE@@am__include@ @am__quote@src/$(DEPDIR)/libparasail_sse2_rowcol_la-sw_diag_sse2_128_16.Plo@am__quote@
@AMDEP_TRUE@@am__include@ @am__quote@src/$(DEPDIR)/libparasail_sse2_rowcol_la-sw_diag_sse2_128_32.Plo@am__quote@
@AMDEP_TRUE@@am__include@ @am__quote@src/$(DEPDIR)/libparasail_sse2_rowcol_la-sw_diag_sse2_128_64.Plo@am__quote@
@AMDEP_TRUE@@am__include@ @am__quote@src/$(DEPDIR)/libparasail_sse2_rowcol_la-sw_diag_sse2_128_8.Plo@am__quote@
@AMDEP_TRUE@@am__include@ @am__quote@src/$(DEPDIR)/libparasail_sse2_rowcol_la-sw_scan_sse2_128_16.Plo@am__quote@
@AMDEP_TRUE@@am__include@ @am__quote@src/$(DEPDIR)/libparasail_sse2_rowcol_la-sw_scan_sse2_128_32.Plo@am__quote@
@AMDEP_TRUE@@am__include@ @am__quote@src/$(DEPDIR)/libparasail_sse2_rowcol_la-sw_scan_sse2_128_64.Plo@am__quote@
@AMDEP_TRUE@@am__include@ @am__quote@src/$(DEPDIR)/libparasail_sse2_rowcol_la-sw_scan_sse2_128_8.Plo@am__quote@
@AMDEP_TRUE@@am__include@ @am__quote@src/$(DEPDIR)/libparasail_sse2_rowcol_la-sw_stats_diag_sse2_128_16.Plo@am__quote@
@AMDEP_TRUE@@am__include@ @am__quote@src/$(DEPDIR)/libparasail_sse2_rowcol_la-sw_stats_diag_sse2_128_32.Plo@am__quote@
@AMDEP_TRUE@@am__include@ @am__quote@src/$(DEPDIR)/libparasail_sse2_rowcol_la-sw_stats_diag_sse2_128_64.Plo@am__quote@
@AMDEP_TRUE@@am__include@ @am__quote@src/$(DEPDIR)/libparasail_sse2_rowcol_la-sw_stats_diag_sse2_128_8.Plo@am__quote@
@AMDEP_TRUE@@am__include@ @am__quote@src/$(DEPDIR)/libparasail_sse2_rowcol_la-sw_stats_scan_sse2_128_16.Plo@am__quote@
@AMDEP_TRUE@@am__include@ @am__quote@src/$(DEPDIR)/libparasail_sse2_rowcol_la-sw_stats_scan_sse2_128_32.Plo@am__quote@
@AMDEP_TRUE@@am__include@ @am__quote@src/$(DEPDIR)/libparasail_sse2_rowcol_la-sw_stats_scan_sse2_128_64.Plo@am__quote@
@AMDEP_TRUE@@am__include@ @am__quote@src/$(DEPDIR)/libparasail_sse2_rowcol_la-sw_stats_scan_sse2_128_8.Plo@am__quote@
@AMDEP_TRUE@@am__include@ @am__quote@src/$(DEPDIR)/libparasail_sse2_rowcol_la-sw_stats_striped_sse2_128_16.Plo@am__quote@
@AMDEP_TRUE@@am__include@ @am__quote@src/$(DEPDIR)/libparasail_sse2_rowcol_la-sw_stats_striped_sse2_128_32.Plo@am__quote@
@AMDEP_TRUE@@am__include@ @am__quote@src/$(DEPDIR)/libparasail_sse2_rowcol_la-sw_stats_striped_sse2_128_64.Plo@am__quote@
@AMDEP_TRUE@@am__include@ @am__quote@src/$(DEPDIR)/libparasail_sse2_rowcol_la-sw_stats_striped_sse2_128_8.Plo@am__quote@
@AMDEP_TRUE@@am__include@ @am__quote@src/$(DEPDIR)/libparasail_sse2_rowcol_la-sw_striped_sse2_128_16.Plo@am__quote@
@AMDEP_TRUE@@am__include@ @am__quote@src/$(DEPDIR)/libparasail_sse2_rowcol_la-sw_striped_sse2_128_32.Plo@am__quote@
@AMDEP_TRUE@@am__include@ @am__quote@src/$(DEPDIR)/libparasail_sse2_rowcol_la-sw_striped_sse2_128_64.Plo@am__quote@
@AMDEP_TRUE@@am__include@ @am__quote@src/$(DEPDIR)/libparasail_sse2_rowcol_la-sw_striped_sse2_128_8.Plo@am__quote@
@AMDEP_TRUE@@am__include@ @am__quote@src/$(DEPDIR)/libparasail_sse2_table_la-nw_diag_sse2_128_16.Plo@am__quote@
@AMDEP_TRUE@@am__include@ @am__quote@src/$(DEPDIR)/libparasail_sse2_table_la-nw_diag_sse2_128_32.Plo@am__quote@
@AMDEP_TRUE@@am__include@ @am__quote@src/$(DEPDIR)/libparasail_sse2_table_la-nw_diag_sse2_128_64.Plo@am__quote@
@AMDEP_TRUE@@am__include@ @am__quote@src/$(DEPDIR)/libparasail_sse2_table_la-nw_diag_sse2_128_8.Plo@am__quote@
@AMDEP_TRUE@@am__include@ @am__quote@src/$(DEPDIR)/libparasail_sse2_table_la-nw_scan_sse2_128_16.Plo@am__quote@
@AMDEP_TRUE@@am__include@ @am__quote@src/$(DEPDIR)/libparasail_sse2_table_la-nw_scan_sse2_128_32.Plo@am__quote@
@AMDEP_TRUE@@am__include@ @am__quote@src/$(DEPDIR)/libparasail_sse2_table_la-nw_scan_sse2_128_64.Plo@am__quote@
@AMDEP_TRUE@@am__include@ @am__quote@src/$(DEPDIR)/libparasail_sse2_table_la-nw_scan_sse2_128_8.Plo@am__quote@
@AMDEP_TRUE@@am__include@ @am__quote@src/$(DEPDIR)/libparasail_sse2_table_la-nw_stats_diag_sse2_128_16.Plo@am__quote@
@AMDEP_TRUE@@am__include@ @am__quote@src/$(DEPDIR)/libparasail_sse2_table_la-nw_stats_diag_sse2_128_32.Plo@am__quote@
@AMDEP_TRUE@@am__include@ @am__quote@src/$(DEPDIR)/libparasail_sse2_table_la-nw_stats_diag_sse2_128_64.Plo@am__quote@
@AMDEP_TRUE@@am__include@ @am__quote@src/$(DEPDIR)/libparasail_sse2_table_la-nw_stats_diag_sse2_128_8.Plo@am__quote@
@AMDEP_TRUE@@am__include@ @am__quote@src/$(DEPDIR)/libparasail_sse2_table_la-nw_stats_scan_sse2_128_16.Plo@am__quote@
@AMDEP_TRUE@@am__include@ @am__quote@src/$(DEPDIR)/libparasail_sse2_table_la-nw_stats_scan_sse2_128_32.Plo@am__quote@
@AMDEP_TRUE@@am__include@ @am__quote@src/$(DEPDIR)/libparasail_sse2_table_la-nw_stats_scan_sse2_128_64.Plo@am__quote@
@AMDEP_TRUE@@am__include@ @am__quote@src/$(DEPDIR)/libparasail_sse2_table_la-nw_stats_scan_sse2_128_8.Plo@am__quote@
@AMDEP_TRUE@@am__include@ @am__quote@src/$(DEPDIR)/libparasail_sse2_table_la-nw_stats_striped_sse2_128_16.Plo@am__quote@
@AMDEP_TRUE@@am__include@ @am__quote@src/$(DEPDIR)/libparasail_sse2_table_la-nw_stats_striped_sse2_128_32.Plo@am__quote@
@AMDEP_TRUE@@am__include@ @am__quote@src/$(DEPDIR)/libparasail_sse2_table_la-nw_stats_striped_sse2_128_64.Plo@am__quote@
@AMDEP_TRUE@@am__include@ @am__quote@src/$(DEPDIR)/libparasail_sse2_table_la-nw_stats_striped_sse2_128_8.Plo@am__quote@
@AMDEP_TRUE@@am__include@ @am__quote@src/$(DEPDIR)/libparasail_sse2_table_la-nw_striped_sse2_128_16.Plo@am__quote@
@AMDEP_TRUE@@am__include@ @am__quote@src/$(DEPDIR)/libparasail_sse2_table_la-nw_striped_sse2_128_32.Plo@am__quote@
@AMDEP_TRUE@@am__include@ @am__quote@src/$(DEPDIR)/libparasail_sse2_table_la-nw_striped_sse2_128_64.Plo@am__quote@
@AMDEP_TRUE@@am__include@ @am__quote@src/$(DEPDIR)/libparasail_sse2_table_la-nw_striped_sse2_128_8.Plo@am__quote@
@AMDEP_TRUE@@am__include@ @am__quote@src/$(DEPDIR)/libparasail_sse2_table_la-sg_diag_sse2_128_16.Plo@am__quote@
@AMDEP_TRUE@@am__include@ @am__quote@src/$(DEPDIR)/libparasail_sse2_table_la-sg_diag_sse2_128_32.Plo@am__quote@
@AMDEP_TRUE@@am__include@ @am__quote@src/$(DEPDIR)/libparasail_sse2_table_la-sg_diag_sse2_128_64.Plo@am__quote@
@AMDEP_TRUE@@am__include@ @am__quote@src/$(DEPDIR)/libparasail_sse2_table_la-sg_diag_sse2_128_8.Plo@am__quote@
@AMDEP_TRUE@@am__include@ @am__quote@src/$(DEPDIR)/libparasail_sse2_table_la-sg_scan_sse2_128_16.Plo@am__quote@
@AMDEP_TRUE@@am__include@ @am__quote@src/$(DEPDIR)/libparasail_sse2_table_la-sg_scan_sse2_128_32.Plo@am__quote@
@AMDEP_TRUE@@am__include@ @am__quote@src/$(DEPDIR)/libparasail_sse2_table_la-sg_scan_sse2_128_64.Plo@am__quote@
@AMDEP_TRUE@@am__include@ @am__quote@src/$(DEPDIR)/libparasail_sse2_table_la-sg_scan_sse2_128_8.Plo@am__quote@
@AMDEP_TRUE@@am__include@ @am__quote@src/$(DEPDIR)/libparasail_sse2_table_la-sg_stats_diag_sse2_128_16.Plo@am__quote@
@AMDEP_TRUE@@am__include@ @am__quote@src/$(DEPDIR)/libparasail_sse2_table_la-sg_stats_diag_sse2_128_32.Plo@am__quote@
@AMDEP_TRUE@@am__include@ @am__quote@src/$(DEPDIR)/libparasail_sse2_table_la-sg_stats_diag_sse2_128_64.Plo@am__quote@
@AMDEP_TRUE@@am__include@ @am__quote@src/$(DEPDIR)/libparasail_sse2_table_la-sg_stats_diag_sse2_128_8.Plo@am__quote@
@AMDEP_TRUE@@am__include@ @am__quote@src/$(DEPDIR)/libparasail_sse2_table_la-sg_stats_scan_sse2_128_16.Plo@am__quote@
@AMDEP_TRUE@@am__include@ @am__quote@src/$(DEPDIR)/libparasail_sse2_table_la-sg_stats_scan_sse2_128_32.Plo@am__quote@
@AMDEP_TRUE@@am__include@ @am__quote@src/$(DEPDIR)/libparasail_sse2_table_la-sg_stats_scan_sse2_128_64.Plo@am__quote@
@AMDEP_TRUE@@am__include@ @am__quote@src/$(DEPDIR)/libparasail_sse2_table_la-sg_stats_scan_sse2_128_8.Plo@am__quote@
@AMDEP_TRUE@@am__include@ @am__quote@src/$(DEPDIR)/libparasail_sse2_table_la-sg_stats_striped_sse2_128_16.Plo@am__quote@
@AMDEP_TRUE@@am__include@ @am__quote@src/$(DEPDIR)/libparasail_sse2_table_la-sg_stats_striped_sse2_128_32.Plo@am__quote@
@AMDEP_TRUE@@am__include@ @am__quote@src/$(DEPDIR)/libparasail_sse2_table_la-sg_stats_striped_sse2_128_64.Plo@am__quote@
@AMDEP_TRUE@@am__include@ @am__quote@src/$(DEPDIR)/libparasail_sse2_table_la-sg_stats_striped_sse2_128_8.Plo@am__quote@
@AMDEP_TRUE@@am__include@ @am__quote@src/$(DEPDIR)/libparasail_sse2_table_la-sg_striped_sse2_128_16.Plo@am__quote@
@AMDEP_TRUE@@am__include@ @am__quote@src/$(DEPDIR)/libparasail_sse2_table_la-sg_striped_sse2_128_32.Plo@am__quote@
@AMDEP_TRUE@@am__include@ @am__quote@src/$(DEPDIR)/libparasail_sse2_table_la-sg_striped_sse2_128_64.Plo@am__quote@
@AMDEP_TRUE@@am__include@ @am__quote@src/$(DEPDIR)/libparasail_sse2_table_la-sg_striped_sse2_128_8.Plo@am__quote@
@AMDEP_TRUE@@am__include@ @am__quote@src/$(DEPDIR)/libparasail_sse2_table_la-sw_diag_sse2_128_16.Plo@am__quote@
@AMDEP_TRUE@@am__include@ @am__quote@src/$(DEPDIR)/libparasail_sse2_table_la-sw_diag_sse2_128_32.Plo@am__quote@
@AMDEP_TRUE@@am__include@ @am__quote@src/$(DEPDIR)/libparasail_sse2_table_la-sw_diag_sse2_128_64.Plo@am__quote@
@AMDEP_TRUE@@am__include@ @am__quote@src/$(DEPDIR)/libparasail_sse2_table_la-sw_diag_sse2_128_8.Plo@am__quote@
@AMDEP_TRUE@@am__include@ @am__quote@src/$(DEPDIR)/libparasail_sse2_table_la-sw_scan_sse2_128_16.Plo@am__quote@
@AMDEP_TRUE@@am__include@ @am__quote@src/$(DEPDIR)/libparasail_sse2_table_la-sw_scan_sse2_128_32.Plo@am__quote@
@AMDEP_TRUE@@am__include@ @am__quote@src/$(DEPDIR)/libparasail_sse2_table_la-sw_scan_sse2_128_64.Plo@am__quote@
@AMDEP_TRUE@@am__include@ @am__quote@src/$(DEPDIR)/libparasail_sse2_table_la-sw_scan_sse2_128_8.Plo@am__quote@
@AMDEP_TRUE@@am__include@ @am__quote@src/$(DEPDIR)/libparasail_sse2_table_la-sw_stats_diag_sse2_128_16.Plo@am__quote@
@AMDEP_TRUE@@am__include@ @am__quote@src/$(DEPDIR)/libparasail_sse2_table_la-sw_stats_diag_sse2_128_32.Plo@am__quote@
@AMDEP_TRUE@@am__include@ @am__quote@src/$(DEPDIR)/libparasail_sse2_table_la-sw_stats_diag_sse2_128_64.Plo@am__quote@
@AMDEP_TRUE@@am__include@ @am__quote@src/$(DEPDIR)/libparasail_sse2_table_la-sw_stats_diag_sse2_128_8.Plo@am__quote@
@AMDEP_TRUE@@am__include@ @am__quote@src/$(DEPDIR)/libparasail_sse2_table_la-sw_stats_scan_sse2_128_16.Plo@am__quote@
@AMDEP_TRUE@@am__include@ @am__quote@src/$(DEPDIR)/libparasail_sse2_table_la-sw_stats_scan_sse2_128_32.Plo@am__quote@
@AMDEP_TRUE@@am__include@ @am__quote@src/$(DEPDIR)/libparasail_sse2_table_la-sw_stats_scan_sse2_128_64.Plo@am__quote@
@AMDEP_TRUE@@am__include@ @am__quote@src/$(DEPDIR)/libparasail_sse2_table_la-sw_stats_scan_sse2_128_8.Plo@am__quote@
@AMDEP_TRUE@@am__include@ @am__quote@src/$(DEPDIR)/libparasail_sse2_table_la-sw_stats_striped_sse2_128_16.Plo@am__quote@
@AMDEP_TRUE@@am__include@ @am__quote@src/$(DEPDIR)/libparasail_sse2_table_la-sw_stats_striped_sse2_128_32.Plo@am__quote@
@AMDEP_TRUE@@am__include@ @am__quote@src/$(DEPDIR)/libparasail_sse2_table_la-sw_stats_striped_sse2_128_64.Plo@am__quote@
@AMDEP_TRUE@@am__include@ @am__quote@src/$(DEPDIR)/libparasail_sse2_table_la-sw_stats_striped_sse2_128_8.Plo@am__quote@
@AMDEP_TRUE@@am__include@ @am__quote@src/$(DEPDIR)/libparasail_sse2_table_la-sw_striped_sse2_128_16.Plo@am__quote@
@AMDEP_TRUE@@am__include@ @am__quote@src/$(DEPDIR)/libparasail_sse2_table_la-sw_striped_sse2_128_32.Plo@am__quote@
@AMDEP_TRUE@@am__include@ @am__quote@src/$(DEPDIR)/libparasail_sse2_table_la-sw_striped_sse2_128_64.Plo@am__quote@
@AMDEP_TRUE@@am__include@ @am__quote@src/$(DEPDIR)/libparasail_sse2_table_la-sw_striped_sse2_128_8.Plo@am__quote@
@AMDEP_TRUE@@am__include@ @am__quote@src/$(DEPDIR)/libparasail_sse41_la-nw_diag_sse41_128_16.Plo@am__quote@
@AMDEP_TRUE@@am__include@ @am__quote@src/$(DEPDIR)/libparasail_sse41_la-nw_diag_sse41_128_32.Plo@am__quote@
@AMDEP_TRUE@@am__include@ @am__quote@src/$(DEPDIR)/libparasail_sse41_la-nw_diag_sse41_128_64.Plo@am__quote@
@AMDEP_TRUE@@am__include@ @am__quote@src/$(DEPDIR)/libparasail_sse41_la-nw_diag_sse41_128_8.Plo@am__quote@
@AMDEP_TRUE@@am__include@ @am__quote@src/$(DEPDIR)/libparasail_sse41_la-nw_scan_sse41_128_16.Plo@am__quote@
@AMDEP_TRUE@@am__include@ @am__quote@src/$(DEPDIR)/libparasail_sse41_la-nw_scan_sse41_128_32.Plo@am__quote@
@AMDEP_TRUE@@am__include@ @am__quote@src/$(DEPDIR)/libparasail_sse41_la-nw_scan_sse41_128_64.Plo@am__quote@
@AMDEP_TRUE@@am__include@ @am__quote@src/$(DEPDIR)/libparasail_sse41_la-nw_scan_sse41_128_8.Plo@am__quote@
@AMDEP_TRUE@@am__include@ @am__quote@src/$(DEPDIR)/libparasail_sse41_la-nw_stats_diag_sse41_128_16.Plo@am__quote@
@AMDEP_TRUE@@am__include@ @am__quote@src/$(DEPDIR)/libparasail_sse41_la-nw_stats_diag_sse41_128_32.Plo@am__quote@
@AMDEP_TRUE@@am__include@ @am__quote@src/$(DEPDIR)/libparasail_sse41_la-nw_stats_diag_sse41_128_64.Plo@am__quote@
@AMDEP_TRUE@@am__include@ @am__quote@src/$(DEPDIR)/libparasail_sse41_la-nw_stats_diag_sse41_128_8.Plo@am__quote@
@AMDEP_TRUE@@am__include@ @am__quote@src/$(DEPDIR)/libparasail_sse41_la-nw_stats_scan_sse41_128_16.Plo@am__quote@
@AMDEP_TRUE@@am__include@ @am__quote@src/$(DEPDIR)/libparasail_sse41_la-nw_stats_scan_sse41_128_32.Plo@am__quote@
@AMDEP_TRUE@@am__include@ @am__quote@src/$(DEPDIR)/libparasail_sse41_la-nw_stats_scan_sse41_128_64.Plo@am__quote@
@AMDEP_TRUE@@am__include@ @am__quote@src/$(DEPDIR)/libparasail_sse41_la-nw_stats_scan_sse41_128_8.Plo@am__quote@
@AMDEP_TRUE@@am__include@ @am__quote@src/$(DEPDIR)/libparasail_sse41_la-nw_stats_striped_sse41_128_16.Plo@am__quote@
@AMDEP_TRUE@@am__include@ @am__quote@src/$(DEPDIR)/libparasail_sse41_la-nw_stats_striped_sse41_128_32.Plo@am__quote@
@AMDEP_TRUE@@am__include@ @am__quote@src/$(DEPDIR)/libparasail_sse41_la-nw_stats_striped_sse41_128_64.Plo@am__quote@
@AMDEP_TRUE@@am__include@ @am__quote@src/$(DEPDIR)/libparasail_sse41_la-nw_stats_striped_sse41_128_8.Plo@am__quote@
@AMDEP_TRUE@@am__include@ @am__quote@src/$(DEPDIR)/libparasail_sse41_la-nw_striped_sse41_128_16.Plo@am__quote@
@AMDEP_TRUE@@am__include@ @am__quote@src/$(DEPDIR)/libparasail_sse41_la-nw_striped_sse41_128_32.Plo@am__quote@
@AMDEP_TRUE@@am__include@ @am__quote@src/$(DEPDIR)/libparasail_sse41_la-nw_striped_sse41_128_64.Plo@am__quote@
@AMDEP_TRUE@@am__include@ @am__quote@src/$(DEPDIR)/libparasail_sse41_la-nw_striped_sse41_128_8.Plo@am__quote@
@AMDEP_TRUE@@am__include@ @am__quote@src/$(DEPDIR)/libparasail_sse41_la-sg_diag_sse41_128_16.Plo@am__quote@
@AMDEP_TRUE@@am__include@ @am__quote@src/$(DEPDIR)/libparasail_sse41_la-sg_diag_sse41_128_32.Plo@am__quote@
@AMDEP_TRUE@@am__include@ @am__quote@src/$(DEPDIR)/libparasail_sse41_la-sg_diag_sse41_128_64.Plo@am__quote@
@AMDEP_TRUE@@am__include@ @am__quote@src/$(DEPDIR)/libparasail_sse41_la-sg_diag_sse41_128_8.Plo@am__quote@
@AMDEP_TRUE@@am__include@ @am__quote@src/$(DEPDIR)/libparasail_sse41_la-sg_scan_sse41_128_16.Plo@am__quote@
@AMDEP_TRUE@@am__include@ @am__quote@src/$(DEPDIR)/libparasail_sse41_la-sg_scan_sse41_128_32.Plo@am__quote@
@AMDEP_TRUE@@am__include@ @am__quote@src/$(DEPDIR)/libparasail_sse41_la-sg_scan_sse41_128_64.Plo@am__quote@
@AMDEP_TRUE@@am__include@ @am__quote@src/$(DEPDIR)/libparasail_sse41_la-sg_scan_sse41_128_8.Plo@am__quote@
@AMDEP_TRUE@@am__include@ @am__quote@src/$(DEPDIR)/libparasail_sse41_la-sg_stats_diag_sse41_128_16.Plo@am__quote@
@AMDEP_TRUE@@am__include@ @am__quote@src/$(DEPDIR)/libparasail_sse41_la-sg_stats_diag_sse41_128_32.Plo@am__quote@
@AMDEP_TRUE@@am__include@ @am__quote@src/$(DEPDIR)/libparasail_sse41_la-sg_stats_diag_sse41_128_64.Plo@am__quote@
@AMDEP_TRUE@@am__include@ @am__quote@src/$(DEPDIR)/libparasail_sse41_la-sg_stats_diag_sse41_128_8.Plo@am__quote@
@AMDEP_TRUE@@am__include@ @am__quote@src/$(DEPDIR)/libparasail_sse41_la-sg_stats_scan_sse41_128_16.Plo@am__quote@
@AMDEP_TRUE@@am__include@ @am__quote@src/$(DEPDIR)/libparasail_sse41_la-sg_stats_scan_sse41_128_32.Plo@am__quote@
@AMDEP_TRUE@@am__include@ @am__quote@src/$(DEPDIR)/libparasail_sse41_la-sg_stats_scan_sse41_128_64.Plo@am__quote@
@AMDEP_TRUE@@am__include@ @am__quote@src/$(DEPDIR)/libparasail_sse41_la-sg_stats_scan_sse41_128_8.Plo@am__quote@
@AMDEP_TRUE@@am__include@ @am__quote@src/$(DEPDIR)/libparasail_sse41_la-sg_stats_striped_sse41_128_16.Plo@am__quote@
@AMDEP_TRUE@@am__include@ @am__quote@src/$(DEPDIR)/libparasail_sse41_la-sg_stats_striped_sse41_128_32.Plo@am__quote@
@AMDEP_TRUE@@am__include@ @am__quote@src/$(DEPDIR)/libparasail_sse41_la-sg_stats_striped_sse41_128_64.Plo@am__quote@
@AMDEP_TRUE@@am__include@ @am__quote@src/$(DEPDIR)/libparasail_sse41_la-sg_stats_striped_sse41_128_8.Plo@am__quote@
@AMDEP_TRUE@@am__include@ @am__quote@src/$(DEPDIR)/libparasail_sse41_la-sg_striped_sse41_128_16.Plo@am__quote@
@AMDEP_TRUE@@am__include@ @am__quote@src/$(DEPDIR)/libparasail_sse41_la-sg_striped_sse41_128_32.Plo@am__quote@
@AMDEP_TRUE@@am__include@ @am__quote@src/$(DEPDIR)/libparasail_sse41_la-sg_striped_sse41_128_64.Plo@am__quote@
@AMDEP_TRUE@@am__include@ @am__quote@src/$(DEPDIR)/libparasail_sse41_la-sg_striped_sse41_128_8.Plo@am__quote@
@AMDEP_TRUE@@am__include@ @am__quote@src/$(DEPDIR)/libparasail_sse41_la-sw_blocked_sse41_128_16.Plo@am__quote@
@AMDEP_TRUE@@am__include@ @am__quote@src/$(DEPDIR)/libparasail_sse41_la-sw_blocked_sse41_128_32.Plo@am__quote@
@AMDEP_TRUE@@am__include@ @am__quote@src/$(DEPDIR)/libparasail_sse41_la-sw_diag_sse41_128_16.Plo@am__quote@
@AMDEP_TRUE@@am__include@ @am__quote@src/$(DEPDIR)/libparasail_sse41_la-sw_diag_sse41_128_32.Plo@am__quote@
@AMDEP_TRUE@@am__include@ @am__quote@src/$(DEPDIR)/libparasail_sse41_la-sw_diag_sse41_128_64.Plo@am__quote@
@AMDEP_TRUE@@am__include@ @am__quote@src/$(DEPDIR)/libparasail_sse41_la-sw_diag_sse41_128_8.Plo@am__quote@
@AMDEP_TRUE@@am__include@ @am__quote@src/$(DEPDIR)/libparasail_sse41_la-sw_scan_sse41_128_16.Plo@am__quote@
@AMDEP_TRUE@@am__include@ @am__quote@src/$(DEPDIR)/libparasail_sse41_la-sw_scan_sse41_128_32.Plo@am__quote@
@AMDEP_TRUE@@am__include@ @am__quote@src/$(DEPDIR)/libparasail_sse41_la-sw_scan_sse41_128_64.Plo@am__quote@
@AMDEP_TRUE@@am__include@ @am__quote@src/$(DEPDIR)/libparasail_sse41_la-sw_scan_sse41_128_8.Plo@am__quote@
@AMDEP_TRUE@@am__include@ @am__quote@src/$(DEPDIR)/libparasail_sse41_la-sw_stats_diag_sse41_128_16.Plo@am__quote@
@AMDEP_TRUE@@am__include@ @am__quote@src/$(DEPDIR)/libparasail_sse41_la-sw_stats_diag_sse41_128_32.Plo@am__quote@
@AMDEP_TRUE@@am__include@ @am__quote@src/$(DEPDIR)/libparasail_sse41_la-sw_stats_diag_sse41_128_64.Plo@am__quote@
@AMDEP_TRUE@@am__include@ @am__quote@src/$(DEPDIR)/libparasail_sse41_la-sw_stats_diag_sse41_128_8.Plo@am__quote@
@AMDEP_TRUE@@am__include@ @am__quote@src/$(DEPDIR)/libparasail_sse41_la-sw_stats_scan_sse41_128_16.Plo@am__quote@
@AMDEP_TRUE@@am__include@ @am__quote@src/$(DEPDIR)/libparasail_sse41_la-sw_stats_scan_sse41_128_32.Plo@am__quote@
@AMDEP_TRUE@@am__include@ @am__quote@src/$(DEPDIR)/libparasail_sse41_la-sw_stats_scan_sse41_128_64.Plo@am__quote@
@AMDEP_TRUE@@am__include@ @am__quote@src/$(DEPDIR)/libparasail_sse41_la-sw_stats_scan_sse41_128_8.Plo@am__quote@
@AMDEP_TRUE@@am__include@ @am__quote@src/$(DEPDIR)/libparasail_sse41_la-sw_stats_striped_sse41_128_16.Plo@am__quote@
@AMDEP_TRUE@@am__include@ @am__quote@src/$(DEPDIR)/libparasail_sse41_la-sw_stats_striped_sse41_128_32.Plo@am__quote@
@AMDEP_TRUE@@am__include@ @am__quote@src/$(DEPDIR)/libparasail_sse41_la-sw_stats_striped_sse41_128_64.Plo@am__quote@
@AMDEP_TRUE@@am__include@ @am__quote@src/$(DEPDIR)/libparasail_sse41_la-sw_stats_striped_sse41_128_8.Plo@am__quote@
@AMDEP_TRUE@@am__include@ @am__quote@src/$(DEPDIR)/libparasail_sse41_la-sw_striped_sse41_128_16.Plo@am__quote@
@AMDEP_TRUE@@am__include@ @am__quote@src/$(DEPDIR)/libparasail_sse41_la-sw_striped_sse41_128_32.Plo@am__quote@
@AMDEP_TRUE@@am__include@ @am__quote@src/$(DEPDIR)/libparasail_sse41_la-sw_striped_sse41_128_64.Plo@am__quote@
@AMDEP_TRUE@@am__include@ @am__quote@src/$(DEPDIR)/libparasail_sse41_la-sw_striped_sse41_128_8.Plo@am__quote@
@AMDEP_TRUE@@am__include@ @am__quote@src/$(DEPDIR)/libparasail_sse41_rowcol_la-nw_diag_sse41_128_16.Plo@am__quote@
@AMDEP_TRUE@@am__include@ @am__quote@src/$(DEPDIR)/libparasail_sse41_rowcol_la-nw_diag_sse41_128_32.Plo@am__quote@
@AMDEP_TRUE@@am__include@ @am__quote@src/$(DEPDIR)/libparasail_sse41_rowcol_la-nw_diag_sse41_128_64.Plo@am__quote@
@AMDEP_TRUE@@am__include@ @am__quote@src/$(DEPDIR)/libparasail_sse41_rowcol_la-nw_diag_sse41_128_8.Plo@am__quote@
@AMDEP_TRUE@@am__include@ @am__quote@src/$(DEPDIR)/libparasail_sse41_rowcol_la-nw_scan_sse41_128_16.Plo@am__quote@
@AMDEP_TRUE@@am__include@ @am__quote@src/$(DEPDIR)/libparasail_sse41_rowcol_la-nw_scan_sse41_128_32.Plo@am__quote@
@AMDEP_TRUE@@am__include@ @am__quote@src/$(DEPDIR)/libparasail_sse41_rowcol_la-nw_scan_sse41_128_64.Plo@am__quote@
@AMDEP_TRUE@@am__include@ @am__quote@src/$(DEPDIR)/libparasail_sse41_rowcol_la-nw_scan_sse41_128_8.Plo@am__quote@
@AMDEP_TRUE@@am__include@ @am__quote@src/$(DEPDIR)/libparasail_sse41_rowcol_la-nw_stats_diag_sse41_128_16.Plo@am__quote@
@AMDEP_TRUE@@am__include@ @am__quote@src/$(DEPDIR)/libparasail_sse41_rowcol_la-nw_stats_diag_sse41_128_32.Plo@am__quote@
@AMDEP_TRUE@@am__include@ @am__quote@src/$(DEPDIR)/libparasail_sse41_rowcol_la-nw_stats_diag_sse41_128_64.Plo@am__quote@
@AMDEP_TRUE@@am__include@ @am__quote@src/$(DEPDIR)/libparasail_sse41_rowcol_la-nw_stats_diag_sse41_128_8.Plo@am__quote@
@AMDEP_TRUE@@am__include@ @am__quote@src/$(DEPDIR)/libparasail_sse41_rowcol_la-nw_stats_scan_sse41_128_16.Plo@am__quote@
@AMDEP_TRUE@@am__include@ @am__quote@src/$(DEPDIR)/libparasail_sse41_rowcol_la-nw_stats_scan_sse41_128_32.Plo@am__quote@
@AMDEP_TRUE@@am__include@ @am__quote@src/$(DEPDIR)/libparasail_sse41_rowcol_la-nw_stats_scan_sse41_128_64.Plo@am__quote@
@AMDEP_TRUE@@am__include@ @am__quote@src/$(DEPDIR)/libparasail_sse41_rowcol_la-nw_stats_scan_sse41_128_8.Plo@am__quote@
@AMDEP_TRUE@@am__include@ @am__quote@src/$(DEPDIR)/libparasail_sse41_rowcol_la-nw_stats_striped_sse41_128_16.Plo@am__quote@
@AMDEP_TRUE@@am__include@ @am__quote@src/$(DEPDIR)/libparasail_sse41_rowcol_la-nw_stats_striped_sse41_128_32.Plo@am__quote@
@AMDEP_TRUE@@am__include@ @am__quote@src/$(DEPDIR)/libparasail_sse41_rowcol_la-nw_stats_striped_sse41_128_64.Plo@am__quote@
@AMDEP_TRUE@@am__include@ @am__quote@src/$(DEPDIR)/libparasail_sse41_rowcol_la-nw_stats_striped_sse41_128_8.Plo@am__quote@
@AMDEP_TRUE@@am__include@ @am__quote@src/$(DEPDIR)/libparasail_sse41_rowcol_la-nw_striped_sse41_128_16.Plo@am__quote@
@AMDEP_TRUE@@am__include@ @am__quote@src/$(DEPDIR)/libparasail_sse41_rowcol_la-nw_striped_sse41_128_32.Plo@am__quote@
@AMDEP_TRUE@@am__include@ @am__quote@src/$(DEPDIR)/libparasail_sse41_rowcol_la-nw_striped_sse41_128_64.Plo@am__quote@
@AMDEP_TRUE@@am__include@ @am__quote@src/$(DEPDIR)/libparasail_sse41_rowcol_la-nw_striped_sse41_128_8.Plo@am__quote@
@AMDEP_TRUE@@am__include@ @am__quote@src/$(DEPDIR)/libparasail_sse41_rowcol_la-sg_diag_sse41_128_16.Plo@am__quote@
@AMDEP_TRUE@@am__include@ @am__quote@src/$(DEPDIR)/libparasail_sse41_rowcol_la-sg_diag_sse41_128_32.Plo@am__quote@
@AMDEP_TRUE@@am__include@ @am__quote@src/$(DEPDIR)/libparasail_sse41_rowcol_la-sg_diag_sse41_128_64.Plo@am__quote@
@AMDEP_TRUE@@am__include@ @am__quote@src/$(DEPDIR)/libparasail_sse41_rowcol_la-sg_diag_sse41_128_8.Plo@am__quote@
@AMDEP_TRUE@@am__include@ @am__quote@src/$(DEPDIR)/libparasail_sse41_rowcol_la-sg_scan_sse41_128_16.Plo@am__quote@
@AMDEP_TRUE@@am__include@ @am__quote@src/$(DEPDIR)/libparasail_sse41_rowcol_la-sg_scan_sse41_128_32.Plo@am__quote@
@AMDEP_TRUE@@am__include@ @am__quote@src/$(DEPDIR)/libparasail_sse41_rowcol_la-sg_scan_sse41_128_64.Plo@am__quote@
@AMDEP_TRUE@@am__include@ @am__quote@src/$(DEPDIR)/libparasail_sse41_rowcol_la-sg_scan_sse41_128_8.Plo@am__quote@
@AMDEP_TRUE@@am__include@ @am__quote@src/$(DEPDIR)/libparasail_sse41_rowcol_la-sg_stats_diag_sse41_128_16.Plo@am__quote@
@AMDEP_TRUE@@am__include@ @am__quote@src/$(DEPDIR)/libparasail_sse41_rowcol_la-sg_stats_diag_sse41_128_32.Plo@am__quote@
@AMDEP_TRUE@@am__include@ @am__quote@src/$(DEPDIR)/libparasail_sse41_rowcol_la-sg_stats_diag_sse41_128_64.Plo@am__quote@
@AMDEP_TRUE@@am__include@ @am__quote@src/$(DEPDIR)/libparasail_sse41_rowcol_la-sg_stats_diag_sse41_128_8.Plo@am__quote@
@AMDEP_TRUE@@am__include@ @am__quote@src/$(DEPDIR)/libparasail_sse41_rowcol_la-sg_stats_scan_sse41_128_16.Plo@am__quote@
@AMDEP_TRUE@@am__include@ @am__quote@src/$(DEPDIR)/libparasail_sse41_rowcol_la-sg_stats_scan_sse41_128_32.Plo@am__quote@
@AMDEP_TRUE@@am__include@ @am__quote@src/$(DEPDIR)/libparasail_sse41_rowcol_la-sg_stats_scan_sse41_128_64.Plo@am__quote@
@AMDEP_TRUE@@am__include@ @am__quote@src/$(DEPDIR)/libparasail_sse41_rowcol_la-sg_stats_scan_sse41_128_8.Plo@am__quote@
@AMDEP_TRUE@@am__include@ @am__quote@src/$(DEPDIR)/libparasail_sse41_rowcol_la-sg_stats_striped_sse41_128_16.Plo@am__quote@
@AMDEP_TRUE@@am__include@ @am__quote@src/$(DEPDIR)/libparasail_sse41_rowcol_la-sg_stats_striped_sse41_128_32.Plo@am__quote@
@AMDEP_TRUE@@am__include@ @am__quote@src/$(DEPDIR)/libparasail_sse41_rowcol_la-sg_stats_striped_sse41_128_64.Plo@am__quote@
@AMDEP_TRUE@@am__include@ @am__quote@src/$(DEPDIR)/libparasail_sse41_rowcol_la-sg_stats_striped_sse41_128_8.Plo@am__quote@
@AMDEP_TRUE@@am__include@ @am__quote@src/$(DEPDIR)/libparasail_sse41_rowcol_la-sg_striped_sse41_128_16.Plo@am__quote@
@AMDEP_TRUE@@am__include@ @am__quote@src/$(DEPDIR)/libparasail_sse41_rowcol_la-sg_striped_sse41_128_32.Plo@am__quote@
@AMDEP_TRUE@@am__include@ @am__quote@src/$(DEPDIR)/libparasail_sse41_rowcol_la-sg_striped_sse41_128_64.Plo@am__quote@
@AMDEP_TRUE@@am__include@ @am__quote@src/$(DEPDIR)/libparasail_sse41_rowcol_la-sg_striped_sse41_128_8.Plo@am__quote@
@AMDEP_TRUE@@am__include@ @am__quote@src/$(DEPDIR)/libparasail_sse41_rowcol_la-sw_blocked_sse41_128_16.Plo@am__quote@
@AMDEP_TRUE@@am__include@ @am__quote@src/$(DEPDIR)/libparasail_sse41_rowcol_la-sw_blocked_sse41_128_32.Plo@am__quote@
@AMDEP_TRUE@@am__include@ @am__quote@src/$(DEPDIR)/libparasail_sse41_rowcol_la-sw_diag_sse41_128_16.Plo@am__quote@
@AMDEP_TRUE@@am__include@ @am__quote@src/$(DEPDIR)/libparasail_sse41_rowcol_la-sw_diag_sse41_128_32.Plo@am__quote@
@AMDEP_TRUE@@am__include@ @am__quote@src/$(DEPDIR)/libparasail_sse41_rowcol_la-sw_diag_sse41_128_64.Plo@am__quote@
@AMDEP_TRUE@@am__include@ @am__quote@src/$(DEPDIR)/libparasail_sse41_rowcol_la-sw_diag_sse41_128_8.Plo@am__quote@
@AMDEP_TRUE@@am__include@ @am__quote@src/$(DEPDIR)/libparasail_sse41_rowcol_la-sw_scan_sse41_128_16.Plo@am__quote@
@AMDEP_TRUE@@am__include@ @am__quote@src/$(DEPDIR)/libparasail_sse41_rowcol_la-sw_scan_sse41_128_32.Plo@am__quote@
@AMDEP_TRUE@@am__include@ @am__quote@src/$(DEPDIR)/libparasail_sse41_rowcol_la-sw_scan_sse41_128_64.Plo@am__quote@
@AMDEP_TRUE@@am__include@ @am__quote@src/$(DEPDIR)/libparasail_sse41_rowcol_la-sw_scan_sse41_128_8.Plo@am__quote@
@AMDEP_TRUE@@am__include@ @am__quote@src/$(DEPDIR)/libparasail_sse41_rowcol_la-sw_stats_diag_sse41_128_16.Plo@am__quote@
@AMDEP_TRUE@@am__include@ @am__quote@src/$(DEPDIR)/libparasail_sse41_rowcol_la-sw_stats_diag_sse41_128_32.Plo@am__quote@
@AMDEP_TRUE@@am__include@ @am__quote@src/$(DEPDIR)/libparasail_sse41_rowcol_la-sw_stats_diag_sse41_128_64.Plo@am__quote@
@AMDEP_TRUE@@am__include@ @am__quote@src/$(DEPDIR)/libparasail_sse41_rowcol_la-sw_stats_diag_sse41_128_8.Plo@am__quote@
@AMDEP_TRUE@@am__include@ @am__quote@src/$(DEPDIR)/libparasail_sse41_rowcol_la-sw_stats_scan_sse41_128_16.Plo@am__quote@
@AMDEP_TRUE@@am__include@ @am__quote@src/$(DEPDIR)/libparasail_sse41_rowcol_la-sw_stats_scan_sse41_128_32.Plo@am__quote@
@AMDEP_TRUE@@am__include@ @am__quote@src/$(DEPDIR)/libparasail_sse41_rowcol_la-sw_stats_scan_sse41_128_64.Plo@am__quote@
@AMDEP_TRUE@@am__include@ @am__quote@src/$(DEPDIR)/libparasail_sse41_rowcol_la-sw_stats_scan_sse41_128_8.Plo@am__quote@
@AMDEP_TRUE@@am__include@ @am__quote@src/$(DEPDIR)/libparasail_sse41_rowcol_la-sw_stats_striped_sse41_128_16.Plo@am__quote@
@AMDEP_TRUE@@am__include@ @am__quote@src/$(DEPDIR)/libparasail_sse41_rowcol_la-sw_stats_striped_sse41_128_32.Plo@am__quote@
@AMDEP_TRUE@@am__include@ @am__quote@src/$(DEPDIR)/libparasail_sse41_rowcol_la-sw_stats_striped_sse41_128_64.Plo@am__quote@
@AMDEP_TRUE@@am__include@ @am__quote@src/$(DEPDIR)/libparasail_sse41_rowcol_la-sw_stats_striped_sse41_128_8.Plo@am__quote@
@AMDEP_TRUE@@am__include@ @am__quote@src/$(DEPDIR)/libparasail_sse41_rowcol_la-sw_striped_sse41_128_16.Plo@am__quote@
@AMDEP_TRUE@@am__include@ @am__quote@src/$(DEPDIR)/libparasail_sse41_rowcol_la-sw_striped_sse41_128_32.Plo@am__quote@
@AMDEP_TRUE@@am__include@ @am__quote@src/$(DEPDIR)/libparasail_sse41_rowcol_la-sw_striped_sse41_128_64.Plo@am__quote@
@AMDEP_TRUE@@am__include@ @am__quote@src/$(DEPDIR)/libparasail_sse41_rowcol_la-sw_striped_sse41_128_8.Plo@am__quote@
@AMDEP_TRUE@@am__include@ @am__quote@src/$(DEPDIR)/libparasail_sse41_table_la-nw_diag_sse41_128_16.Plo@am__quote@
@AMDEP_TRUE@@am__include@ @am__quote@src/$(DEPDIR)/libparasail_sse41_table_la-nw_diag_sse41_128_32.Plo@am__quote@
@AMDEP_TRUE@@am__include@ @am__quote@src/$(DEPDIR)/libparasail_sse41_table_la-nw_diag_sse41_128_64.Plo@am__quote@
@AMDEP_TRUE@@am__include@ @am__quote@src/$(DEPDIR)/libparasail_sse41_table_la-nw_diag_sse41_128_8.Plo@am__quote@
@AMDEP_TRUE@@am__include@ @am__quote@src/$(DEPDIR)/libparasail_sse41_table_la-nw_scan_sse41_128_16.Plo@am__quote@
@AMDEP_TRUE@@am__include@ @am__quote@src/$(DEPDIR)/libparasail_sse41_table_la-nw_scan_sse41_128_32.Plo@am__quote@
@AMDEP_TRUE@@am__include@ @am__quote@src/$(DEPDIR)/libparasail_sse41_table_la-nw_scan_sse41_128_64.Plo@am__quote@
@AMDEP_TRUE@@am__include@ @am__quote@src/$(DEPDIR)/libparasail_sse41_table_la-nw_scan_sse41_128_8.Plo@am__quote@
@AMDEP_TRUE@@am__include@ @am__quote@src/$(DEPDIR)/libparasail_sse41_table_la-nw_stats_diag_sse41_128_16.Plo@am__quote@
@AMDEP_TRUE@@am__include@ @am__quote@src/$(DEPDIR)/libparasail_sse41_table_la-nw_stats_diag_sse41_128_32.Plo@am__quote@
@AMDEP_TRUE@@am__include@ @am__quote@src/$(DEPDIR)/libparasail_sse41_table_la-nw_stats_diag_sse41_128_64.Plo@am__quote@
@AMDEP_TRUE@@am__include@ @am__quote@src/$(DEPDIR)/libparasail_sse41_table_la-nw_stats_diag_sse41_128_8.Plo@am__quote@
@AMDEP_TRUE@@am__include@ @am__quote@src/$(DEPDIR)/libparasail_sse41_table_la-nw_stats_scan_sse41_128_16.Plo@am__quote@
@AMDEP_TRUE@@am__include@ @am__quote@src/$(DEPDIR)/libparasail_sse41_table_la-nw_stats_scan_sse41_128_32.Plo@am__quote@
@AMDEP_TRUE@@am__include@ @am__quote@src/$(DEPDIR)/libparasail_sse41_table_la-nw_stats_scan_sse41_128_64.Plo@am__quote@
@AMDEP_TRUE@@am__include@ @am__quote@src/$(DEPDIR)/libparasail_sse41_table_la-nw_stats_scan_sse41_128_8.Plo@am__quote@
@AMDEP_TRUE@@am__include@ @am__quote@src/$(DEPDIR)/libparasail_sse41_table_la-nw_stats_striped_sse41_128_16.Plo@am__quote@
@AMDEP_TRUE@@am__include@ @am__quote@src/$(DEPDIR)/libparasail_sse41_table_la-nw_stats_striped_sse41_128_32.Plo@am__quote@
@AMDEP_TRUE@@am__include@ @am__quote@src/$(DEPDIR)/libparasail_sse41_table_la-nw_stats_striped_sse41_128_64.Plo@am__quote@
@AMDEP_TRUE@@am__include@ @am__quote@src/$(DEPDIR)/libparasail_sse41_table_la-nw_stats_striped_sse41_128_8.Plo@am__quote@
@AMDEP_TRUE@@am__include@ @am__quote@src/$(DEPDIR)/libparasail_sse41_table_la-nw_striped_sse41_128_16.Plo@am__quote@
@AMDEP_TRUE@@am__include@ @am__quote@src/$(DEPDIR)/libparasail_sse41_table_la-nw_striped_sse41_128_32.Plo@am__quote@
@AMDEP_TRUE@@am__include@ @am__quote@src/$(DEPDIR)/libparasail_sse41_table_la-nw_striped_sse41_128_64.Plo@am__quote@
@AMDEP_TRUE@@am__include@ @am__quote@src/$(DEPDIR)/libparasail_sse41_table_la-nw_striped_sse41_128_8.Plo@am__quote@
@AMDEP_TRUE@@am__include@ @am__quote@src/$(DEPDIR)/libparasail_sse41_table_la-sg_diag_sse41_128_16.Plo@am__quote@
@AMDEP_TRUE@@am__include@ @am__quote@src/$(DEPDIR)/libparasail_sse41_table_la-sg_diag_sse41_128_32.Plo@am__quote@
@AMDEP_TRUE@@am__include@ @am__quote@src/$(DEPDIR)/libparasail_sse41_table_la-sg_diag_sse41_128_64.Plo@am__quote@
@AMDEP_TRUE@@am__include@ @am__quote@src/$(DEPDIR)/libparasail_sse41_table_la-sg_diag_sse41_128_8.Plo@am__quote@
@AMDEP_TRUE@@am__include@ @am__quote@src/$(DEPDIR)/libparasail_sse41_table_la-sg_scan_sse41_128_16.Plo@am__quote@
@AMDEP_TRUE@@am__include@ @am__quote@src/$(DEPDIR)/libparasail_sse41_table_la-sg_scan_sse41_128_32.Plo@am__quote@
@AMDEP_TRUE@@am__include@ @am__quote@src/$(DEPDIR)/libparasail_sse41_table_la-sg_scan_sse41_128_64.Plo@am__quote@
@AMDEP_TRUE@@am__include@ @am__quote@src/$(DEPDIR)/libparasail_sse41_table_la-sg_scan_sse41_128_8.Plo@am__quote@
@AMDEP_TRUE@@am__include@ @am__quote@src/$(DEPDIR)/libparasail_sse41_table_la-sg_stats_diag_sse41_128_16.Plo@am__quote@
@AMDEP_TRUE@@am__include@ @am__quote@src/$(DEPDIR)/libparasail_sse41_table_la-sg_stats_diag_sse41_128_32.Plo@am__quote@
@AMDEP_TRUE@@am__include@ @am__quote@src/$(DEPDIR)/libparasail_sse41_table_la-sg_stats_diag_sse41_128_64.Plo@am__quote@
@AMDEP_TRUE@@am__include@ @am__quote@src/$(DEPDIR)/libparasail_sse41_table_la-sg_stats_diag_sse41_128_8.Plo@am__quote@
@AMDEP_TRUE@@am__include@ @am__quote@src/$(DEPDIR)/libparasail_sse41_table_la-sg_stats_scan_sse41_128_16.Plo@am__quote@
@AMDEP_TRUE@@am__include@ @am__quote@src/$(DEPDIR)/libparasail_sse41_table_la-sg_stats_scan_sse41_128_32.Plo@am__quote@
@AMDEP_TRUE@@am__include@ @am__quote@src/$(DEPDIR)/libparasail_sse41_table_la-sg_stats_scan_sse41_128_64.Plo@am__quote@
@AMDEP_TRUE@@am__include@ @am__quote@src/$(DEPDIR)/libparasail_sse41_table_la-sg_stats_scan_sse41_128_8.Plo@am__quote@
@AMDEP_TRUE@@am__include@ @am__quote@src/$(DEPDIR)/libparasail_sse41_table_la-sg_stats_striped_sse41_128_16.Plo@am__quote@
@AMDEP_TRUE@@am__include@ @am__quote@src/$(DEPDIR)/libparasail_sse41_table_la-sg_stats_striped_sse41_128_32.Plo@am__quote@
@AMDEP_TRUE@@am__include@ @am__quote@src/$(DEPDIR)/libparasail_sse41_table_la-sg_stats_striped_sse41_128_64.Plo@am__quote@
@AMDEP_TRUE@@am__include@ @am__quote@src/$(DEPDIR)/libparasail_sse41_table_la-sg_stats_striped_sse41_128_8.Plo@am__quote@
@AMDEP_TRUE@@am__include@ @am__quote@src/$(DEPDIR)/libparasail_sse41_table_la-sg_striped_sse41_128_16.Plo@am__quote@
@AMDEP_TRUE@@am__include@ @am__quote@src/$(DEPDIR)/libparasail_sse41_table_la-sg_striped_sse41_128_32.Plo@am__quote@
@AMDEP_TRUE@@am__include@ @am__quote@src/$(DEPDIR)/libparasail_sse41_table_la-sg_striped_sse41_128_64.Plo@am__quote@
@AMDEP_TRUE@@am__include@ @am__quote@src/$(DEPDIR)/libparasail_sse41_table_la-sg_striped_sse41_128_8.Plo@am__quote@
@AMDEP_TRUE@@am__include@ @am__quote@src/$(DEPDIR)/libparasail_sse41_table_la-sw_blocked_sse41_128_16.Plo@am__quote@
@AMDEP_TRUE@@am__include@ @am__quote@src/$(DEPDIR)/libparasail_sse41_table_la-sw_blocked_sse41_128_32.Plo@am__quote@
@AMDEP_TRUE@@am__include@ @am__quote@src/$(DEPDIR)/libparasail_sse41_table_la-sw_diag_sse41_128_16.Plo@am__quote@
@AMDEP_TRUE@@am__include@ @am__quote@src/$(DEPDIR)/libparasail_sse41_table_la-sw_diag_sse41_128_32.Plo@am__quote@
@AMDEP_TRUE@@am__include@ @am__quote@src/$(DEPDIR)/libparasail_sse41_table_la-sw_diag_sse41_128_64.Plo@am__quote@
@AMDEP_TRUE@@am__include@ @am__quote@src/$(DEPDIR)/libparasail_sse41_table_la-sw_diag_sse41_128_8.Plo@am__quote@
@AMDEP_TRUE@@am__include@ @am__quote@src/$(DEPDIR)/libparasail_sse41_table_la-sw_scan_sse41_128_16.Plo@am__quote@
@AMDEP_TRUE@@am__include@ @am__quote@src/$(DEPDIR)/libparasail_sse41_table_la-sw_scan_sse41_128_32.Plo@am__quote@
@AMDEP_TRUE@@am__include@ @am__quote@src/$(DEPDIR)/libparasail_sse41_table_la-sw_scan_sse41_128_64.Plo@am__quote@
@AMDEP_TRUE@@am__include@ @am__quote@src/$(DEPDIR)/libparasail_sse41_table_la-sw_scan_sse41_128_8.Plo@am__quote@
@AMDEP_TRUE@@am__include@ @am__quote@src/$(DEPDIR)/libparasail_sse41_table_la-sw_stats_diag_sse41_128_16.Plo@am__quote@
@AMDEP_TRUE@@am__include@ @am__quote@src/$(DEPDIR)/libparasail_sse41_table_la-sw_stats_diag_sse41_128_32.Plo@am__quote@
@AMDEP_TRUE@@am__include@ @am__quote@src/$(DEPDIR)/libparasail_sse41_table_la-sw_stats_diag_sse41_128_64.Plo@am__quote@
@AMDEP_TRUE@@am__include@ @am__quote@src/$(DEPDIR)/libparasail_sse41_table_la-sw_stats_diag_sse41_128_8.Plo@am__quote@
@AMDEP_TRUE@@am__include@ @am__quote@src/$(DEPDIR)/libparasail_sse41_table_la-sw_stats_scan_sse41_128_16.Plo@am__quote@
@AMDEP_TRUE@@am__include@ @am__quote@src/$(DEPDIR)/libparasail_sse41_table_la-sw_stats_scan_sse41_128_32.Plo@am__quote@
@AMDEP_TRUE@@am__include@ @am__quote@src/$(DEPDIR)/libparasail_sse41_table_la-sw_stats_scan_sse41_128_64.Plo@am__quote@
@AMDEP_TRUE@@am__include@ @am__quote@src/$(DEPDIR)/libparasail_sse41_table_la-sw_stats_scan_sse41_128_8.Plo@am__quote@
@AMDEP_TRUE@@am__include@ @am__quote@src/$(DEPDIR)/libparasail_sse41_table_la-sw_stats_striped_sse41_128_16.Plo@am__quote@
@AMDEP_TRUE@@am__include@ @am__quote@src/$(DEPDIR)/libparasail_sse41_table_la-sw_stats_striped_sse41_128_32.Plo@am__quote@
@AMDEP_TRUE@@am__include@ @am__quote@src/$(DEPDIR)/libparasail_sse41_table_la-sw_stats_striped_sse41_128_64.Plo@am__quote@
@AMDEP_TRUE@@am__include@ @am__quote@src/$(DEPDIR)/libparasail_sse41_table_la-sw_stats_striped_sse41_128_8.Plo@am__quote@
@AMDEP_TRUE@@am__include@ @am__quote@src/$(DEPDIR)/libparasail_sse41_table_la-sw_striped_sse41_128_16.Plo@am__quote@
@AMDEP_TRUE@@am__include@ @am__quote@src/$(DEPDIR)/libparasail_sse41_table_la-sw_striped_sse41_128_32.Plo@am__quote@
@AMDEP_TRUE@@am__include@ @am__quote@src/$(DEPDIR)/libparasail_sse41_table_la-sw_striped_sse41_128_64.Plo@am__quote@
@AMDEP_TRUE@@am__include@ @am__quote@src/$(DEPDIR)/libparasail_sse41_table_la-sw_striped_sse41_128_8.Plo@am__quote@
@AMDEP_TRUE@@am__include@ @am__quote@src/$(DEPDIR)/libparasail_sse_memory_la-memory_sse.Plo@am__quote@
@AMDEP_TRUE@@am__include@ @am__quote@src/$(DEPDIR)/matrix_lookup.Plo@am__quote@
@AMDEP_TRUE@@am__include@ @am__quote@src/$(DEPDIR)/memory.Plo@am__quote@
@AMDEP_TRUE@@am__include@ @am__quote@src/$(DEPDIR)/nw_dispatch.Plo@am__quote@
@AMDEP_TRUE@@am__include@ @am__quote@src/$(DEPDIR)/satcheck.Plo@am__quote@
@AMDEP_TRUE@@am__include@ @am__quote@src/$(DEPDIR)/sg_dispatch.Plo@am__quote@
@AMDEP_TRUE@@am__include@ @am__quote@src/$(DEPDIR)/sw_dispatch.Plo@am__quote@
@AMDEP_TRUE@@am__include@ @am__quote@src/$(DEPDIR)/time.Plo@am__quote@
@AMDEP_TRUE@@am__include@ @am__quote@tests/$(DEPDIR)/test_align.Po@am__quote@
@AMDEP_TRUE@@am__include@ @am__quote@tests/$(DEPDIR)/test_gcups.Po@am__quote@
@AMDEP_TRUE@@am__include@ @am__quote@tests/$(DEPDIR)/test_isa.Po@am__quote@
@AMDEP_TRUE@@am__include@ @am__quote@tests/$(DEPDIR)/test_sw_dispatch.Po@am__quote@
@AMDEP_TRUE@@am__include@ @am__quote@tests/$(DEPDIR)/tests_test_openmp-test_openmp.Po@am__quote@
@AMDEP_TRUE@@am__include@ @am__quote@tests/$(DEPDIR)/tests_test_query-test_query.Po@am__quote@
@AMDEP_TRUE@@am__include@ @am__quote@tests/$(DEPDIR)/tests_test_scatter-test_scatter.Po@am__quote@
@AMDEP_TRUE@@am__include@ @am__quote@tests/$(DEPDIR)/tests_test_ssw-test_ssw.Po@am__quote@
@AMDEP_TRUE@@am__include@ @am__quote@tests/$(DEPDIR)/tests_test_verify-test_verify.Po@am__quote@
@AMDEP_TRUE@@am__include@ @am__quote@tests/$(DEPDIR)/tests_test_verify_rowcols-test_verify_rowcols.Po@am__quote@
@AMDEP_TRUE@@am__include@ @am__quote@tests/$(DEPDIR)/tests_test_verify_tables-test_verify_tables.Po@am__quote@

.c.o:
@am__fastdepCC_TRUE@	$(AM_V_CC)depbase=`echo $@ | sed 's|[^/]*$$|$(DEPDIR)/&|;s|\.o$$||'`;\
@am__fastdepCC_TRUE@	$(COMPILE) -MT $@ -MD -MP -MF $$depbase.Tpo -c -o $@ $< &&\
@am__fastdepCC_TRUE@	$(am__mv) $$depbase.Tpo $$depbase.Po
@AMDEP_TRUE@@am__fastdepCC_FALSE@	$(AM_V_CC)source='$<' object='$@' libtool=no @AMDEPBACKSLASH@
@AMDEP_TRUE@@am__fastdepCC_FALSE@	DEPDIR=$(DEPDIR) $(CCDEPMODE) $(depcomp) @AMDEPBACKSLASH@
@am__fastdepCC_FALSE@	$(AM_V_CC@am__nodep@)$(COMPILE) -c -o $@ $<

.c.obj:
@am__fastdepCC_TRUE@	$(AM_V_CC)depbase=`echo $@ | sed 's|[^/]*$$|$(DEPDIR)/&|;s|\.obj$$||'`;\
@am__fastdepCC_TRUE@	$(COMPILE) -MT $@ -MD -MP -MF $$depbase.Tpo -c -o $@ `$(CYGPATH_W) '$<'` &&\
@am__fastdepCC_TRUE@	$(am__mv) $$depbase.Tpo $$depbase.Po
@AMDEP_TRUE@@am__fastdepCC_FALSE@	$(AM_V_CC)source='$<' object='$@' libtool=no @AMDEPBACKSLASH@
@AMDEP_TRUE@@am__fastdepCC_FALSE@	DEPDIR=$(DEPDIR) $(CCDEPMODE) $(depcomp) @AMDEPBACKSLASH@
@am__fastdepCC_FALSE@	$(AM_V_CC@am__nodep@)$(COMPILE) -c -o $@ `$(CYGPATH_W) '$<'`

.c.lo:
@am__fastdepCC_TRUE@	$(AM_V_CC)depbase=`echo $@ | sed 's|[^/]*$$|$(DEPDIR)/&|;s|\.lo$$||'`;\
@am__fastdepCC_TRUE@	$(LTCOMPILE) -MT $@ -MD -MP -MF $$depbase.Tpo -c -o $@ $< &&\
@am__fastdepCC_TRUE@	$(am__mv) $$depbase.Tpo $$depbase.Plo
@AMDEP_TRUE@@am__fastdepCC_FALSE@	$(AM_V_CC)source='$<' object='$@' libtool=yes @AMDEPBACKSLASH@
@AMDEP_TRUE@@am__fastdepCC_FALSE@	DEPDIR=$(DEPDIR) $(CCDEPMODE) $(depcomp) @AMDEPBACKSLASH@
@am__fastdepCC_FALSE@	$(AM_V_CC@am__nodep@)$(LTCOMPILE) -c -o $@ $<

src/libparasail_avx2_la-nw_scan_avx2_256_64.lo: src/nw_scan_avx2_256_64.c
@am__fastdepCC_TRUE@	$(AM_V_CC)$(LIBTOOL) $(AM_V_lt) --tag=CC $(AM_LIBTOOLFLAGS) $(LIBTOOLFLAGS) --mode=compile $(CC) $(DEFS) $(DEFAULT_INCLUDES) $(INCLUDES) $(AM_CPPFLAGS) $(CPPFLAGS) $(libparasail_avx2_la_CFLAGS) $(CFLAGS) -MT src/libparasail_avx2_la-nw_scan_avx2_256_64.lo -MD -MP -MF src/$(DEPDIR)/libparasail_avx2_la-nw_scan_avx2_256_64.Tpo -c -o src/libparasail_avx2_la-nw_scan_avx2_256_64.lo `test -f 'src/nw_scan_avx2_256_64.c' || echo '$(srcdir)/'`src/nw_scan_avx2_256_64.c
@am__fastdepCC_TRUE@	$(AM_V_at)$(am__mv) src/$(DEPDIR)/libparasail_avx2_la-nw_scan_avx2_256_64.Tpo src/$(DEPDIR)/libparasail_avx2_la-nw_scan_avx2_256_64.Plo
@AMDEP_TRUE@@am__fastdepCC_FALSE@	$(AM_V_CC)source='src/nw_scan_avx2_256_64.c' object='src/libparasail_avx2_la-nw_scan_avx2_256_64.lo' libtool=yes @AMDEPBACKSLASH@
@AMDEP_TRUE@@am__fastdepCC_FALSE@	DEPDIR=$(DEPDIR) $(CCDEPMODE) $(depcomp) @AMDEPBACKSLASH@
@am__fastdepCC_FALSE@	$(AM_V_CC@am__nodep@)$(LIBTOOL) $(AM_V_lt) --tag=CC $(AM_LIBTOOLFLAGS) $(LIBTOOLFLAGS) --mode=compile $(CC) $(DEFS) $(DEFAULT_INCLUDES) $(INCLUDES) $(AM_CPPFLAGS) $(CPPFLAGS) $(libparasail_avx2_la_CFLAGS) $(CFLAGS) -c -o src/libparasail_avx2_la-nw_scan_avx2_256_64.lo `test -f 'src/nw_scan_avx2_256_64.c' || echo '$(srcdir)/'`src/nw_scan_avx2_256_64.c

src/libparasail_avx2_la-sg_scan_avx2_256_64.lo: src/sg_scan_avx2_256_64.c
@am__fastdepCC_TRUE@	$(AM_V_CC)$(LIBTOOL) $(AM_V_lt) --tag=CC $(AM_LIBTOOLFLAGS) $(LIBTOOLFLAGS) --mode=compile $(CC) $(DEFS) $(DEFAULT_INCLUDES) $(INCLUDES) $(AM_CPPFLAGS) $(CPPFLAGS) $(libparasail_avx2_la_CFLAGS) $(CFLAGS) -MT src/libparasail_avx2_la-sg_scan_avx2_256_64.lo -MD -MP -MF src/$(DEPDIR)/libparasail_avx2_la-sg_scan_avx2_256_64.Tpo -c -o src/libparasail_avx2_la-sg_scan_avx2_256_64.lo `test -f 'src/sg_scan_avx2_256_64.c' || echo '$(srcdir)/'`src/sg_scan_avx2_256_64.c
@am__fastdepCC_TRUE@	$(AM_V_at)$(am__mv) src/$(DEPDIR)/libparasail_avx2_la-sg_scan_avx2_256_64.Tpo src/$(DEPDIR)/libparasail_avx2_la-sg_scan_avx2_256_64.Plo
@AMDEP_TRUE@@am__fastdepCC_FALSE@	$(AM_V_CC)source='src/sg_scan_avx2_256_64.c' object='src/libparasail_avx2_la-sg_scan_avx2_256_64.lo' libtool=yes @AMDEPBACKSLASH@
@AMDEP_TRUE@@am__fastdepCC_FALSE@	DEPDIR=$(DEPDIR) $(CCDEPMODE) $(depcomp) @AMDEPBACKSLASH@
@am__fastdepCC_FALSE@	$(AM_V_CC@am__nodep@)$(LIBTOOL) $(AM_V_lt) --tag=CC $(AM_LIBTOOLFLAGS) $(LIBTOOLFLAGS) --mode=compile $(CC) $(DEFS) $(DEFAULT_INCLUDES) $(INCLUDES) $(AM_CPPFLAGS) $(CPPFLAGS) $(libparasail_avx2_la_CFLAGS) $(CFLAGS) -c -o src/libparasail_avx2_la-sg_scan_avx2_256_64.lo `test -f 'src/sg_scan_avx2_256_64.c' || echo '$(srcdir)/'`src/sg_scan_avx2_256_64.c

src/libparasail_avx2_la-sw_scan_avx2_256_64.lo: src/sw_scan_avx2_256_64.c
@am__fastdepCC_TRUE@	$(AM_V_CC)$(LIBTOOL) $(AM_V_lt) --tag=CC $(AM_LIBTOOLFLAGS) $(LIBTOOLFLAGS) --mode=compile $(CC) $(DEFS) $(DEFAULT_INCLUDES) $(INCLUDES) $(AM_CPPFLAGS) $(CPPFLAGS) $(libparasail_avx2_la_CFLAGS) $(CFLAGS) -MT src/libparasail_avx2_la-sw_scan_avx2_256_64.lo -MD -MP -MF src/$(DEPDIR)/libparasail_avx2_la-sw_scan_avx2_256_64.Tpo -c -o src/libparasail_avx2_la-sw_scan_avx2_256_64.lo `test -f 'src/sw_scan_avx2_256_64.c' || echo '$(srcdir)/'`src/sw_scan_avx2_256_64.c
@am__fastdepCC_TRUE@	$(AM_V_at)$(am__mv) src/$(DEPDIR)/libparasail_avx2_la-sw_scan_avx2_256_64.Tpo src/$(DEPDIR)/libparasail_avx2_la-sw_scan_avx2_256_64.Plo
@AMDEP_TRUE@@am__fastdepCC_FALSE@	$(AM_V_CC)source='src/sw_scan_avx2_256_64.c' object='src/libparasail_avx2_la-sw_scan_avx2_256_64.lo' libtool=yes @AMDEPBACKSLASH@
@AMDEP_TRUE@@am__fastdepCC_FALSE@	DEPDIR=$(DEPDIR) $(CCDEPMODE) $(depcomp) @AMDEPBACKSLASH@
@am__fastdepCC_FALSE@	$(AM_V_CC@am__nodep@)$(LIBTOOL) $(AM_V_lt) --tag=CC $(AM_LIBTOOLFLAGS) $(LIBTOOLFLAGS) --mode=compile $(CC) $(DEFS) $(DEFAULT_INCLUDES) $(INCLUDES) $(AM_CPPFLAGS) $(CPPFLAGS) $(libparasail_avx2_la_CFLAGS) $(CFLAGS) -c -o src/libparasail_avx2_la-sw_scan_avx2_256_64.lo `test -f 'src/sw_scan_avx2_256_64.c' || echo '$(srcdir)/'`src/sw_scan_avx2_256_64.c

src/libparasail_avx2_la-nw_scan_avx2_256_32.lo: src/nw_scan_avx2_256_32.c
@am__fastdepCC_TRUE@	$(AM_V_CC)$(LIBTOOL) $(AM_V_lt) --tag=CC $(AM_LIBTOOLFLAGS) $(LIBTOOLFLAGS) --mode=compile $(CC) $(DEFS) $(DEFAULT_INCLUDES) $(INCLUDES) $(AM_CPPFLAGS) $(CPPFLAGS) $(libparasail_avx2_la_CFLAGS) $(CFLAGS) -MT src/libparasail_avx2_la-nw_scan_avx2_256_32.lo -MD -MP -MF src/$(DEPDIR)/libparasail_avx2_la-nw_scan_avx2_256_32.Tpo -c -o src/libparasail_avx2_la-nw_scan_avx2_256_32.lo `test -f 'src/nw_scan_avx2_256_32.c' || echo '$(srcdir)/'`src/nw_scan_avx2_256_32.c
@am__fastdepCC_TRUE@	$(AM_V_at)$(am__mv) src/$(DEPDIR)/libparasail_avx2_la-nw_scan_avx2_256_32.Tpo src/$(DEPDIR)/libparasail_avx2_la-nw_scan_avx2_256_32.Plo
@AMDEP_TRUE@@am__fastdepCC_FALSE@	$(AM_V_CC)source='src/nw_scan_avx2_256_32.c' object='src/libparasail_avx2_la-nw_scan_avx2_256_32.lo' libtool=yes @AMDEPBACKSLASH@
@AMDEP_TRUE@@am__fastdepCC_FALSE@	DEPDIR=$(DEPDIR) $(CCDEPMODE) $(depcomp) @AMDEPBACKSLASH@
@am__fastdepCC_FALSE@	$(AM_V_CC@am__nodep@)$(LIBTOOL) $(AM_V_lt) --tag=CC $(AM_LIBTOOLFLAGS) $(LIBTOOLFLAGS) --mode=compile $(CC) $(DEFS) $(DEFAULT_INCLUDES) $(INCLUDES) $(AM_CPPFLAGS) $(CPPFLAGS) $(libparasail_avx2_la_CFLAGS) $(CFLAGS) -c -o src/libparasail_avx2_la-nw_scan_avx2_256_32.lo `test -f 'src/nw_scan_avx2_256_32.c' || echo '$(srcdir)/'`src/nw_scan_avx2_256_32.c

src/libparasail_avx2_la-sg_scan_avx2_256_32.lo: src/sg_scan_avx2_256_32.c
@am__fastdepCC_TRUE@	$(AM_V_CC)$(LIBTOOL) $(AM_V_lt) --tag=CC $(AM_LIBTOOLFLAGS) $(LIBTOOLFLAGS) --mode=compile $(CC) $(DEFS) $(DEFAULT_INCLUDES) $(INCLUDES) $(AM_CPPFLAGS) $(CPPFLAGS) $(libparasail_avx2_la_CFLAGS) $(CFLAGS) -MT src/libparasail_avx2_la-sg_scan_avx2_256_32.lo -MD -MP -MF src/$(DEPDIR)/libparasail_avx2_la-sg_scan_avx2_256_32.Tpo -c -o src/libparasail_avx2_la-sg_scan_avx2_256_32.lo `test -f 'src/sg_scan_avx2_256_32.c' || echo '$(srcdir)/'`src/sg_scan_avx2_256_32.c
@am__fastdepCC_TRUE@	$(AM_V_at)$(am__mv) src/$(DEPDIR)/libparasail_avx2_la-sg_scan_avx2_256_32.Tpo src/$(DEPDIR)/libparasail_avx2_la-sg_scan_avx2_256_32.Plo
@AMDEP_TRUE@@am__fastdepCC_FALSE@	$(AM_V_CC)source='src/sg_scan_avx2_256_32.c' object='src/libparasail_avx2_la-sg_scan_avx2_256_32.lo' libtool=yes @AMDEPBACKSLASH@
@AMDEP_TRUE@@am__fastdepCC_FALSE@	DEPDIR=$(DEPDIR) $(CCDEPMODE) $(depcomp) @AMDEPBACKSLASH@
@am__fastdepCC_FALSE@	$(AM_V_CC@am__nodep@)$(LIBTOOL) $(AM_V_lt) --tag=CC $(AM_LIBTOOLFLAGS) $(LIBTOOLFLAGS) --mode=compile $(CC) $(DEFS) $(DEFAULT_INCLUDES) $(INCLUDES) $(AM_CPPFLAGS) $(CPPFLAGS) $(libparasail_avx2_la_CFLAGS) $(CFLAGS) -c -o src/libparasail_avx2_la-sg_scan_avx2_256_32.lo `test -f 'src/sg_scan_avx2_256_32.c' || echo '$(srcdir)/'`src/sg_scan_avx2_256_32.c

src/libparasail_avx2_la-sw_scan_avx2_256_32.lo: src/sw_scan_avx2_256_32.c
@am__fastdepCC_TRUE@	$(AM_V_CC)$(LIBTOOL) $(AM_V_lt) --tag=CC $(AM_LIBTOOLFLAGS) $(LIBTOOLFLAGS) --mode=compile $(CC) $(DEFS) $(DEFAULT_INCLUDES) $(INCLUDES) $(AM_CPPFLAGS) $(CPPFLAGS) $(libparasail_avx2_la_CFLAGS) $(CFLAGS) -MT src/libparasail_avx2_la-sw_scan_avx2_256_32.lo -MD -MP -MF src/$(DEPDIR)/libparasail_avx2_la-sw_scan_avx2_256_32.Tpo -c -o src/libparasail_avx2_la-sw_scan_avx2_256_32.lo `test -f 'src/sw_scan_avx2_256_32.c' || echo '$(srcdir)/'`src/sw_scan_avx2_256_32.c
@am__fastdepCC_TRUE@	$(AM_V_at)$(am__mv) src/$(DEPDIR)/libparasail_avx2_la-sw_scan_avx2_256_32.Tpo src/$(DEPDIR)/libparasail_avx2_la-sw_scan_avx2_256_32.Plo
@AMDEP_TRUE@@am__fastdepCC_FALSE@	$(AM_V_CC)source='src/sw_scan_avx2_256_32.c' object='src/libparasail_avx2_la-sw_scan_avx2_256_32.lo' libtool=yes @AMDEPBACKSLASH@
@AMDEP_TRUE@@am__fastdepCC_FALSE@	DEPDIR=$(DEPDIR) $(CCDEPMODE) $(depcomp) @AMDEPBACKSLASH@
@am__fastdepCC_FALSE@	$(AM_V_CC@am__nodep@)$(LIBTOOL) $(AM_V_lt) --tag=CC $(AM_LIBTOOLFLAGS) $(LIBTOOLFLAGS) --mode=compile $(CC) $(DEFS) $(DEFAULT_INCLUDES) $(INCLUDES) $(AM_CPPFLAGS) $(CPPFLAGS) $(libparasail_avx2_la_CFLAGS) $(CFLAGS) -c -o src/libparasail_avx2_la-sw_scan_avx2_256_32.lo `test -f 'src/sw_scan_avx2_256_32.c' || echo '$(srcdir)/'`src/sw_scan_avx2_256_32.c

src/libparasail_avx2_la-nw_scan_avx2_256_16.lo: src/nw_scan_avx2_256_16.c
@am__fastdepCC_TRUE@	$(AM_V_CC)$(LIBTOOL) $(AM_V_lt) --tag=CC $(AM_LIBTOOLFLAGS) $(LIBTOOLFLAGS) --mode=compile $(CC) $(DEFS) $(DEFAULT_INCLUDES) $(INCLUDES) $(AM_CPPFLAGS) $(CPPFLAGS) $(libparasail_avx2_la_CFLAGS) $(CFLAGS) -MT src/libparasail_avx2_la-nw_scan_avx2_256_16.lo -MD -MP -MF src/$(DEPDIR)/libparasail_avx2_la-nw_scan_avx2_256_16.Tpo -c -o src/libparasail_avx2_la-nw_scan_avx2_256_16.lo `test -f 'src/nw_scan_avx2_256_16.c' || echo '$(srcdir)/'`src/nw_scan_avx2_256_16.c
@am__fastdepCC_TRUE@	$(AM_V_at)$(am__mv) src/$(DEPDIR)/libparasail_avx2_la-nw_scan_avx2_256_16.Tpo src/$(DEPDIR)/libparasail_avx2_la-nw_scan_avx2_256_16.Plo
@AMDEP_TRUE@@am__fastdepCC_FALSE@	$(AM_V_CC)source='src/nw_scan_avx2_256_16.c' object='src/libparasail_avx2_la-nw_scan_avx2_256_16.lo' libtool=yes @AMDEPBACKSLASH@
@AMDEP_TRUE@@am__fastdepCC_FALSE@	DEPDIR=$(DEPDIR) $(CCDEPMODE) $(depcomp) @AMDEPBACKSLASH@
@am__fastdepCC_FALSE@	$(AM_V_CC@am__nodep@)$(LIBTOOL) $(AM_V_lt) --tag=CC $(AM_LIBTOOLFLAGS) $(LIBTOOLFLAGS) --mode=compile $(CC) $(DEFS) $(DEFAULT_INCLUDES) $(INCLUDES) $(AM_CPPFLAGS) $(CPPFLAGS) $(libparasail_avx2_la_CFLAGS) $(CFLAGS) -c -o src/libparasail_avx2_la-nw_scan_avx2_256_16.lo `test -f 'src/nw_scan_avx2_256_16.c' || echo '$(srcdir)/'`src/nw_scan_avx2_256_16.c

src/libparasail_avx2_la-sg_scan_avx2_256_16.lo: src/sg_scan_avx2_256_16.c
@am__fastdepCC_TRUE@	$(AM_V_CC)$(LIBTOOL) $(AM_V_lt) --tag=CC $(AM_LIBTOOLFLAGS) $(LIBTOOLFLAGS) --mode=compile $(CC) $(DEFS) $(DEFAULT_INCLUDES) $(INCLUDES) $(AM_CPPFLAGS) $(CPPFLAGS) $(libparasail_avx2_la_CFLAGS) $(CFLAGS) -MT src/libparasail_avx2_la-sg_scan_avx2_256_16.lo -MD -MP -MF src/$(DEPDIR)/libparasail_avx2_la-sg_scan_avx2_256_16.Tpo -c -o src/libparasail_avx2_la-sg_scan_avx2_256_16.lo `test -f 'src/sg_scan_avx2_256_16.c' || echo '$(srcdir)/'`src/sg_scan_avx2_256_16.c
@am__fastdepCC_TRUE@	$(AM_V_at)$(am__mv) src/$(DEPDIR)/libparasail_avx2_la-sg_scan_avx2_256_16.Tpo src/$(DEPDIR)/libparasail_avx2_la-sg_scan_avx2_256_16.Plo
@AMDEP_TRUE@@am__fastdepCC_FALSE@	$(AM_V_CC)source='src/sg_scan_avx2_256_16.c' object='src/libparasail_avx2_la-sg_scan_avx2_256_16.lo' libtool=yes @AMDEPBACKSLASH@
@AMDEP_TRUE@@am__fastdepCC_FALSE@	DEPDIR=$(DEPDIR) $(CCDEPMODE) $(depcomp) @AMDEPBACKSLASH@
@am__fastdepCC_FALSE@	$(AM_V_CC@am__nodep@)$(LIBTOOL) $(AM_V_lt) --tag=CC $(AM_LIBTOOLFLAGS) $(LIBTOOLFLAGS) --mode=compile $(CC) $(DEFS) $(DEFAULT_INCLUDES) $(INCLUDES) $(AM_CPPFLAGS) $(CPPFLAGS) $(libparasail_avx2_la_CFLAGS) $(CFLAGS) -c -o src/libparasail_avx2_la-sg_scan_avx2_256_16.lo `test -f 'src/sg_scan_avx2_256_16.c' || echo '$(srcdir)/'`src/sg_scan_avx2_256_16.c

src/libparasail_avx2_la-sw_scan_avx2_256_16.lo: src/sw_scan_avx2_256_16.c
@am__fastdepCC_TRUE@	$(AM_V_CC)$(LIBTOOL) $(AM_V_lt) --tag=CC $(AM_LIBTOOLFLAGS) $(LIBTOOLFLAGS) --mode=compile $(CC) $(DEFS) $(DEFAULT_INCLUDES) $(INCLUDES) $(AM_CPPFLAGS) $(CPPFLAGS) $(libparasail_avx2_la_CFLAGS) $(CFLAGS) -MT src/libparasail_avx2_la-sw_scan_avx2_256_16.lo -MD -MP -MF src/$(DEPDIR)/libparasail_avx2_la-sw_scan_avx2_256_16.Tpo -c -o src/libparasail_avx2_la-sw_scan_avx2_256_16.lo `test -f 'src/sw_scan_avx2_256_16.c' || echo '$(srcdir)/'`src/sw_scan_avx2_256_16.c
@am__fastdepCC_TRUE@	$(AM_V_at)$(am__mv) src/$(DEPDIR)/libparasail_avx2_la-sw_scan_avx2_256_16.Tpo src/$(DEPDIR)/libparasail_avx2_la-sw_scan_avx2_256_16.Plo
@AMDEP_TRUE@@am__fastdepCC_FALSE@	$(AM_V_CC)source='src/sw_scan_avx2_256_16.c' object='src/libparasail_avx2_la-sw_scan_avx2_256_16.lo' libtool=yes @AMDEPBACKSLASH@
@AMDEP_TRUE@@am__fastdepCC_FALSE@	DEPDIR=$(DEPDIR) $(CCDEPMODE) $(depcomp) @AMDEPBACKSLASH@
@am__fastdepCC_FALSE@	$(AM_V_CC@am__nodep@)$(LIBTOOL) $(AM_V_lt) --tag=CC $(AM_LIBTOOLFLAGS) $(LIBTOOLFLAGS) --mode=compile $(CC) $(DEFS) $(DEFAULT_INCLUDES) $(INCLUDES) $(AM_CPPFLAGS) $(CPPFLAGS) $(libparasail_avx2_la_CFLAGS) $(CFLAGS) -c -o src/libparasail_avx2_la-sw_scan_avx2_256_16.lo `test -f 'src/sw_scan_avx2_256_16.c' || echo '$(srcdir)/'`src/sw_scan_avx2_256_16.c

src/libparasail_avx2_la-nw_scan_avx2_256_8.lo: src/nw_scan_avx2_256_8.c
@am__fastdepCC_TRUE@	$(AM_V_CC)$(LIBTOOL) $(AM_V_lt) --tag=CC $(AM_LIBTOOLFLAGS) $(LIBTOOLFLAGS) --mode=compile $(CC) $(DEFS) $(DEFAULT_INCLUDES) $(INCLUDES) $(AM_CPPFLAGS) $(CPPFLAGS) $(libparasail_avx2_la_CFLAGS) $(CFLAGS) -MT src/libparasail_avx2_la-nw_scan_avx2_256_8.lo -MD -MP -MF src/$(DEPDIR)/libparasail_avx2_la-nw_scan_avx2_256_8.Tpo -c -o src/libparasail_avx2_la-nw_scan_avx2_256_8.lo `test -f 'src/nw_scan_avx2_256_8.c' || echo '$(srcdir)/'`src/nw_scan_avx2_256_8.c
@am__fastdepCC_TRUE@	$(AM_V_at)$(am__mv) src/$(DEPDIR)/libparasail_avx2_la-nw_scan_avx2_256_8.Tpo src/$(DEPDIR)/libparasail_avx2_la-nw_scan_avx2_256_8.Plo
@AMDEP_TRUE@@am__fastdepCC_FALSE@	$(AM_V_CC)source='src/nw_scan_avx2_256_8.c' object='src/libparasail_avx2_la-nw_scan_avx2_256_8.lo' libtool=yes @AMDEPBACKSLASH@
@AMDEP_TRUE@@am__fastdepCC_FALSE@	DEPDIR=$(DEPDIR) $(CCDEPMODE) $(depcomp) @AMDEPBACKSLASH@
@am__fastdepCC_FALSE@	$(AM_V_CC@am__nodep@)$(LIBTOOL) $(AM_V_lt) --tag=CC $(AM_LIBTOOLFLAGS) $(LIBTOOLFLAGS) --mode=compile $(CC) $(DEFS) $(DEFAULT_INCLUDES) $(INCLUDES) $(AM_CPPFLAGS) $(CPPFLAGS) $(libparasail_avx2_la_CFLAGS) $(CFLAGS) -c -o src/libparasail_avx2_la-nw_scan_avx2_256_8.lo `test -f 'src/nw_scan_avx2_256_8.c' || echo '$(srcdir)/'`src/nw_scan_avx2_256_8.c

src/libparasail_avx2_la-sg_scan_avx2_256_8.lo: src/sg_scan_avx2_256_8.c
@am__fastdepCC_TRUE@	$(AM_V_CC)$(LIBTOOL) $(AM_V_lt) --tag=CC $(AM_LIBTOOLFLAGS) $(LIBTOOLFLAGS) --mode=compile $(CC) $(DEFS) $(DEFAULT_INCLUDES) $(INCLUDES) $(AM_CPPFLAGS) $(CPPFLAGS) $(libparasail_avx2_la_CFLAGS) $(CFLAGS) -MT src/libparasail_avx2_la-sg_scan_avx2_256_8.lo -MD -MP -MF src/$(DEPDIR)/libparasail_avx2_la-sg_scan_avx2_256_8.Tpo -c -o src/libparasail_avx2_la-sg_scan_avx2_256_8.lo `test -f 'src/sg_scan_avx2_256_8.c' || echo '$(srcdir)/'`src/sg_scan_avx2_256_8.c
@am__fastdepCC_TRUE@	$(AM_V_at)$(am__mv) src/$(DEPDIR)/libparasail_avx2_la-sg_scan_avx2_256_8.Tpo src/$(DEPDIR)/libparasail_avx2_la-sg_scan_avx2_256_8.Plo
@AMDEP_TRUE@@am__fastdepCC_FALSE@	$(AM_V_CC)source='src/sg_scan_avx2_256_8.c' object='src/libparasail_avx2_la-sg_scan_avx2_256_8.lo' libtool=yes @AMDEPBACKSLASH@
@AMDEP_TRUE@@am__fastdepCC_FALSE@	DEPDIR=$(DEPDIR) $(CCDEPMODE) $(depcomp) @AMDEPBACKSLASH@
@am__fastdepCC_FALSE@	$(AM_V_CC@am__nodep@)$(LIBTOOL) $(AM_V_lt) --tag=CC $(AM_LIBTOOLFLAGS) $(LIBTOOLFLAGS) --mode=compile $(CC) $(DEFS) $(DEFAULT_INCLUDES) $(INCLUDES) $(AM_CPPFLAGS) $(CPPFLAGS) $(libparasail_avx2_la_CFLAGS) $(CFLAGS) -c -o src/libparasail_avx2_la-sg_scan_avx2_256_8.lo `test -f 'src/sg_scan_avx2_256_8.c' || echo '$(srcdir)/'`src/sg_scan_avx2_256_8.c

src/libparasail_avx2_la-sw_scan_avx2_256_8.lo: src/sw_scan_avx2_256_8.c
@am__fastdepCC_TRUE@	$(AM_V_CC)$(LIBTOOL) $(AM_V_lt) --tag=CC $(AM_LIBTOOLFLAGS) $(LIBTOOLFLAGS) --mode=compile $(CC) $(DEFS) $(DEFAULT_INCLUDES) $(INCLUDES) $(AM_CPPFLAGS) $(CPPFLAGS) $(libparasail_avx2_la_CFLAGS) $(CFLAGS) -MT src/libparasail_avx2_la-sw_scan_avx2_256_8.lo -MD -MP -MF src/$(DEPDIR)/libparasail_avx2_la-sw_scan_avx2_256_8.Tpo -c -o src/libparasail_avx2_la-sw_scan_avx2_256_8.lo `test -f 'src/sw_scan_avx2_256_8.c' || echo '$(srcdir)/'`src/sw_scan_avx2_256_8.c
@am__fastdepCC_TRUE@	$(AM_V_at)$(am__mv) src/$(DEPDIR)/libparasail_avx2_la-sw_scan_avx2_256_8.Tpo src/$(DEPDIR)/libparasail_avx2_la-sw_scan_avx2_256_8.Plo
@AMDEP_TRUE@@am__fastdepCC_FALSE@	$(AM_V_CC)source='src/sw_scan_avx2_256_8.c' object='src/libparasail_avx2_la-sw_scan_avx2_256_8.lo' libtool=yes @AMDEPBACKSLASH@
@AMDEP_TRUE@@am__fastdepCC_FALSE@	DEPDIR=$(DEPDIR) $(CCDEPMODE) $(depcomp) @AMDEPBACKSLASH@
@am__fastdepCC_FALSE@	$(AM_V_CC@am__nodep@)$(LIBTOOL) $(AM_V_lt) --tag=CC $(AM_LIBTOOLFLAGS) $(LIBTOOLFLAGS) --mode=compile $(CC) $(DEFS) $(DEFAULT_INCLUDES) $(INCLUDES) $(AM_CPPFLAGS) $(CPPFLAGS) $(libparasail_avx2_la_CFLAGS) $(CFLAGS) -c -o src/libparasail_avx2_la-sw_scan_avx2_256_8.lo `test -f 'src/sw_scan_avx2_256_8.c' || echo '$(srcdir)/'`src/sw_scan_avx2_256_8.c

src/libparasail_avx2_la-nw_diag_avx2_256_64.lo: src/nw_diag_avx2_256_64.c
@am__fastdepCC_TRUE@	$(AM_V_CC)$(LIBTOOL) $(AM_V_lt) --tag=CC $(AM_LIBTOOLFLAGS) $(LIBTOOLFLAGS) --mode=compile $(CC) $(DEFS) $(DEFAULT_INCLUDES) $(INCLUDES) $(AM_CPPFLAGS) $(CPPFLAGS) $(libparasail_avx2_la_CFLAGS) $(CFLAGS) -MT src/libparasail_avx2_la-nw_diag_avx2_256_64.lo -MD -MP -MF src/$(DEPDIR)/libparasail_avx2_la-nw_diag_avx2_256_64.Tpo -c -o src/libparasail_avx2_la-nw_diag_avx2_256_64.lo `test -f 'src/nw_diag_avx2_256_64.c' || echo '$(srcdir)/'`src/nw_diag_avx2_256_64.c
@am__fastdepCC_TRUE@	$(AM_V_at)$(am__mv) src/$(DEPDIR)/libparasail_avx2_la-nw_diag_avx2_256_64.Tpo src/$(DEPDIR)/libparasail_avx2_la-nw_diag_avx2_256_64.Plo
@AMDEP_TRUE@@am__fastdepCC_FALSE@	$(AM_V_CC)source='src/nw_diag_avx2_256_64.c' object='src/libparasail_avx2_la-nw_diag_avx2_256_64.lo' libtool=yes @AMDEPBACKSLASH@
@AMDEP_TRUE@@am__fastdepCC_FALSE@	DEPDIR=$(DEPDIR) $(CCDEPMODE) $(depcomp) @AMDEPBACKSLASH@
@am__fastdepCC_FALSE@	$(AM_V_CC@am__nodep@)$(LIBTOOL) $(AM_V_lt) --tag=CC $(AM_LIBTOOLFLAGS) $(LIBTOOLFLAGS) --mode=compile $(CC) $(DEFS) $(DEFAULT_INCLUDES) $(INCLUDES) $(AM_CPPFLAGS) $(CPPFLAGS) $(libparasail_avx2_la_CFLAGS) $(CFLAGS) -c -o src/libparasail_avx2_la-nw_diag_avx2_256_64.lo `test -f 'src/nw_diag_avx2_256_64.c' || echo '$(srcdir)/'`src/nw_diag_avx2_256_64.c

src/libparasail_avx2_la-sg_diag_avx2_256_64.lo: src/sg_diag_avx2_256_64.c
@am__fastdepCC_TRUE@	$(AM_V_CC)$(LIBTOOL) $(AM_V_lt) --tag=CC $(AM_LIBTOOLFLAGS) $(LIBTOOLFLAGS) --mode=compile $(CC) $(DEFS) $(DEFAULT_INCLUDES) $(INCLUDES) $(AM_CPPFLAGS) $(CPPFLAGS) $(libparasail_avx2_la_CFLAGS) $(CFLAGS) -MT src/libparasail_avx2_la-sg_diag_avx2_256_64.lo -MD -MP -MF src/$(DEPDIR)/libparasail_avx2_la-sg_diag_avx2_256_64.Tpo -c -o src/libparasail_avx2_la-sg_diag_avx2_256_64.lo `test -f 'src/sg_diag_avx2_256_64.c' || echo '$(srcdir)/'`src/sg_diag_avx2_256_64.c
@am__fastdepCC_TRUE@	$(AM_V_at)$(am__mv) src/$(DEPDIR)/libparasail_avx2_la-sg_diag_avx2_256_64.Tpo src/$(DEPDIR)/libparasail_avx2_la-sg_diag_avx2_256_64.Plo
@AMDEP_TRUE@@am__fastdepCC_FALSE@	$(AM_V_CC)source='src/sg_diag_avx2_256_64.c' object='src/libparasail_avx2_la-sg_diag_avx2_256_64.lo' libtool=yes @AMDEPBACKSLASH@
@AMDEP_TRUE@@am__fastdepCC_FALSE@	DEPDIR=$(DEPDIR) $(CCDEPMODE) $(depcomp) @AMDEPBACKSLASH@
@am__fastdepCC_FALSE@	$(AM_V_CC@am__nodep@)$(LIBTOOL) $(AM_V_lt) --tag=CC $(AM_LIBTOOLFLAGS) $(LIBTOOLFLAGS) --mode=compile $(CC) $(DEFS) $(DEFAULT_INCLUDES) $(INCLUDES) $(AM_CPPFLAGS) $(CPPFLAGS) $(libparasail_avx2_la_CFLAGS) $(CFLAGS) -c -o src/libparasail_avx2_la-sg_diag_avx2_256_64.lo `test -f 'src/sg_diag_avx2_256_64.c' || echo '$(srcdir)/'`src/sg_diag_avx2_256_64.c

src/libparasail_avx2_la-sw_diag_avx2_256_64.lo: src/sw_diag_avx2_256_64.c
@am__fastdepCC_TRUE@	$(AM_V_CC)$(LIBTOOL) $(AM_V_lt) --tag=CC $(AM_LIBTOOLFLAGS) $(LIBTOOLFLAGS) --mode=compile $(CC) $(DEFS) $(DEFAULT_INCLUDES) $(INCLUDES) $(AM_CPPFLAGS) $(CPPFLAGS) $(libparasail_avx2_la_CFLAGS) $(CFLAGS) -MT src/libparasail_avx2_la-sw_diag_avx2_256_64.lo -MD -MP -MF src/$(DEPDIR)/libparasail_avx2_la-sw_diag_avx2_256_64.Tpo -c -o src/libparasail_avx2_la-sw_diag_avx2_256_64.lo `test -f 'src/sw_diag_avx2_256_64.c' || echo '$(srcdir)/'`src/sw_diag_avx2_256_64.c
@am__fastdepCC_TRUE@	$(AM_V_at)$(am__mv) src/$(DEPDIR)/libparasail_avx2_la-sw_diag_avx2_256_64.Tpo src/$(DEPDIR)/libparasail_avx2_la-sw_diag_avx2_256_64.Plo
@AMDEP_TRUE@@am__fastdepCC_FALSE@	$(AM_V_CC)source='src/sw_diag_avx2_256_64.c' object='src/libparasail_avx2_la-sw_diag_avx2_256_64.lo' libtool=yes @AMDEPBACKSLASH@
@AMDEP_TRUE@@am__fastdepCC_FALSE@	DEPDIR=$(DEPDIR) $(CCDEPMODE) $(depcomp) @AMDEPBACKSLASH@
@am__fastdepCC_FALSE@	$(AM_V_CC@am__nodep@)$(LIBTOOL) $(AM_V_lt) --tag=CC $(AM_LIBTOOLFLAGS) $(LIBTOOLFLAGS) --mode=compile $(CC) $(DEFS) $(DEFAULT_INCLUDES) $(INCLUDES) $(AM_CPPFLAGS) $(CPPFLAGS) $(libparasail_avx2_la_CFLAGS) $(CFLAGS) -c -o src/libparasail_avx2_la-sw_diag_avx2_256_64.lo `test -f 'src/sw_diag_avx2_256_64.c' || echo '$(srcdir)/'`src/sw_diag_avx2_256_64.c

src/libparasail_avx2_la-nw_diag_avx2_256_32.lo: src/nw_diag_avx2_256_32.c
@am__fastdepCC_TRUE@	$(AM_V_CC)$(LIBTOOL) $(AM_V_lt) --tag=CC $(AM_LIBTOOLFLAGS) $(LIBTOOLFLAGS) --mode=compile $(CC) $(DEFS) $(DEFAULT_INCLUDES) $(INCLUDES) $(AM_CPPFLAGS) $(CPPFLAGS) $(libparasail_avx2_la_CFLAGS) $(CFLAGS) -MT src/libparasail_avx2_la-nw_diag_avx2_256_32.lo -MD -MP -MF src/$(DEPDIR)/libparasail_avx2_la-nw_diag_avx2_256_32.Tpo -c -o src/libparasail_avx2_la-nw_diag_avx2_256_32.lo `test -f 'src/nw_diag_avx2_256_32.c' || echo '$(srcdir)/'`src/nw_diag_avx2_256_32.c
@am__fastdepCC_TRUE@	$(AM_V_at)$(am__mv) src/$(DEPDIR)/libparasail_avx2_la-nw_diag_avx2_256_32.Tpo src/$(DEPDIR)/libparasail_avx2_la-nw_diag_avx2_256_32.Plo
@AMDEP_TRUE@@am__fastdepCC_FALSE@	$(AM_V_CC)source='src/nw_diag_avx2_256_32.c' object='src/libparasail_avx2_la-nw_diag_avx2_256_32.lo' libtool=yes @AMDEPBACKSLASH@
@AMDEP_TRUE@@am__fastdepCC_FALSE@	DEPDIR=$(DEPDIR) $(CCDEPMODE) $(depcomp) @AMDEPBACKSLASH@
@am__fastdepCC_FALSE@	$(AM_V_CC@am__nodep@)$(LIBTOOL) $(AM_V_lt) --tag=CC $(AM_LIBTOOLFLAGS) $(LIBTOOLFLAGS) --mode=compile $(CC) $(DEFS) $(DEFAULT_INCLUDES) $(INCLUDES) $(AM_CPPFLAGS) $(CPPFLAGS) $(libparasail_avx2_la_CFLAGS) $(CFLAGS) -c -o src/libparasail_avx2_la-nw_diag_avx2_256_32.lo `test -f 'src/nw_diag_avx2_256_32.c' || echo '$(srcdir)/'`src/nw_diag_avx2_256_32.c

src/libparasail_avx2_la-sg_diag_avx2_256_32.lo: src/sg_diag_avx2_256_32.c
@am__fastdepCC_TRUE@	$(AM_V_CC)$(LIBTOOL) $(AM_V_lt) --tag=CC $(AM_LIBTOOLFLAGS) $(LIBTOOLFLAGS) --mode=compile $(CC) $(DEFS) $(DEFAULT_INCLUDES) $(INCLUDES) $(AM_CPPFLAGS) $(CPPFLAGS) $(libparasail_avx2_la_CFLAGS) $(CFLAGS) -MT src/libparasail_avx2_la-sg_diag_avx2_256_32.lo -MD -MP -MF src/$(DEPDIR)/libparasail_avx2_la-sg_diag_avx2_256_32.Tpo -c -o src/libparasail_avx2_la-sg_diag_avx2_256_32.lo `test -f 'src/sg_diag_avx2_256_32.c' || echo '$(srcdir)/'`src/sg_diag_avx2_256_32.c
@am__fastdepCC_TRUE@	$(AM_V_at)$(am__mv) src/$(DEPDIR)/libparasail_avx2_la-sg_diag_avx2_256_32.Tpo src/$(DEPDIR)/libparasail_avx2_la-sg_diag_avx2_256_32.Plo
@AMDEP_TRUE@@am__fastdepCC_FALSE@	$(AM_V_CC)source='src/sg_diag_avx2_256_32.c' object='src/libparasail_avx2_la-sg_diag_avx2_256_32.lo' libtool=yes @AMDEPBACKSLASH@
@AMDEP_TRUE@@am__fastdepCC_FALSE@	DEPDIR=$(DEPDIR) $(CCDEPMODE) $(depcomp) @AMDEPBACKSLASH@
@am__fastdepCC_FALSE@	$(AM_V_CC@am__nodep@)$(LIBTOOL) $(AM_V_lt) --tag=CC $(AM_LIBTOOLFLAGS) $(LIBTOOLFLAGS) --mode=compile $(CC) $(DEFS) $(DEFAULT_INCLUDES) $(INCLUDES) $(AM_CPPFLAGS) $(CPPFLAGS) $(libparasail_avx2_la_CFLAGS) $(CFLAGS) -c -o src/libparasail_avx2_la-sg_diag_avx2_256_32.lo `test -f 'src/sg_diag_avx2_256_32.c' || echo '$(srcdir)/'`src/sg_diag_avx2_256_32.c

src/libparasail_avx2_la-sw_diag_avx2_256_32.lo: src/sw_diag_avx2_256_32.c
@am__fastdepCC_TRUE@	$(AM_V_CC)$(LIBTOOL) $(AM_V_lt) --tag=CC $(AM_LIBTOOLFLAGS) $(LIBTOOLFLAGS) --mode=compile $(CC) $(DEFS) $(DEFAULT_INCLUDES) $(INCLUDES) $(AM_CPPFLAGS) $(CPPFLAGS) $(libparasail_avx2_la_CFLAGS) $(CFLAGS) -MT src/libparasail_avx2_la-sw_diag_avx2_256_32.lo -MD -MP -MF src/$(DEPDIR)/libparasail_avx2_la-sw_diag_avx2_256_32.Tpo -c -o src/libparasail_avx2_la-sw_diag_avx2_256_32.lo `test -f 'src/sw_diag_avx2_256_32.c' || echo '$(srcdir)/'`src/sw_diag_avx2_256_32.c
@am__fastdepCC_TRUE@	$(AM_V_at)$(am__mv) src/$(DEPDIR)/libparasail_avx2_la-sw_diag_avx2_256_32.Tpo src/$(DEPDIR)/libparasail_avx2_la-sw_diag_avx2_256_32.Plo
@AMDEP_TRUE@@am__fastdepCC_FALSE@	$(AM_V_CC)source='src/sw_diag_avx2_256_32.c' object='src/libparasail_avx2_la-sw_diag_avx2_256_32.lo' libtool=yes @AMDEPBACKSLASH@
@AMDEP_TRUE@@am__fastdepCC_FALSE@	DEPDIR=$(DEPDIR) $(CCDEPMODE) $(depcomp) @AMDEPBACKSLASH@
@am__fastdepCC_FALSE@	$(AM_V_CC@am__nodep@)$(LIBTOOL) $(AM_V_lt) --tag=CC $(AM_LIBTOOLFLAGS) $(LIBTOOLFLAGS) --mode=compile $(CC) $(DEFS) $(DEFAULT_INCLUDES) $(INCLUDES) $(AM_CPPFLAGS) $(CPPFLAGS) $(libparasail_avx2_la_CFLAGS) $(CFLAGS) -c -o src/libparasail_avx2_la-sw_diag_avx2_256_32.lo `test -f 'src/sw_diag_avx2_256_32.c' || echo '$(srcdir)/'`src/sw_diag_avx2_256_32.c

src/libparasail_avx2_la-nw_diag_avx2_256_16.lo: src/nw_diag_avx2_256_16.c
@am__fastdepCC_TRUE@	$(AM_V_CC)$(LIBTOOL) $(AM_V_lt) --tag=CC $(AM_LIBTOOLFLAGS) $(LIBTOOLFLAGS) --mode=compile $(CC) $(DEFS) $(DEFAULT_INCLUDES) $(INCLUDES) $(AM_CPPFLAGS) $(CPPFLAGS) $(libparasail_avx2_la_CFLAGS) $(CFLAGS) -MT src/libparasail_avx2_la-nw_diag_avx2_256_16.lo -MD -MP -MF src/$(DEPDIR)/libparasail_avx2_la-nw_diag_avx2_256_16.Tpo -c -o src/libparasail_avx2_la-nw_diag_avx2_256_16.lo `test -f 'src/nw_diag_avx2_256_16.c' || echo '$(srcdir)/'`src/nw_diag_avx2_256_16.c
@am__fastdepCC_TRUE@	$(AM_V_at)$(am__mv) src/$(DEPDIR)/libparasail_avx2_la-nw_diag_avx2_256_16.Tpo src/$(DEPDIR)/libparasail_avx2_la-nw_diag_avx2_256_16.Plo
@AMDEP_TRUE@@am__fastdepCC_FALSE@	$(AM_V_CC)source='src/nw_diag_avx2_256_16.c' object='src/libparasail_avx2_la-nw_diag_avx2_256_16.lo' libtool=yes @AMDEPBACKSLASH@
@AMDEP_TRUE@@am__fastdepCC_FALSE@	DEPDIR=$(DEPDIR) $(CCDEPMODE) $(depcomp) @AMDEPBACKSLASH@
@am__fastdepCC_FALSE@	$(AM_V_CC@am__nodep@)$(LIBTOOL) $(AM_V_lt) --tag=CC $(AM_LIBTOOLFLAGS) $(LIBTOOLFLAGS) --mode=compile $(CC) $(DEFS) $(DEFAULT_INCLUDES) $(INCLUDES) $(AM_CPPFLAGS) $(CPPFLAGS) $(libparasail_avx2_la_CFLAGS) $(CFLAGS) -c -o src/libparasail_avx2_la-nw_diag_avx2_256_16.lo `test -f 'src/nw_diag_avx2_256_16.c' || echo '$(srcdir)/'`src/nw_diag_avx2_256_16.c

src/libparasail_avx2_la-sg_diag_avx2_256_16.lo: src/sg_diag_avx2_256_16.c
@am__fastdepCC_TRUE@	$(AM_V_CC)$(LIBTOOL) $(AM_V_lt) --tag=CC $(AM_LIBTOOLFLAGS) $(LIBTOOLFLAGS) --mode=compile $(CC) $(DEFS) $(DEFAULT_INCLUDES) $(INCLUDES) $(AM_CPPFLAGS) $(CPPFLAGS) $(libparasail_avx2_la_CFLAGS) $(CFLAGS) -MT src/libparasail_avx2_la-sg_diag_avx2_256_16.lo -MD -MP -MF src/$(DEPDIR)/libparasail_avx2_la-sg_diag_avx2_256_16.Tpo -c -o src/libparasail_avx2_la-sg_diag_avx2_256_16.lo `test -f 'src/sg_diag_avx2_256_16.c' || echo '$(srcdir)/'`src/sg_diag_avx2_256_16.c
@am__fastdepCC_TRUE@	$(AM_V_at)$(am__mv) src/$(DEPDIR)/libparasail_avx2_la-sg_diag_avx2_256_16.Tpo src/$(DEPDIR)/libparasail_avx2_la-sg_diag_avx2_256_16.Plo
@AMDEP_TRUE@@am__fastdepCC_FALSE@	$(AM_V_CC)source='src/sg_diag_avx2_256_16.c' object='src/libparasail_avx2_la-sg_diag_avx2_256_16.lo' libtool=yes @AMDEPBACKSLASH@
@AMDEP_TRUE@@am__fastdepCC_FALSE@	DEPDIR=$(DEPDIR) $(CCDEPMODE) $(depcomp) @AMDEPBACKSLASH@
@am__fastdepCC_FALSE@	$(AM_V_CC@am__nodep@)$(LIBTOOL) $(AM_V_lt) --tag=CC $(AM_LIBTOOLFLAGS) $(LIBTOOLFLAGS) --mode=compile $(CC) $(DEFS) $(DEFAULT_INCLUDES) $(INCLUDES) $(AM_CPPFLAGS) $(CPPFLAGS) $(libparasail_avx2_la_CFLAGS) $(CFLAGS) -c -o src/libparasail_avx2_la-sg_diag_avx2_256_16.lo `test -f 'src/sg_diag_avx2_256_16.c' || echo '$(srcdir)/'`src/sg_diag_avx2_256_16.c

src/libparasail_avx2_la-sw_diag_avx2_256_16.lo: src/sw_diag_avx2_256_16.c
@am__fastdepCC_TRUE@	$(AM_V_CC)$(LIBTOOL) $(AM_V_lt) --tag=CC $(AM_LIBTOOLFLAGS) $(LIBTOOLFLAGS) --mode=compile $(CC) $(DEFS) $(DEFAULT_INCLUDES) $(INCLUDES) $(AM_CPPFLAGS) $(CPPFLAGS) $(libparasail_avx2_la_CFLAGS) $(CFLAGS) -MT src/libparasail_avx2_la-sw_diag_avx2_256_16.lo -MD -MP -MF src/$(DEPDIR)/libparasail_avx2_la-sw_diag_avx2_256_16.Tpo -c -o src/libparasail_avx2_la-sw_diag_avx2_256_16.lo `test -f 'src/sw_diag_avx2_256_16.c' || echo '$(srcdir)/'`src/sw_diag_avx2_256_16.c
@am__fastdepCC_TRUE@	$(AM_V_at)$(am__mv) src/$(DEPDIR)/libparasail_avx2_la-sw_diag_avx2_256_16.Tpo src/$(DEPDIR)/libparasail_avx2_la-sw_diag_avx2_256_16.Plo
@AMDEP_TRUE@@am__fastdepCC_FALSE@	$(AM_V_CC)source='src/sw_diag_avx2_256_16.c' object='src/libparasail_avx2_la-sw_diag_avx2_256_16.lo' libtool=yes @AMDEPBACKSLASH@
@AMDEP_TRUE@@am__fastdepCC_FALSE@	DEPDIR=$(DEPDIR) $(CCDEPMODE) $(depcomp) @AMDEPBACKSLASH@
@am__fastdepCC_FALSE@	$(AM_V_CC@am__nodep@)$(LIBTOOL) $(AM_V_lt) --tag=CC $(AM_LIBTOOLFLAGS) $(LIBTOOLFLAGS) --mode=compile $(CC) $(DEFS) $(DEFAULT_INCLUDES) $(INCLUDES) $(AM_CPPFLAGS) $(CPPFLAGS) $(libparasail_avx2_la_CFLAGS) $(CFLAGS) -c -o src/libparasail_avx2_la-sw_diag_avx2_256_16.lo `test -f 'src/sw_diag_avx2_256_16.c' || echo '$(srcdir)/'`src/sw_diag_avx2_256_16.c

src/libparasail_avx2_la-nw_diag_avx2_256_8.lo: src/nw_diag_avx2_256_8.c
@am__fastdepCC_TRUE@	$(AM_V_CC)$(LIBTOOL) $(AM_V_lt) --tag=CC $(AM_LIBTOOLFLAGS) $(LIBTOOLFLAGS) --mode=compile $(CC) $(DEFS) $(DEFAULT_INCLUDES) $(INCLUDES) $(AM_CPPFLAGS) $(CPPFLAGS) $(libparasail_avx2_la_CFLAGS) $(CFLAGS) -MT src/libparasail_avx2_la-nw_diag_avx2_256_8.lo -MD -MP -MF src/$(DEPDIR)/libparasail_avx2_la-nw_diag_avx2_256_8.Tpo -c -o src/libparasail_avx2_la-nw_diag_avx2_256_8.lo `test -f 'src/nw_diag_avx2_256_8.c' || echo '$(srcdir)/'`src/nw_diag_avx2_256_8.c
@am__fastdepCC_TRUE@	$(AM_V_at)$(am__mv) src/$(DEPDIR)/libparasail_avx2_la-nw_diag_avx2_256_8.Tpo src/$(DEPDIR)/libparasail_avx2_la-nw_diag_avx2_256_8.Plo
@AMDEP_TRUE@@am__fastdepCC_FALSE@	$(AM_V_CC)source='src/nw_diag_avx2_256_8.c' object='src/libparasail_avx2_la-nw_diag_avx2_256_8.lo' libtool=yes @AMDEPBACKSLASH@
@AMDEP_TRUE@@am__fastdepCC_FALSE@	DEPDIR=$(DEPDIR) $(CCDEPMODE) $(depcomp) @AMDEPBACKSLASH@
@am__fastdepCC_FALSE@	$(AM_V_CC@am__nodep@)$(LIBTOOL) $(AM_V_lt) --tag=CC $(AM_LIBTOOLFLAGS) $(LIBTOOLFLAGS) --mode=compile $(CC) $(DEFS) $(DEFAULT_INCLUDES) $(INCLUDES) $(AM_CPPFLAGS) $(CPPFLAGS) $(libparasail_avx2_la_CFLAGS) $(CFLAGS) -c -o src/libparasail_avx2_la-nw_diag_avx2_256_8.lo `test -f 'src/nw_diag_avx2_256_8.c' || echo '$(srcdir)/'`src/nw_diag_avx2_256_8.c

src/libparasail_avx2_la-sg_diag_avx2_256_8.lo: src/sg_diag_avx2_256_8.c
@am__fastdepCC_TRUE@	$(AM_V_CC)$(LIBTOOL) $(AM_V_lt) --tag=CC $(AM_LIBTOOLFLAGS) $(LIBTOOLFLAGS) --mode=compile $(CC) $(DEFS) $(DEFAULT_INCLUDES) $(INCLUDES) $(AM_CPPFLAGS) $(CPPFLAGS) $(libparasail_avx2_la_CFLAGS) $(CFLAGS) -MT src/libparasail_avx2_la-sg_diag_avx2_256_8.lo -MD -MP -MF src/$(DEPDIR)/libparasail_avx2_la-sg_diag_avx2_256_8.Tpo -c -o src/libparasail_avx2_la-sg_diag_avx2_256_8.lo `test -f 'src/sg_diag_avx2_256_8.c' || echo '$(srcdir)/'`src/sg_diag_avx2_256_8.c
@am__fastdepCC_TRUE@	$(AM_V_at)$(am__mv) src/$(DEPDIR)/libparasail_avx2_la-sg_diag_avx2_256_8.Tpo src/$(DEPDIR)/libparasail_avx2_la-sg_diag_avx2_256_8.Plo
@AMDEP_TRUE@@am__fastdepCC_FALSE@	$(AM_V_CC)source='src/sg_diag_avx2_256_8.c' object='src/libparasail_avx2_la-sg_diag_avx2_256_8.lo' libtool=yes @AMDEPBACKSLASH@
@AMDEP_TRUE@@am__fastdepCC_FALSE@	DEPDIR=$(DEPDIR) $(CCDEPMODE) $(depcomp) @AMDEPBACKSLASH@
@am__fastdepCC_FALSE@	$(AM_V_CC@am__nodep@)$(LIBTOOL) $(AM_V_lt) --tag=CC $(AM_LIBTOOLFLAGS) $(LIBTOOLFLAGS) --mode=compile $(CC) $(DEFS) $(DEFAULT_INCLUDES) $(INCLUDES) $(AM_CPPFLAGS) $(CPPFLAGS) $(libparasail_avx2_la_CFLAGS) $(CFLAGS) -c -o src/libparasail_avx2_la-sg_diag_avx2_256_8.lo `test -f 'src/sg_diag_avx2_256_8.c' || echo '$(srcdir)/'`src/sg_diag_avx2_256_8.c

src/libparasail_avx2_la-sw_diag_avx2_256_8.lo: src/sw_diag_avx2_256_8.c
@am__fastdepCC_TRUE@	$(AM_V_CC)$(LIBTOOL) $(AM_V_lt) --tag=CC $(AM_LIBTOOLFLAGS) $(LIBTOOLFLAGS) --mode=compile $(CC) $(DEFS) $(DEFAULT_INCLUDES) $(INCLUDES) $(AM_CPPFLAGS) $(CPPFLAGS) $(libparasail_avx2_la_CFLAGS) $(CFLAGS) -MT src/libparasail_avx2_la-sw_diag_avx2_256_8.lo -MD -MP -MF src/$(DEPDIR)/libparasail_avx2_la-sw_diag_avx2_256_8.Tpo -c -o src/libparasail_avx2_la-sw_diag_avx2_256_8.lo `test -f 'src/sw_diag_avx2_256_8.c' || echo '$(srcdir)/'`src/sw_diag_avx2_256_8.c
@am__fastdepCC_TRUE@	$(AM_V_at)$(am__mv) src/$(DEPDIR)/libparasail_avx2_la-sw_diag_avx2_256_8.Tpo src/$(DEPDIR)/libparasail_avx2_la-sw_diag_avx2_256_8.Plo
@AMDEP_TRUE@@am__fastdepCC_FALSE@	$(AM_V_CC)source='src/sw_diag_avx2_256_8.c' object='src/libparasail_avx2_la-sw_diag_avx2_256_8.lo' libtool=yes @AMDEPBACKSLASH@
@AMDEP_TRUE@@am__fastdepCC_FALSE@	DEPDIR=$(DEPDIR) $(CCDEPMODE) $(depcomp) @AMDEPBACKSLASH@
@am__fastdepCC_FALSE@	$(AM_V_CC@am__nodep@)$(LIBTOOL) $(AM_V_lt) --tag=CC $(AM_LIBTOOLFLAGS) $(LIBTOOLFLAGS) --mode=compile $(CC) $(DEFS) $(DEFAULT_INCLUDES) $(INCLUDES) $(AM_CPPFLAGS) $(CPPFLAGS) $(libparasail_avx2_la_CFLAGS) $(CFLAGS) -c -o src/libparasail_avx2_la-sw_diag_avx2_256_8.lo `test -f 'src/sw_diag_avx2_256_8.c' || echo '$(srcdir)/'`src/sw_diag_avx2_256_8.c

src/libparasail_avx2_la-nw_striped_avx2_256_64.lo: src/nw_striped_avx2_256_64.c
@am__fastdepCC_TRUE@	$(AM_V_CC)$(LIBTOOL) $(AM_V_lt) --tag=CC $(AM_LIBTOOLFLAGS) $(LIBTOOLFLAGS) --mode=compile $(CC) $(DEFS) $(DEFAULT_INCLUDES) $(INCLUDES) $(AM_CPPFLAGS) $(CPPFLAGS) $(libparasail_avx2_la_CFLAGS) $(CFLAGS) -MT src/libparasail_avx2_la-nw_striped_avx2_256_64.lo -MD -MP -MF src/$(DEPDIR)/libparasail_avx2_la-nw_striped_avx2_256_64.Tpo -c -o src/libparasail_avx2_la-nw_striped_avx2_256_64.lo `test -f 'src/nw_striped_avx2_256_64.c' || echo '$(srcdir)/'`src/nw_striped_avx2_256_64.c
@am__fastdepCC_TRUE@	$(AM_V_at)$(am__mv) src/$(DEPDIR)/libparasail_avx2_la-nw_striped_avx2_256_64.Tpo src/$(DEPDIR)/libparasail_avx2_la-nw_striped_avx2_256_64.Plo
@AMDEP_TRUE@@am__fastdepCC_FALSE@	$(AM_V_CC)source='src/nw_striped_avx2_256_64.c' object='src/libparasail_avx2_la-nw_striped_avx2_256_64.lo' libtool=yes @AMDEPBACKSLASH@
@AMDEP_TRUE@@am__fastdepCC_FALSE@	DEPDIR=$(DEPDIR) $(CCDEPMODE) $(depcomp) @AMDEPBACKSLASH@
@am__fastdepCC_FALSE@	$(AM_V_CC@am__nodep@)$(LIBTOOL) $(AM_V_lt) --tag=CC $(AM_LIBTOOLFLAGS) $(LIBTOOLFLAGS) --mode=compile $(CC) $(DEFS) $(DEFAULT_INCLUDES) $(INCLUDES) $(AM_CPPFLAGS) $(CPPFLAGS) $(libparasail_avx2_la_CFLAGS) $(CFLAGS) -c -o src/libparasail_avx2_la-nw_striped_avx2_256_64.lo `test -f 'src/nw_striped_avx2_256_64.c' || echo '$(srcdir)/'`src/nw_striped_avx2_256_64.c

src/libparasail_avx2_la-sg_striped_avx2_256_64.lo: src/sg_striped_avx2_256_64.c
@am__fastdepCC_TRUE@	$(AM_V_CC)$(LIBTOOL) $(AM_V_lt) --tag=CC $(AM_LIBTOOLFLAGS) $(LIBTOOLFLAGS) --mode=compile $(CC) $(DEFS) $(DEFAULT_INCLUDES) $(INCLUDES) $(AM_CPPFLAGS) $(CPPFLAGS) $(libparasail_avx2_la_CFLAGS) $(CFLAGS) -MT src/libparasail_avx2_la-sg_striped_avx2_256_64.lo -MD -MP -MF src/$(DEPDIR)/libparasail_avx2_la-sg_striped_avx2_256_64.Tpo -c -o src/libparasail_avx2_la-sg_striped_avx2_256_64.lo `test -f 'src/sg_striped_avx2_256_64.c' || echo '$(srcdir)/'`src/sg_striped_avx2_256_64.c
@am__fastdepCC_TRUE@	$(AM_V_at)$(am__mv) src/$(DEPDIR)/libparasail_avx2_la-sg_striped_avx2_256_64.Tpo src/$(DEPDIR)/libparasail_avx2_la-sg_striped_avx2_256_64.Plo
@AMDEP_TRUE@@am__fastdepCC_FALSE@	$(AM_V_CC)source='src/sg_striped_avx2_256_64.c' object='src/libparasail_avx2_la-sg_striped_avx2_256_64.lo' libtool=yes @AMDEPBACKSLASH@
@AMDEP_TRUE@@am__fastdepCC_FALSE@	DEPDIR=$(DEPDIR) $(CCDEPMODE) $(depcomp) @AMDEPBACKSLASH@
@am__fastdepCC_FALSE@	$(AM_V_CC@am__nodep@)$(LIBTOOL) $(AM_V_lt) --tag=CC $(AM_LIBTOOLFLAGS) $(LIBTOOLFLAGS) --mode=compile $(CC) $(DEFS) $(DEFAULT_INCLUDES) $(INCLUDES) $(AM_CPPFLAGS) $(CPPFLAGS) $(libparasail_avx2_la_CFLAGS) $(CFLAGS) -c -o src/libparasail_avx2_la-sg_striped_avx2_256_64.lo `test -f 'src/sg_striped_avx2_256_64.c' || echo '$(srcdir)/'`src/sg_striped_avx2_256_64.c

src/libparasail_avx2_la-sw_striped_avx2_256_64.lo: src/sw_striped_avx2_256_64.c
@am__fastdepCC_TRUE@	$(AM_V_CC)$(LIBTOOL) $(AM_V_lt) --tag=CC $(AM_LIBTOOLFLAGS) $(LIBTOOLFLAGS) --mode=compile $(CC) $(DEFS) $(DEFAULT_INCLUDES) $(INCLUDES) $(AM_CPPFLAGS) $(CPPFLAGS) $(libparasail_avx2_la_CFLAGS) $(CFLAGS) -MT src/libparasail_avx2_la-sw_striped_avx2_256_64.lo -MD -MP -MF src/$(DEPDIR)/libparasail_avx2_la-sw_striped_avx2_256_64.Tpo -c -o src/libparasail_avx2_la-sw_striped_avx2_256_64.lo `test -f 'src/sw_striped_avx2_256_64.c' || echo '$(srcdir)/'`src/sw_striped_avx2_256_64.c
@am__fastdepCC_TRUE@	$(AM_V_at)$(am__mv) src/$(DEPDIR)/libparasail_avx2_la-sw_striped_avx2_256_64.Tpo src/$(DEPDIR)/libparasail_avx2_la-sw_striped_avx2_256_64.Plo
@AMDEP_TRUE@@am__fastdepCC_FALSE@	$(AM_V_CC)source='src/sw_striped_avx2_256_64.c' object='src/libparasail_avx2_la-sw_striped_avx2_256_64.lo' libtool=yes @AMDEPBACKSLASH@
@AMDEP_TRUE@@am__fastdepCC_FALSE@	DEPDIR=$(DEPDIR) $(CCDEPMODE) $(depcomp) @AMDEPBACKSLASH@
@am__fastdepCC_FALSE@	$(AM_V_CC@am__nodep@)$(LIBTOOL) $(AM_V_lt) --tag=CC $(AM_LIBTOOLFLAGS) $(LIBTOOLFLAGS) --mode=compile $(CC) $(DEFS) $(DEFAULT_INCLUDES) $(INCLUDES) $(AM_CPPFLAGS) $(CPPFLAGS) $(libparasail_avx2_la_CFLAGS) $(CFLAGS) -c -o src/libparasail_avx2_la-sw_striped_avx2_256_64.lo `test -f 'src/sw_striped_avx2_256_64.c' || echo '$(srcdir)/'`src/sw_striped_avx2_256_64.c

src/libparasail_avx2_la-nw_striped_avx2_256_32.lo: src/nw_striped_avx2_256_32.c
@am__fastdepCC_TRUE@	$(AM_V_CC)$(LIBTOOL) $(AM_V_lt) --tag=CC $(AM_LIBTOOLFLAGS) $(LIBTOOLFLAGS) --mode=compile $(CC) $(DEFS) $(DEFAULT_INCLUDES) $(INCLUDES) $(AM_CPPFLAGS) $(CPPFLAGS) $(libparasail_avx2_la_CFLAGS) $(CFLAGS) -MT src/libparasail_avx2_la-nw_striped_avx2_256_32.lo -MD -MP -MF src/$(DEPDIR)/libparasail_avx2_la-nw_striped_avx2_256_32.Tpo -c -o src/libparasail_avx2_la-nw_striped_avx2_256_32.lo `test -f 'src/nw_striped_avx2_256_32.c' || echo '$(srcdir)/'`src/nw_striped_avx2_256_32.c
@am__fastdepCC_TRUE@	$(AM_V_at)$(am__mv) src/$(DEPDIR)/libparasail_avx2_la-nw_striped_avx2_256_32.Tpo src/$(DEPDIR)/libparasail_avx2_la-nw_striped_avx2_256_32.Plo
@AMDEP_TRUE@@am__fastdepCC_FALSE@	$(AM_V_CC)source='src/nw_striped_avx2_256_32.c' object='src/libparasail_avx2_la-nw_striped_avx2_256_32.lo' libtool=yes @AMDEPBACKSLASH@
@AMDEP_TRUE@@am__fastdepCC_FALSE@	DEPDIR=$(DEPDIR) $(CCDEPMODE) $(depcomp) @AMDEPBACKSLASH@
@am__fastdepCC_FALSE@	$(AM_V_CC@am__nodep@)$(LIBTOOL) $(AM_V_lt) --tag=CC $(AM_LIBTOOLFLAGS) $(LIBTOOLFLAGS) --mode=compile $(CC) $(DEFS) $(DEFAULT_INCLUDES) $(INCLUDES) $(AM_CPPFLAGS) $(CPPFLAGS) $(libparasail_avx2_la_CFLAGS) $(CFLAGS) -c -o src/libparasail_avx2_la-nw_striped_avx2_256_32.lo `test -f 'src/nw_striped_avx2_256_32.c' || echo '$(srcdir)/'`src/nw_striped_avx2_256_32.c

src/libparasail_avx2_la-sg_striped_avx2_256_32.lo: src/sg_striped_avx2_256_32.c
@am__fastdepCC_TRUE@	$(AM_V_CC)$(LIBTOOL) $(AM_V_lt) --tag=CC $(AM_LIBTOOLFLAGS) $(LIBTOOLFLAGS) --mode=compile $(CC) $(DEFS) $(DEFAULT_INCLUDES) $(INCLUDES) $(AM_CPPFLAGS) $(CPPFLAGS) $(libparasail_avx2_la_CFLAGS) $(CFLAGS) -MT src/libparasail_avx2_la-sg_striped_avx2_256_32.lo -MD -MP -MF src/$(DEPDIR)/libparasail_avx2_la-sg_striped_avx2_256_32.Tpo -c -o src/libparasail_avx2_la-sg_striped_avx2_256_32.lo `test -f 'src/sg_striped_avx2_256_32.c' || echo '$(srcdir)/'`src/sg_striped_avx2_256_32.c
@am__fastdepCC_TRUE@	$(AM_V_at)$(am__mv) src/$(DEPDIR)/libparasail_avx2_la-sg_striped_avx2_256_32.Tpo src/$(DEPDIR)/libparasail_avx2_la-sg_striped_avx2_256_32.Plo
@AMDEP_TRUE@@am__fastdepCC_FALSE@	$(AM_V_CC)source='src/sg_striped_avx2_256_32.c' object='src/libparasail_avx2_la-sg_striped_avx2_256_32.lo' libtool=yes @AMDEPBACKSLASH@
@AMDEP_TRUE@@am__fastdepCC_FALSE@	DEPDIR=$(DEPDIR) $(CCDEPMODE) $(depcomp) @AMDEPBACKSLASH@
@am__fastdepCC_FALSE@	$(AM_V_CC@am__nodep@)$(LIBTOOL) $(AM_V_lt) --tag=CC $(AM_LIBTOOLFLAGS) $(LIBTOOLFLAGS) --mode=compile $(CC) $(DEFS) $(DEFAULT_INCLUDES) $(INCLUDES) $(AM_CPPFLAGS) $(CPPFLAGS) $(libparasail_avx2_la_CFLAGS) $(CFLAGS) -c -o src/libparasail_avx2_la-sg_striped_avx2_256_32.lo `test -f 'src/sg_striped_avx2_256_32.c' || echo '$(srcdir)/'`src/sg_striped_avx2_256_32.c

src/libparasail_avx2_la-sw_striped_avx2_256_32.lo: src/sw_striped_avx2_256_32.c
@am__fastdepCC_TRUE@	$(AM_V_CC)$(LIBTOOL) $(AM_V_lt) --tag=CC $(AM_LIBTOOLFLAGS) $(LIBTOOLFLAGS) --mode=compile $(CC) $(DEFS) $(DEFAULT_INCLUDES) $(INCLUDES) $(AM_CPPFLAGS) $(CPPFLAGS) $(libparasail_avx2_la_CFLAGS) $(CFLAGS) -MT src/libparasail_avx2_la-sw_striped_avx2_256_32.lo -MD -MP -MF src/$(DEPDIR)/libparasail_avx2_la-sw_striped_avx2_256_32.Tpo -c -o src/libparasail_avx2_la-sw_striped_avx2_256_32.lo `test -f 'src/sw_striped_avx2_256_32.c' || echo '$(srcdir)/'`src/sw_striped_avx2_256_32.c
@am__fastdepCC_TRUE@	$(AM_V_at)$(am__mv) src/$(DEPDIR)/libparasail_avx2_la-sw_striped_avx2_256_32.Tpo src/$(DEPDIR)/libparasail_avx2_la-sw_striped_avx2_256_32.Plo
@AMDEP_TRUE@@am__fastdepCC_FALSE@	$(AM_V_CC)source='src/sw_striped_avx2_256_32.c' object='src/libparasail_avx2_la-sw_striped_avx2_256_32.lo' libtool=yes @AMDEPBACKSLASH@
@AMDEP_TRUE@@am__fastdepCC_FALSE@	DEPDIR=$(DEPDIR) $(CCDEPMODE) $(depcomp) @AMDEPBACKSLASH@
@am__fastdepCC_FALSE@	$(AM_V_CC@am__nodep@)$(LIBTOOL) $(AM_V_lt) --tag=CC $(AM_LIBTOOLFLAGS) $(LIBTOOLFLAGS) --mode=compile $(CC) $(DEFS) $(DEFAULT_INCLUDES) $(INCLUDES) $(AM_CPPFLAGS) $(CPPFLAGS) $(libparasail_avx2_la_CFLAGS) $(CFLAGS) -c -o src/libparasail_avx2_la-sw_striped_avx2_256_32.lo `test -f 'src/sw_striped_avx2_256_32.c' || echo '$(srcdir)/'`src/sw_striped_avx2_256_32.c

src/libparasail_avx2_la-nw_striped_avx2_256_16.lo: src/nw_striped_avx2_256_16.c
@am__fastdepCC_TRUE@	$(AM_V_CC)$(LIBTOOL) $(AM_V_lt) --tag=CC $(AM_LIBTOOLFLAGS) $(LIBTOOLFLAGS) --mode=compile $(CC) $(DEFS) $(DEFAULT_INCLUDES) $(INCLUDES) $(AM_CPPFLAGS) $(CPPFLAGS) $(libparasail_avx2_la_CFLAGS) $(CFLAGS) -MT src/libparasail_avx2_la-nw_striped_avx2_256_16.lo -MD -MP -MF src/$(DEPDIR)/libparasail_avx2_la-nw_striped_avx2_256_16.Tpo -c -o src/libparasail_avx2_la-nw_striped_avx2_256_16.lo `test -f 'src/nw_striped_avx2_256_16.c' || echo '$(srcdir)/'`src/nw_striped_avx2_256_16.c
@am__fastdepCC_TRUE@	$(AM_V_at)$(am__mv) src/$(DEPDIR)/libparasail_avx2_la-nw_striped_avx2_256_16.Tpo src/$(DEPDIR)/libparasail_avx2_la-nw_striped_avx2_256_16.Plo
@AMDEP_TRUE@@am__fastdepCC_FALSE@	$(AM_V_CC)source='src/nw_striped_avx2_256_16.c' object='src/libparasail_avx2_la-nw_striped_avx2_256_16.lo' libtool=yes @AMDEPBACKSLASH@
@AMDEP_TRUE@@am__fastdepCC_FALSE@	DEPDIR=$(DEPDIR) $(CCDEPMODE) $(depcomp) @AMDEPBACKSLASH@
@am__fastdepCC_FALSE@	$(AM_V_CC@am__nodep@)$(LIBTOOL) $(AM_V_lt) --tag=CC $(AM_LIBTOOLFLAGS) $(LIBTOOLFLAGS) --mode=compile $(CC) $(DEFS) $(DEFAULT_INCLUDES) $(INCLUDES) $(AM_CPPFLAGS) $(CPPFLAGS) $(libparasail_avx2_la_CFLAGS) $(CFLAGS) -c -o src/libparasail_avx2_la-nw_striped_avx2_256_16.lo `test -f 'src/nw_striped_avx2_256_16.c' || echo '$(srcdir)/'`src/nw_striped_avx2_256_16.c

src/libparasail_avx2_la-sg_striped_avx2_256_16.lo: src/sg_striped_avx2_256_16.c
@am__fastdepCC_TRUE@	$(AM_V_CC)$(LIBTOOL) $(AM_V_lt) --tag=CC $(AM_LIBTOOLFLAGS) $(LIBTOOLFLAGS) --mode=compile $(CC) $(DEFS) $(DEFAULT_INCLUDES) $(INCLUDES) $(AM_CPPFLAGS) $(CPPFLAGS) $(libparasail_avx2_la_CFLAGS) $(CFLAGS) -MT src/libparasail_avx2_la-sg_striped_avx2_256_16.lo -MD -MP -MF src/$(DEPDIR)/libparasail_avx2_la-sg_striped_avx2_256_16.Tpo -c -o src/libparasail_avx2_la-sg_striped_avx2_256_16.lo `test -f 'src/sg_striped_avx2_256_16.c' || echo '$(srcdir)/'`src/sg_striped_avx2_256_16.c
@am__fastdepCC_TRUE@	$(AM_V_at)$(am__mv) src/$(DEPDIR)/libparasail_avx2_la-sg_striped_avx2_256_16.Tpo src/$(DEPDIR)/libparasail_avx2_la-sg_striped_avx2_256_16.Plo
@AMDEP_TRUE@@am__fastdepCC_FALSE@	$(AM_V_CC)source='src/sg_striped_avx2_256_16.c' object='src/libparasail_avx2_la-sg_striped_avx2_256_16.lo' libtool=yes @AMDEPBACKSLASH@
@AMDEP_TRUE@@am__fastdepCC_FALSE@	DEPDIR=$(DEPDIR) $(CCDEPMODE) $(depcomp) @AMDEPBACKSLASH@
@am__fastdepCC_FALSE@	$(AM_V_CC@am__nodep@)$(LIBTOOL) $(AM_V_lt) --tag=CC $(AM_LIBTOOLFLAGS) $(LIBTOOLFLAGS) --mode=compile $(CC) $(DEFS) $(DEFAULT_INCLUDES) $(INCLUDES) $(AM_CPPFLAGS) $(CPPFLAGS) $(libparasail_avx2_la_CFLAGS) $(CFLAGS) -c -o src/libparasail_avx2_la-sg_striped_avx2_256_16.lo `test -f 'src/sg_striped_avx2_256_16.c' || echo '$(srcdir)/'`src/sg_striped_avx2_256_16.c

src/libparasail_avx2_la-sw_striped_avx2_256_16.lo: src/sw_striped_avx2_256_16.c
@am__fastdepCC_TRUE@	$(AM_V_CC)$(LIBTOOL) $(AM_V_lt) --tag=CC $(AM_LIBTOOLFLAGS) $(LIBTOOLFLAGS) --mode=compile $(CC) $(DEFS) $(DEFAULT_INCLUDES) $(INCLUDES) $(AM_CPPFLAGS) $(CPPFLAGS) $(libparasail_avx2_la_CFLAGS) $(CFLAGS) -MT src/libparasail_avx2_la-sw_striped_avx2_256_16.lo -MD -MP -MF src/$(DEPDIR)/libparasail_avx2_la-sw_striped_avx2_256_16.Tpo -c -o src/libparasail_avx2_la-sw_striped_avx2_256_16.lo `test -f 'src/sw_striped_avx2_256_16.c' || echo '$(srcdir)/'`src/sw_striped_avx2_256_16.c
@am__fastdepCC_TRUE@	$(AM_V_at)$(am__mv) src/$(DEPDIR)/libparasail_avx2_la-sw_striped_avx2_256_16.Tpo src/$(DEPDIR)/libparasail_avx2_la-sw_striped_avx2_256_16.Plo
@AMDEP_TRUE@@am__fastdepCC_FALSE@	$(AM_V_CC)source='src/sw_striped_avx2_256_16.c' object='src/libparasail_avx2_la-sw_striped_avx2_256_16.lo' libtool=yes @AMDEPBACKSLASH@
@AMDEP_TRUE@@am__fastdepCC_FALSE@	DEPDIR=$(DEPDIR) $(CCDEPMODE) $(depcomp) @AMDEPBACKSLASH@
@am__fastdepCC_FALSE@	$(AM_V_CC@am__nodep@)$(LIBTOOL) $(AM_V_lt) --tag=CC $(AM_LIBTOOLFLAGS) $(LIBTOOLFLAGS) --mode=compile $(CC) $(DEFS) $(DEFAULT_INCLUDES) $(INCLUDES) $(AM_CPPFLAGS) $(CPPFLAGS) $(libparasail_avx2_la_CFLAGS) $(CFLAGS) -c -o src/libparasail_avx2_la-sw_striped_avx2_256_16.lo `test -f 'src/sw_striped_avx2_256_16.c' || echo '$(srcdir)/'`src/sw_striped_avx2_256_16.c

src/libparasail_avx2_la-nw_striped_avx2_256_8.lo: src/nw_striped_avx2_256_8.c
@am__fastdepCC_TRUE@	$(AM_V_CC)$(LIBTOOL) $(AM_V_lt) --tag=CC $(AM_LIBTOOLFLAGS) $(LIBTOOLFLAGS) --mode=compile $(CC) $(DEFS) $(DEFAULT_INCLUDES) $(INCLUDES) $(AM_CPPFLAGS) $(CPPFLAGS) $(libparasail_avx2_la_CFLAGS) $(CFLAGS) -MT src/libparasail_avx2_la-nw_striped_avx2_256_8.lo -MD -MP -MF src/$(DEPDIR)/libparasail_avx2_la-nw_striped_avx2_256_8.Tpo -c -o src/libparasail_avx2_la-nw_striped_avx2_256_8.lo `test -f 'src/nw_striped_avx2_256_8.c' || echo '$(srcdir)/'`src/nw_striped_avx2_256_8.c
@am__fastdepCC_TRUE@	$(AM_V_at)$(am__mv) src/$(DEPDIR)/libparasail_avx2_la-nw_striped_avx2_256_8.Tpo src/$(DEPDIR)/libparasail_avx2_la-nw_striped_avx2_256_8.Plo
@AMDEP_TRUE@@am__fastdepCC_FALSE@	$(AM_V_CC)source='src/nw_striped_avx2_256_8.c' object='src/libparasail_avx2_la-nw_striped_avx2_256_8.lo' libtool=yes @AMDEPBACKSLASH@
@AMDEP_TRUE@@am__fastdepCC_FALSE@	DEPDIR=$(DEPDIR) $(CCDEPMODE) $(depcomp) @AMDEPBACKSLASH@
@am__fastdepCC_FALSE@	$(AM_V_CC@am__nodep@)$(LIBTOOL) $(AM_V_lt) --tag=CC $(AM_LIBTOOLFLAGS) $(LIBTOOLFLAGS) --mode=compile $(CC) $(DEFS) $(DEFAULT_INCLUDES) $(INCLUDES) $(AM_CPPFLAGS) $(CPPFLAGS) $(libparasail_avx2_la_CFLAGS) $(CFLAGS) -c -o src/libparasail_avx2_la-nw_striped_avx2_256_8.lo `test -f 'src/nw_striped_avx2_256_8.c' || echo '$(srcdir)/'`src/nw_striped_avx2_256_8.c

src/libparasail_avx2_la-sg_striped_avx2_256_8.lo: src/sg_striped_avx2_256_8.c
@am__fastdepCC_TRUE@	$(AM_V_CC)$(LIBTOOL) $(AM_V_lt) --tag=CC $(AM_LIBTOOLFLAGS) $(LIBTOOLFLAGS) --mode=compile $(CC) $(DEFS) $(DEFAULT_INCLUDES) $(INCLUDES) $(AM_CPPFLAGS) $(CPPFLAGS) $(libparasail_avx2_la_CFLAGS) $(CFLAGS) -MT src/libparasail_avx2_la-sg_striped_avx2_256_8.lo -MD -MP -MF src/$(DEPDIR)/libparasail_avx2_la-sg_striped_avx2_256_8.Tpo -c -o src/libparasail_avx2_la-sg_striped_avx2_256_8.lo `test -f 'src/sg_striped_avx2_256_8.c' || echo '$(srcdir)/'`src/sg_striped_avx2_256_8.c
@am__fastdepCC_TRUE@	$(AM_V_at)$(am__mv) src/$(DEPDIR)/libparasail_avx2_la-sg_striped_avx2_256_8.Tpo src/$(DEPDIR)/libparasail_avx2_la-sg_striped_avx2_256_8.Plo
@AMDEP_TRUE@@am__fastdepCC_FALSE@	$(AM_V_CC)source='src/sg_striped_avx2_256_8.c' object='src/libparasail_avx2_la-sg_striped_avx2_256_8.lo' libtool=yes @AMDEPBACKSLASH@
@AMDEP_TRUE@@am__fastdepCC_FALSE@	DEPDIR=$(DEPDIR) $(CCDEPMODE) $(depcomp) @AMDEPBACKSLASH@
@am__fastdepCC_FALSE@	$(AM_V_CC@am__nodep@)$(LIBTOOL) $(AM_V_lt) --tag=CC $(AM_LIBTOOLFLAGS) $(LIBTOOLFLAGS) --mode=compile $(CC) $(DEFS) $(DEFAULT_INCLUDES) $(INCLUDES) $(AM_CPPFLAGS) $(CPPFLAGS) $(libparasail_avx2_la_CFLAGS) $(CFLAGS) -c -o src/libparasail_avx2_la-sg_striped_avx2_256_8.lo `test -f 'src/sg_striped_avx2_256_8.c' || echo '$(srcdir)/'`src/sg_striped_avx2_256_8.c

src/libparasail_avx2_la-sw_striped_avx2_256_8.lo: src/sw_striped_avx2_256_8.c
@am__fastdepCC_TRUE@	$(AM_V_CC)$(LIBTOOL) $(AM_V_lt) --tag=CC $(AM_LIBTOOLFLAGS) $(LIBTOOLFLAGS) --mode=compile $(CC) $(DEFS) $(DEFAULT_INCLUDES) $(INCLUDES) $(AM_CPPFLAGS) $(CPPFLAGS) $(libparasail_avx2_la_CFLAGS) $(CFLAGS) -MT src/libparasail_avx2_la-sw_striped_avx2_256_8.lo -MD -MP -MF src/$(DEPDIR)/libparasail_avx2_la-sw_striped_avx2_256_8.Tpo -c -o src/libparasail_avx2_la-sw_striped_avx2_256_8.lo `test -f 'src/sw_striped_avx2_256_8.c' || echo '$(srcdir)/'`src/sw_striped_avx2_256_8.c
@am__fastdepCC_TRUE@	$(AM_V_at)$(am__mv) src/$(DEPDIR)/libparasail_avx2_la-sw_striped_avx2_256_8.Tpo src/$(DEPDIR)/libparasail_avx2_la-sw_striped_avx2_256_8.Plo
@AMDEP_TRUE@@am__fastdepCC_FALSE@	$(AM_V_CC)source='src/sw_striped_avx2_256_8.c' object='src/libparasail_avx2_la-sw_striped_avx2_256_8.lo' libtool=yes @AMDEPBACKSLASH@
@AMDEP_TRUE@@am__fastdepCC_FALSE@	DEPDIR=$(DEPDIR) $(CCDEPMODE) $(depcomp) @AMDEPBACKSLASH@
@am__fastdepCC_FALSE@	$(AM_V_CC@am__nodep@)$(LIBTOOL) $(AM_V_lt) --tag=CC $(AM_LIBTOOLFLAGS) $(LIBTOOLFLAGS) --mode=compile $(CC) $(DEFS) $(DEFAULT_INCLUDES) $(INCLUDES) $(AM_CPPFLAGS) $(CPPFLAGS) $(libparasail_avx2_la_CFLAGS) $(CFLAGS) -c -o src/libparasail_avx2_la-sw_striped_avx2_256_8.lo `test -f 'src/sw_striped_avx2_256_8.c' || echo '$(srcdir)/'`src/sw_striped_avx2_256_8.c

src/libparasail_avx2_la-nw_stats_scan_avx2_256_64.lo: src/nw_stats_scan_avx2_256_64.c
@am__fastdepCC_TRUE@	$(AM_V_CC)$(LIBTOOL) $(AM_V_lt) --tag=CC $(AM_LIBTOOLFLAGS) $(LIBTOOLFLAGS) --mode=compile $(CC) $(DEFS) $(DEFAULT_INCLUDES) $(INCLUDES) $(AM_CPPFLAGS) $(CPPFLAGS) $(libparasail_avx2_la_CFLAGS) $(CFLAGS) -MT src/libparasail_avx2_la-nw_stats_scan_avx2_256_64.lo -MD -MP -MF src/$(DEPDIR)/libparasail_avx2_la-nw_stats_scan_avx2_256_64.Tpo -c -o src/libparasail_avx2_la-nw_stats_scan_avx2_256_64.lo `test -f 'src/nw_stats_scan_avx2_256_64.c' || echo '$(srcdir)/'`src/nw_stats_scan_avx2_256_64.c
@am__fastdepCC_TRUE@	$(AM_V_at)$(am__mv) src/$(DEPDIR)/libparasail_avx2_la-nw_stats_scan_avx2_256_64.Tpo src/$(DEPDIR)/libparasail_avx2_la-nw_stats_scan_avx2_256_64.Plo
@AMDEP_TRUE@@am__fastdepCC_FALSE@	$(AM_V_CC)source='src/nw_stats_scan_avx2_256_64.c' object='src/libparasail_avx2_la-nw_stats_scan_avx2_256_64.lo' libtool=yes @AMDEPBACKSLASH@
@AMDEP_TRUE@@am__fastdepCC_FALSE@	DEPDIR=$(DEPDIR) $(CCDEPMODE) $(depcomp) @AMDEPBACKSLASH@
@am__fastdepCC_FALSE@	$(AM_V_CC@am__nodep@)$(LIBTOOL) $(AM_V_lt) --tag=CC $(AM_LIBTOOLFLAGS) $(LIBTOOLFLAGS) --mode=compile $(CC) $(DEFS) $(DEFAULT_INCLUDES) $(INCLUDES) $(AM_CPPFLAGS) $(CPPFLAGS) $(libparasail_avx2_la_CFLAGS) $(CFLAGS) -c -o src/libparasail_avx2_la-nw_stats_scan_avx2_256_64.lo `test -f 'src/nw_stats_scan_avx2_256_64.c' || echo '$(srcdir)/'`src/nw_stats_scan_avx2_256_64.c

src/libparasail_avx2_la-sg_stats_scan_avx2_256_64.lo: src/sg_stats_scan_avx2_256_64.c
@am__fastdepCC_TRUE@	$(AM_V_CC)$(LIBTOOL) $(AM_V_lt) --tag=CC $(AM_LIBTOOLFLAGS) $(LIBTOOLFLAGS) --mode=compile $(CC) $(DEFS) $(DEFAULT_INCLUDES) $(INCLUDES) $(AM_CPPFLAGS) $(CPPFLAGS) $(libparasail_avx2_la_CFLAGS) $(CFLAGS) -MT src/libparasail_avx2_la-sg_stats_scan_avx2_256_64.lo -MD -MP -MF src/$(DEPDIR)/libparasail_avx2_la-sg_stats_scan_avx2_256_64.Tpo -c -o src/libparasail_avx2_la-sg_stats_scan_avx2_256_64.lo `test -f 'src/sg_stats_scan_avx2_256_64.c' || echo '$(srcdir)/'`src/sg_stats_scan_avx2_256_64.c
@am__fastdepCC_TRUE@	$(AM_V_at)$(am__mv) src/$(DEPDIR)/libparasail_avx2_la-sg_stats_scan_avx2_256_64.Tpo src/$(DEPDIR)/libparasail_avx2_la-sg_stats_scan_avx2_256_64.Plo
@AMDEP_TRUE@@am__fastdepCC_FALSE@	$(AM_V_CC)source='src/sg_stats_scan_avx2_256_64.c' object='src/libparasail_avx2_la-sg_stats_scan_avx2_256_64.lo' libtool=yes @AMDEPBACKSLASH@
@AMDEP_TRUE@@am__fastdepCC_FALSE@	DEPDIR=$(DEPDIR) $(CCDEPMODE) $(depcomp) @AMDEPBACKSLASH@
@am__fastdepCC_FALSE@	$(AM_V_CC@am__nodep@)$(LIBTOOL) $(AM_V_lt) --tag=CC $(AM_LIBTOOLFLAGS) $(LIBTOOLFLAGS) --mode=compile $(CC) $(DEFS) $(DEFAULT_INCLUDES) $(INCLUDES) $(AM_CPPFLAGS) $(CPPFLAGS) $(libparasail_avx2_la_CFLAGS) $(CFLAGS) -c -o src/libparasail_avx2_la-sg_stats_scan_avx2_256_64.lo `test -f 'src/sg_stats_scan_avx2_256_64.c' || echo '$(srcdir)/'`src/sg_stats_scan_avx2_256_64.c

src/libparasail_avx2_la-sw_stats_scan_avx2_256_64.lo: src/sw_stats_scan_avx2_256_64.c
@am__fastdepCC_TRUE@	$(AM_V_CC)$(LIBTOOL) $(AM_V_lt) --tag=CC $(AM_LIBTOOLFLAGS) $(LIBTOOLFLAGS) --mode=compile $(CC) $(DEFS) $(DEFAULT_INCLUDES) $(INCLUDES) $(AM_CPPFLAGS) $(CPPFLAGS) $(libparasail_avx2_la_CFLAGS) $(CFLAGS) -MT src/libparasail_avx2_la-sw_stats_scan_avx2_256_64.lo -MD -MP -MF src/$(DEPDIR)/libparasail_avx2_la-sw_stats_scan_avx2_256_64.Tpo -c -o src/libparasail_avx2_la-sw_stats_scan_avx2_256_64.lo `test -f 'src/sw_stats_scan_avx2_256_64.c' || echo '$(srcdir)/'`src/sw_stats_scan_avx2_256_64.c
@am__fastdepCC_TRUE@	$(AM_V_at)$(am__mv) src/$(DEPDIR)/libparasail_avx2_la-sw_stats_scan_avx2_256_64.Tpo src/$(DEPDIR)/libparasail_avx2_la-sw_stats_scan_avx2_256_64.Plo
@AMDEP_TRUE@@am__fastdepCC_FALSE@	$(AM_V_CC)source='src/sw_stats_scan_avx2_256_64.c' object='src/libparasail_avx2_la-sw_stats_scan_avx2_256_64.lo' libtool=yes @AMDEPBACKSLASH@
@AMDEP_TRUE@@am__fastdepCC_FALSE@	DEPDIR=$(DEPDIR) $(CCDEPMODE) $(depcomp) @AMDEPBACKSLASH@
@am__fastdepCC_FALSE@	$(AM_V_CC@am__nodep@)$(LIBTOOL) $(AM_V_lt) --tag=CC $(AM_LIBTOOLFLAGS) $(LIBTOOLFLAGS) --mode=compile $(CC) $(DEFS) $(DEFAULT_INCLUDES) $(INCLUDES) $(AM_CPPFLAGS) $(CPPFLAGS) $(libparasail_avx2_la_CFLAGS) $(CFLAGS) -c -o src/libparasail_avx2_la-sw_stats_scan_avx2_256_64.lo `test -f 'src/sw_stats_scan_avx2_256_64.c' || echo '$(srcdir)/'`src/sw_stats_scan_avx2_256_64.c

src/libparasail_avx2_la-nw_stats_scan_avx2_256_32.lo: src/nw_stats_scan_avx2_256_32.c
@am__fastdepCC_TRUE@	$(AM_V_CC)$(LIBTOOL) $(AM_V_lt) --tag=CC $(AM_LIBTOOLFLAGS) $(LIBTOOLFLAGS) --mode=compile $(CC) $(DEFS) $(DEFAULT_INCLUDES) $(INCLUDES) $(AM_CPPFLAGS) $(CPPFLAGS) $(libparasail_avx2_la_CFLAGS) $(CFLAGS) -MT src/libparasail_avx2_la-nw_stats_scan_avx2_256_32.lo -MD -MP -MF src/$(DEPDIR)/libparasail_avx2_la-nw_stats_scan_avx2_256_32.Tpo -c -o src/libparasail_avx2_la-nw_stats_scan_avx2_256_32.lo `test -f 'src/nw_stats_scan_avx2_256_32.c' || echo '$(srcdir)/'`src/nw_stats_scan_avx2_256_32.c
@am__fastdepCC_TRUE@	$(AM_V_at)$(am__mv) src/$(DEPDIR)/libparasail_avx2_la-nw_stats_scan_avx2_256_32.Tpo src/$(DEPDIR)/libparasail_avx2_la-nw_stats_scan_avx2_256_32.Plo
@AMDEP_TRUE@@am__fastdepCC_FALSE@	$(AM_V_CC)source='src/nw_stats_scan_avx2_256_32.c' object='src/libparasail_avx2_la-nw_stats_scan_avx2_256_32.lo' libtool=yes @AMDEPBACKSLASH@
@AMDEP_TRUE@@am__fastdepCC_FALSE@	DEPDIR=$(DEPDIR) $(CCDEPMODE) $(depcomp) @AMDEPBACKSLASH@
@am__fastdepCC_FALSE@	$(AM_V_CC@am__nodep@)$(LIBTOOL) $(AM_V_lt) --tag=CC $(AM_LIBTOOLFLAGS) $(LIBTOOLFLAGS) --mode=compile $(CC) $(DEFS) $(DEFAULT_INCLUDES) $(INCLUDES) $(AM_CPPFLAGS) $(CPPFLAGS) $(libparasail_avx2_la_CFLAGS) $(CFLAGS) -c -o src/libparasail_avx2_la-nw_stats_scan_avx2_256_32.lo `test -f 'src/nw_stats_scan_avx2_256_32.c' || echo '$(srcdir)/'`src/nw_stats_scan_avx2_256_32.c

src/libparasail_avx2_la-sg_stats_scan_avx2_256_32.lo: src/sg_stats_scan_avx2_256_32.c
@am__fastdepCC_TRUE@	$(AM_V_CC)$(LIBTOOL) $(AM_V_lt) --tag=CC $(AM_LIBTOOLFLAGS) $(LIBTOOLFLAGS) --mode=compile $(CC) $(DEFS) $(DEFAULT_INCLUDES) $(INCLUDES) $(AM_CPPFLAGS) $(CPPFLAGS) $(libparasail_avx2_la_CFLAGS) $(CFLAGS) -MT src/libparasail_avx2_la-sg_stats_scan_avx2_256_32.lo -MD -MP -MF src/$(DEPDIR)/libparasail_avx2_la-sg_stats_scan_avx2_256_32.Tpo -c -o src/libparasail_avx2_la-sg_stats_scan_avx2_256_32.lo `test -f 'src/sg_stats_scan_avx2_256_32.c' || echo '$(srcdir)/'`src/sg_stats_scan_avx2_256_32.c
@am__fastdepCC_TRUE@	$(AM_V_at)$(am__mv) src/$(DEPDIR)/libparasail_avx2_la-sg_stats_scan_avx2_256_32.Tpo src/$(DEPDIR)/libparasail_avx2_la-sg_stats_scan_avx2_256_32.Plo
@AMDEP_TRUE@@am__fastdepCC_FALSE@	$(AM_V_CC)source='src/sg_stats_scan_avx2_256_32.c' object='src/libparasail_avx2_la-sg_stats_scan_avx2_256_32.lo' libtool=yes @AMDEPBACKSLASH@
@AMDEP_TRUE@@am__fastdepCC_FALSE@	DEPDIR=$(DEPDIR) $(CCDEPMODE) $(depcomp) @AMDEPBACKSLASH@
@am__fastdepCC_FALSE@	$(AM_V_CC@am__nodep@)$(LIBTOOL) $(AM_V_lt) --tag=CC $(AM_LIBTOOLFLAGS) $(LIBTOOLFLAGS) --mode=compile $(CC) $(DEFS) $(DEFAULT_INCLUDES) $(INCLUDES) $(AM_CPPFLAGS) $(CPPFLAGS) $(libparasail_avx2_la_CFLAGS) $(CFLAGS) -c -o src/libparasail_avx2_la-sg_stats_scan_avx2_256_32.lo `test -f 'src/sg_stats_scan_avx2_256_32.c' || echo '$(srcdir)/'`src/sg_stats_scan_avx2_256_32.c

src/libparasail_avx2_la-sw_stats_scan_avx2_256_32.lo: src/sw_stats_scan_avx2_256_32.c
@am__fastdepCC_TRUE@	$(AM_V_CC)$(LIBTOOL) $(AM_V_lt) --tag=CC $(AM_LIBTOOLFLAGS) $(LIBTOOLFLAGS) --mode=compile $(CC) $(DEFS) $(DEFAULT_INCLUDES) $(INCLUDES) $(AM_CPPFLAGS) $(CPPFLAGS) $(libparasail_avx2_la_CFLAGS) $(CFLAGS) -MT src/libparasail_avx2_la-sw_stats_scan_avx2_256_32.lo -MD -MP -MF src/$(DEPDIR)/libparasail_avx2_la-sw_stats_scan_avx2_256_32.Tpo -c -o src/libparasail_avx2_la-sw_stats_scan_avx2_256_32.lo `test -f 'src/sw_stats_scan_avx2_256_32.c' || echo '$(srcdir)/'`src/sw_stats_scan_avx2_256_32.c
@am__fastdepCC_TRUE@	$(AM_V_at)$(am__mv) src/$(DEPDIR)/libparasail_avx2_la-sw_stats_scan_avx2_256_32.Tpo src/$(DEPDIR)/libparasail_avx2_la-sw_stats_scan_avx2_256_32.Plo
@AMDEP_TRUE@@am__fastdepCC_FALSE@	$(AM_V_CC)source='src/sw_stats_scan_avx2_256_32.c' object='src/libparasail_avx2_la-sw_stats_scan_avx2_256_32.lo' libtool=yes @AMDEPBACKSLASH@
@AMDEP_TRUE@@am__fastdepCC_FALSE@	DEPDIR=$(DEPDIR) $(CCDEPMODE) $(depcomp) @AMDEPBACKSLASH@
@am__fastdepCC_FALSE@	$(AM_V_CC@am__nodep@)$(LIBTOOL) $(AM_V_lt) --tag=CC $(AM_LIBTOOLFLAGS) $(LIBTOOLFLAGS) --mode=compile $(CC) $(DEFS) $(DEFAULT_INCLUDES) $(INCLUDES) $(AM_CPPFLAGS) $(CPPFLAGS) $(libparasail_avx2_la_CFLAGS) $(CFLAGS) -c -o src/libparasail_avx2_la-sw_stats_scan_avx2_256_32.lo `test -f 'src/sw_stats_scan_avx2_256_32.c' || echo '$(srcdir)/'`src/sw_stats_scan_avx2_256_32.c

src/libparasail_avx2_la-nw_stats_scan_avx2_256_16.lo: src/nw_stats_scan_avx2_256_16.c
@am__fastdepCC_TRUE@	$(AM_V_CC)$(LIBTOOL) $(AM_V_lt) --tag=CC $(AM_LIBTOOLFLAGS) $(LIBTOOLFLAGS) --mode=compile $(CC) $(DEFS) $(DEFAULT_INCLUDES) $(INCLUDES) $(AM_CPPFLAGS) $(CPPFLAGS) $(libparasail_avx2_la_CFLAGS) $(CFLAGS) -MT src/libparasail_avx2_la-nw_stats_scan_avx2_256_16.lo -MD -MP -MF src/$(DEPDIR)/libparasail_avx2_la-nw_stats_scan_avx2_256_16.Tpo -c -o src/libparasail_avx2_la-nw_stats_scan_avx2_256_16.lo `test -f 'src/nw_stats_scan_avx2_256_16.c' || echo '$(srcdir)/'`src/nw_stats_scan_avx2_256_16.c
@am__fastdepCC_TRUE@	$(AM_V_at)$(am__mv) src/$(DEPDIR)/libparasail_avx2_la-nw_stats_scan_avx2_256_16.Tpo src/$(DEPDIR)/libparasail_avx2_la-nw_stats_scan_avx2_256_16.Plo
@AMDEP_TRUE@@am__fastdepCC_FALSE@	$(AM_V_CC)source='src/nw_stats_scan_avx2_256_16.c' object='src/libparasail_avx2_la-nw_stats_scan_avx2_256_16.lo' libtool=yes @AMDEPBACKSLASH@
@AMDEP_TRUE@@am__fastdepCC_FALSE@	DEPDIR=$(DEPDIR) $(CCDEPMODE) $(depcomp) @AMDEPBACKSLASH@
@am__fastdepCC_FALSE@	$(AM_V_CC@am__nodep@)$(LIBTOOL) $(AM_V_lt) --tag=CC $(AM_LIBTOOLFLAGS) $(LIBTOOLFLAGS) --mode=compile $(CC) $(DEFS) $(DEFAULT_INCLUDES) $(INCLUDES) $(AM_CPPFLAGS) $(CPPFLAGS) $(libparasail_avx2_la_CFLAGS) $(CFLAGS) -c -o src/libparasail_avx2_la-nw_stats_scan_avx2_256_16.lo `test -f 'src/nw_stats_scan_avx2_256_16.c' || echo '$(srcdir)/'`src/nw_stats_scan_avx2_256_16.c

src/libparasail_avx2_la-sg_stats_scan_avx2_256_16.lo: src/sg_stats_scan_avx2_256_16.c
@am__fastdepCC_TRUE@	$(AM_V_CC)$(LIBTOOL) $(AM_V_lt) --tag=CC $(AM_LIBTOOLFLAGS) $(LIBTOOLFLAGS) --mode=compile $(CC) $(DEFS) $(DEFAULT_INCLUDES) $(INCLUDES) $(AM_CPPFLAGS) $(CPPFLAGS) $(libparasail_avx2_la_CFLAGS) $(CFLAGS) -MT src/libparasail_avx2_la-sg_stats_scan_avx2_256_16.lo -MD -MP -MF src/$(DEPDIR)/libparasail_avx2_la-sg_stats_scan_avx2_256_16.Tpo -c -o src/libparasail_avx2_la-sg_stats_scan_avx2_256_16.lo `test -f 'src/sg_stats_scan_avx2_256_16.c' || echo '$(srcdir)/'`src/sg_stats_scan_avx2_256_16.c
@am__fastdepCC_TRUE@	$(AM_V_at)$(am__mv) src/$(DEPDIR)/libparasail_avx2_la-sg_stats_scan_avx2_256_16.Tpo src/$(DEPDIR)/libparasail_avx2_la-sg_stats_scan_avx2_256_16.Plo
@AMDEP_TRUE@@am__fastdepCC_FALSE@	$(AM_V_CC)source='src/sg_stats_scan_avx2_256_16.c' object='src/libparasail_avx2_la-sg_stats_scan_avx2_256_16.lo' libtool=yes @AMDEPBACKSLASH@
@AMDEP_TRUE@@am__fastdepCC_FALSE@	DEPDIR=$(DEPDIR) $(CCDEPMODE) $(depcomp) @AMDEPBACKSLASH@
@am__fastdepCC_FALSE@	$(AM_V_CC@am__nodep@)$(LIBTOOL) $(AM_V_lt) --tag=CC $(AM_LIBTOOLFLAGS) $(LIBTOOLFLAGS) --mode=compile $(CC) $(DEFS) $(DEFAULT_INCLUDES) $(INCLUDES) $(AM_CPPFLAGS) $(CPPFLAGS) $(libparasail_avx2_la_CFLAGS) $(CFLAGS) -c -o src/libparasail_avx2_la-sg_stats_scan_avx2_256_16.lo `test -f 'src/sg_stats_scan_avx2_256_16.c' || echo '$(srcdir)/'`src/sg_stats_scan_avx2_256_16.c

src/libparasail_avx2_la-sw_stats_scan_avx2_256_16.lo: src/sw_stats_scan_avx2_256_16.c
@am__fastdepCC_TRUE@	$(AM_V_CC)$(LIBTOOL) $(AM_V_lt) --tag=CC $(AM_LIBTOOLFLAGS) $(LIBTOOLFLAGS) --mode=compile $(CC) $(DEFS) $(DEFAULT_INCLUDES) $(INCLUDES) $(AM_CPPFLAGS) $(CPPFLAGS) $(libparasail_avx2_la_CFLAGS) $(CFLAGS) -MT src/libparasail_avx2_la-sw_stats_scan_avx2_256_16.lo -MD -MP -MF src/$(DEPDIR)/libparasail_avx2_la-sw_stats_scan_avx2_256_16.Tpo -c -o src/libparasail_avx2_la-sw_stats_scan_avx2_256_16.lo `test -f 'src/sw_stats_scan_avx2_256_16.c' || echo '$(srcdir)/'`src/sw_stats_scan_avx2_256_16.c
@am__fastdepCC_TRUE@	$(AM_V_at)$(am__mv) src/$(DEPDIR)/libparasail_avx2_la-sw_stats_scan_avx2_256_16.Tpo src/$(DEPDIR)/libparasail_avx2_la-sw_stats_scan_avx2_256_16.Plo
@AMDEP_TRUE@@am__fastdepCC_FALSE@	$(AM_V_CC)source='src/sw_stats_scan_avx2_256_16.c' object='src/libparasail_avx2_la-sw_stats_scan_avx2_256_16.lo' libtool=yes @AMDEPBACKSLASH@
@AMDEP_TRUE@@am__fastdepCC_FALSE@	DEPDIR=$(DEPDIR) $(CCDEPMODE) $(depcomp) @AMDEPBACKSLASH@
@am__fastdepCC_FALSE@	$(AM_V_CC@am__nodep@)$(LIBTOOL) $(AM_V_lt) --tag=CC $(AM_LIBTOOLFLAGS) $(LIBTOOLFLAGS) --mode=compile $(CC) $(DEFS) $(DEFAULT_INCLUDES) $(INCLUDES) $(AM_CPPFLAGS) $(CPPFLAGS) $(libparasail_avx2_la_CFLAGS) $(CFLAGS) -c -o src/libparasail_avx2_la-sw_stats_scan_avx2_256_16.lo `test -f 'src/sw_stats_scan_avx2_256_16.c' || echo '$(srcdir)/'`src/sw_stats_scan_avx2_256_16.c

src/libparasail_avx2_la-nw_stats_scan_avx2_256_8.lo: src/nw_stats_scan_avx2_256_8.c
@am__fastdepCC_TRUE@	$(AM_V_CC)$(LIBTOOL) $(AM_V_lt) --tag=CC $(AM_LIBTOOLFLAGS) $(LIBTOOLFLAGS) --mode=compile $(CC) $(DEFS) $(DEFAULT_INCLUDES) $(INCLUDES) $(AM_CPPFLAGS) $(CPPFLAGS) $(libparasail_avx2_la_CFLAGS) $(CFLAGS) -MT src/libparasail_avx2_la-nw_stats_scan_avx2_256_8.lo -MD -MP -MF src/$(DEPDIR)/libparasail_avx2_la-nw_stats_scan_avx2_256_8.Tpo -c -o src/libparasail_avx2_la-nw_stats_scan_avx2_256_8.lo `test -f 'src/nw_stats_scan_avx2_256_8.c' || echo '$(srcdir)/'`src/nw_stats_scan_avx2_256_8.c
@am__fastdepCC_TRUE@	$(AM_V_at)$(am__mv) src/$(DEPDIR)/libparasail_avx2_la-nw_stats_scan_avx2_256_8.Tpo src/$(DEPDIR)/libparasail_avx2_la-nw_stats_scan_avx2_256_8.Plo
@AMDEP_TRUE@@am__fastdepCC_FALSE@	$(AM_V_CC)source='src/nw_stats_scan_avx2_256_8.c' object='src/libparasail_avx2_la-nw_stats_scan_avx2_256_8.lo' libtool=yes @AMDEPBACKSLASH@
@AMDEP_TRUE@@am__fastdepCC_FALSE@	DEPDIR=$(DEPDIR) $(CCDEPMODE) $(depcomp) @AMDEPBACKSLASH@
@am__fastdepCC_FALSE@	$(AM_V_CC@am__nodep@)$(LIBTOOL) $(AM_V_lt) --tag=CC $(AM_LIBTOOLFLAGS) $(LIBTOOLFLAGS) --mode=compile $(CC) $(DEFS) $(DEFAULT_INCLUDES) $(INCLUDES) $(AM_CPPFLAGS) $(CPPFLAGS) $(libparasail_avx2_la_CFLAGS) $(CFLAGS) -c -o src/libparasail_avx2_la-nw_stats_scan_avx2_256_8.lo `test -f 'src/nw_stats_scan_avx2_256_8.c' || echo '$(srcdir)/'`src/nw_stats_scan_avx2_256_8.c

src/libparasail_avx2_la-sg_stats_scan_avx2_256_8.lo: src/sg_stats_scan_avx2_256_8.c
@am__fastdepCC_TRUE@	$(AM_V_CC)$(LIBTOOL) $(AM_V_lt) --tag=CC $(AM_LIBTOOLFLAGS) $(LIBTOOLFLAGS) --mode=compile $(CC) $(DEFS) $(DEFAULT_INCLUDES) $(INCLUDES) $(AM_CPPFLAGS) $(CPPFLAGS) $(libparasail_avx2_la_CFLAGS) $(CFLAGS) -MT src/libparasail_avx2_la-sg_stats_scan_avx2_256_8.lo -MD -MP -MF src/$(DEPDIR)/libparasail_avx2_la-sg_stats_scan_avx2_256_8.Tpo -c -o src/libparasail_avx2_la-sg_stats_scan_avx2_256_8.lo `test -f 'src/sg_stats_scan_avx2_256_8.c' || echo '$(srcdir)/'`src/sg_stats_scan_avx2_256_8.c
@am__fastdepCC_TRUE@	$(AM_V_at)$(am__mv) src/$(DEPDIR)/libparasail_avx2_la-sg_stats_scan_avx2_256_8.Tpo src/$(DEPDIR)/libparasail_avx2_la-sg_stats_scan_avx2_256_8.Plo
@AMDEP_TRUE@@am__fastdepCC_FALSE@	$(AM_V_CC)source='src/sg_stats_scan_avx2_256_8.c' object='src/libparasail_avx2_la-sg_stats_scan_avx2_256_8.lo' libtool=yes @AMDEPBACKSLASH@
@AMDEP_TRUE@@am__fastdepCC_FALSE@	DEPDIR=$(DEPDIR) $(CCDEPMODE) $(depcomp) @AMDEPBACKSLASH@
@am__fastdepCC_FALSE@	$(AM_V_CC@am__nodep@)$(LIBTOOL) $(AM_V_lt) --tag=CC $(AM_LIBTOOLFLAGS) $(LIBTOOLFLAGS) --mode=compile $(CC) $(DEFS) $(DEFAULT_INCLUDES) $(INCLUDES) $(AM_CPPFLAGS) $(CPPFLAGS) $(libparasail_avx2_la_CFLAGS) $(CFLAGS) -c -o src/libparasail_avx2_la-sg_stats_scan_avx2_256_8.lo `test -f 'src/sg_stats_scan_avx2_256_8.c' || echo '$(srcdir)/'`src/sg_stats_scan_avx2_256_8.c

src/libparasail_avx2_la-sw_stats_scan_avx2_256_8.lo: src/sw_stats_scan_avx2_256_8.c
@am__fastdepCC_TRUE@	$(AM_V_CC)$(LIBTOOL) $(AM_V_lt) --tag=CC $(AM_LIBTOOLFLAGS) $(LIBTOOLFLAGS) --mode=compile $(CC) $(DEFS) $(DEFAULT_INCLUDES) $(INCLUDES) $(AM_CPPFLAGS) $(CPPFLAGS) $(libparasail_avx2_la_CFLAGS) $(CFLAGS) -MT src/libparasail_avx2_la-sw_stats_scan_avx2_256_8.lo -MD -MP -MF src/$(DEPDIR)/libparasail_avx2_la-sw_stats_scan_avx2_256_8.Tpo -c -o src/libparasail_avx2_la-sw_stats_scan_avx2_256_8.lo `test -f 'src/sw_stats_scan_avx2_256_8.c' || echo '$(srcdir)/'`src/sw_stats_scan_avx2_256_8.c
@am__fastdepCC_TRUE@	$(AM_V_at)$(am__mv) src/$(DEPDIR)/libparasail_avx2_la-sw_stats_scan_avx2_256_8.Tpo src/$(DEPDIR)/libparasail_avx2_la-sw_stats_scan_avx2_256_8.Plo
@AMDEP_TRUE@@am__fastdepCC_FALSE@	$(AM_V_CC)source='src/sw_stats_scan_avx2_256_8.c' object='src/libparasail_avx2_la-sw_stats_scan_avx2_256_8.lo' libtool=yes @AMDEPBACKSLASH@
@AMDEP_TRUE@@am__fastdepCC_FALSE@	DEPDIR=$(DEPDIR) $(CCDEPMODE) $(depcomp) @AMDEPBACKSLASH@
@am__fastdepCC_FALSE@	$(AM_V_CC@am__nodep@)$(LIBTOOL) $(AM_V_lt) --tag=CC $(AM_LIBTOOLFLAGS) $(LIBTOOLFLAGS) --mode=compile $(CC) $(DEFS) $(DEFAULT_INCLUDES) $(INCLUDES) $(AM_CPPFLAGS) $(CPPFLAGS) $(libparasail_avx2_la_CFLAGS) $(CFLAGS) -c -o src/libparasail_avx2_la-sw_stats_scan_avx2_256_8.lo `test -f 'src/sw_stats_scan_avx2_256_8.c' || echo '$(srcdir)/'`src/sw_stats_scan_avx2_256_8.c

src/libparasail_avx2_la-nw_stats_diag_avx2_256_64.lo: src/nw_stats_diag_avx2_256_64.c
@am__fastdepCC_TRUE@	$(AM_V_CC)$(LIBTOOL) $(AM_V_lt) --tag=CC $(AM_LIBTOOLFLAGS) $(LIBTOOLFLAGS) --mode=compile $(CC) $(DEFS) $(DEFAULT_INCLUDES) $(INCLUDES) $(AM_CPPFLAGS) $(CPPFLAGS) $(libparasail_avx2_la_CFLAGS) $(CFLAGS) -MT src/libparasail_avx2_la-nw_stats_diag_avx2_256_64.lo -MD -MP -MF src/$(DEPDIR)/libparasail_avx2_la-nw_stats_diag_avx2_256_64.Tpo -c -o src/libparasail_avx2_la-nw_stats_diag_avx2_256_64.lo `test -f 'src/nw_stats_diag_avx2_256_64.c' || echo '$(srcdir)/'`src/nw_stats_diag_avx2_256_64.c
@am__fastdepCC_TRUE@	$(AM_V_at)$(am__mv) src/$(DEPDIR)/libparasail_avx2_la-nw_stats_diag_avx2_256_64.Tpo src/$(DEPDIR)/libparasail_avx2_la-nw_stats_diag_avx2_256_64.Plo
@AMDEP_TRUE@@am__fastdepCC_FALSE@	$(AM_V_CC)source='src/nw_stats_diag_avx2_256_64.c' object='src/libparasail_avx2_la-nw_stats_diag_avx2_256_64.lo' libtool=yes @AMDEPBACKSLASH@
@AMDEP_TRUE@@am__fastdepCC_FALSE@	DEPDIR=$(DEPDIR) $(CCDEPMODE) $(depcomp) @AMDEPBACKSLASH@
@am__fastdepCC_FALSE@	$(AM_V_CC@am__nodep@)$(LIBTOOL) $(AM_V_lt) --tag=CC $(AM_LIBTOOLFLAGS) $(LIBTOOLFLAGS) --mode=compile $(CC) $(DEFS) $(DEFAULT_INCLUDES) $(INCLUDES) $(AM_CPPFLAGS) $(CPPFLAGS) $(libparasail_avx2_la_CFLAGS) $(CFLAGS) -c -o src/libparasail_avx2_la-nw_stats_diag_avx2_256_64.lo `test -f 'src/nw_stats_diag_avx2_256_64.c' || echo '$(srcdir)/'`src/nw_stats_diag_avx2_256_64.c

src/libparasail_avx2_la-sg_stats_diag_avx2_256_64.lo: src/sg_stats_diag_avx2_256_64.c
@am__fastdepCC_TRUE@	$(AM_V_CC)$(LIBTOOL) $(AM_V_lt) --tag=CC $(AM_LIBTOOLFLAGS) $(LIBTOOLFLAGS) --mode=compile $(CC) $(DEFS) $(DEFAULT_INCLUDES) $(INCLUDES) $(AM_CPPFLAGS) $(CPPFLAGS) $(libparasail_avx2_la_CFLAGS) $(CFLAGS) -MT src/libparasail_avx2_la-sg_stats_diag_avx2_256_64.lo -MD -MP -MF src/$(DEPDIR)/libparasail_avx2_la-sg_stats_diag_avx2_256_64.Tpo -c -o src/libparasail_avx2_la-sg_stats_diag_avx2_256_64.lo `test -f 'src/sg_stats_diag_avx2_256_64.c' || echo '$(srcdir)/'`src/sg_stats_diag_avx2_256_64.c
@am__fastdepCC_TRUE@	$(AM_V_at)$(am__mv) src/$(DEPDIR)/libparasail_avx2_la-sg_stats_diag_avx2_256_64.Tpo src/$(DEPDIR)/libparasail_avx2_la-sg_stats_diag_avx2_256_64.Plo
@AMDEP_TRUE@@am__fastdepCC_FALSE@	$(AM_V_CC)source='src/sg_stats_diag_avx2_256_64.c' object='src/libparasail_avx2_la-sg_stats_diag_avx2_256_64.lo' libtool=yes @AMDEPBACKSLASH@
@AMDEP_TRUE@@am__fastdepCC_FALSE@	DEPDIR=$(DEPDIR) $(CCDEPMODE) $(depcomp) @AMDEPBACKSLASH@
@am__fastdepCC_FALSE@	$(AM_V_CC@am__nodep@)$(LIBTOOL) $(AM_V_lt) --tag=CC $(AM_LIBTOOLFLAGS) $(LIBTOOLFLAGS) --mode=compile $(CC) $(DEFS) $(DEFAULT_INCLUDES) $(INCLUDES) $(AM_CPPFLAGS) $(CPPFLAGS) $(libparasail_avx2_la_CFLAGS) $(CFLAGS) -c -o src/libparasail_avx2_la-sg_stats_diag_avx2_256_64.lo `test -f 'src/sg_stats_diag_avx2_256_64.c' || echo '$(srcdir)/'`src/sg_stats_diag_avx2_256_64.c

src/libparasail_avx2_la-sw_stats_diag_avx2_256_64.lo: src/sw_stats_diag_avx2_256_64.c
@am__fastdepCC_TRUE@	$(AM_V_CC)$(LIBTOOL) $(AM_V_lt) --tag=CC $(AM_LIBTOOLFLAGS) $(LIBTOOLFLAGS) --mode=compile $(CC) $(DEFS) $(DEFAULT_INCLUDES) $(INCLUDES) $(AM_CPPFLAGS) $(CPPFLAGS) $(libparasail_avx2_la_CFLAGS) $(CFLAGS) -MT src/libparasail_avx2_la-sw_stats_diag_avx2_256_64.lo -MD -MP -MF src/$(DEPDIR)/libparasail_avx2_la-sw_stats_diag_avx2_256_64.Tpo -c -o src/libparasail_avx2_la-sw_stats_diag_avx2_256_64.lo `test -f 'src/sw_stats_diag_avx2_256_64.c' || echo '$(srcdir)/'`src/sw_stats_diag_avx2_256_64.c
@am__fastdepCC_TRUE@	$(AM_V_at)$(am__mv) src/$(DEPDIR)/libparasail_avx2_la-sw_stats_diag_avx2_256_64.Tpo src/$(DEPDIR)/libparasail_avx2_la-sw_stats_diag_avx2_256_64.Plo
@AMDEP_TRUE@@am__fastdepCC_FALSE@	$(AM_V_CC)source='src/sw_stats_diag_avx2_256_64.c' object='src/libparasail_avx2_la-sw_stats_diag_avx2_256_64.lo' libtool=yes @AMDEPBACKSLASH@
@AMDEP_TRUE@@am__fastdepCC_FALSE@	DEPDIR=$(DEPDIR) $(CCDEPMODE) $(depcomp) @AMDEPBACKSLASH@
@am__fastdepCC_FALSE@	$(AM_V_CC@am__nodep@)$(LIBTOOL) $(AM_V_lt) --tag=CC $(AM_LIBTOOLFLAGS) $(LIBTOOLFLAGS) --mode=compile $(CC) $(DEFS) $(DEFAULT_INCLUDES) $(INCLUDES) $(AM_CPPFLAGS) $(CPPFLAGS) $(libparasail_avx2_la_CFLAGS) $(CFLAGS) -c -o src/libparasail_avx2_la-sw_stats_diag_avx2_256_64.lo `test -f 'src/sw_stats_diag_avx2_256_64.c' || echo '$(srcdir)/'`src/sw_stats_diag_avx2_256_64.c

src/libparasail_avx2_la-nw_stats_diag_avx2_256_32.lo: src/nw_stats_diag_avx2_256_32.c
@am__fastdepCC_TRUE@	$(AM_V_CC)$(LIBTOOL) $(AM_V_lt) --tag=CC $(AM_LIBTOOLFLAGS) $(LIBTOOLFLAGS) --mode=compile $(CC) $(DEFS) $(DEFAULT_INCLUDES) $(INCLUDES) $(AM_CPPFLAGS) $(CPPFLAGS) $(libparasail_avx2_la_CFLAGS) $(CFLAGS) -MT src/libparasail_avx2_la-nw_stats_diag_avx2_256_32.lo -MD -MP -MF src/$(DEPDIR)/libparasail_avx2_la-nw_stats_diag_avx2_256_32.Tpo -c -o src/libparasail_avx2_la-nw_stats_diag_avx2_256_32.lo `test -f 'src/nw_stats_diag_avx2_256_32.c' || echo '$(srcdir)/'`src/nw_stats_diag_avx2_256_32.c
@am__fastdepCC_TRUE@	$(AM_V_at)$(am__mv) src/$(DEPDIR)/libparasail_avx2_la-nw_stats_diag_avx2_256_32.Tpo src/$(DEPDIR)/libparasail_avx2_la-nw_stats_diag_avx2_256_32.Plo
@AMDEP_TRUE@@am__fastdepCC_FALSE@	$(AM_V_CC)source='src/nw_stats_diag_avx2_256_32.c' object='src/libparasail_avx2_la-nw_stats_diag_avx2_256_32.lo' libtool=yes @AMDEPBACKSLASH@
@AMDEP_TRUE@@am__fastdepCC_FALSE@	DEPDIR=$(DEPDIR) $(CCDEPMODE) $(depcomp) @AMDEPBACKSLASH@
@am__fastdepCC_FALSE@	$(AM_V_CC@am__nodep@)$(LIBTOOL) $(AM_V_lt) --tag=CC $(AM_LIBTOOLFLAGS) $(LIBTOOLFLAGS) --mode=compile $(CC) $(DEFS) $(DEFAULT_INCLUDES) $(INCLUDES) $(AM_CPPFLAGS) $(CPPFLAGS) $(libparasail_avx2_la_CFLAGS) $(CFLAGS) -c -o src/libparasail_avx2_la-nw_stats_diag_avx2_256_32.lo `test -f 'src/nw_stats_diag_avx2_256_32.c' || echo '$(srcdir)/'`src/nw_stats_diag_avx2_256_32.c

src/libparasail_avx2_la-sg_stats_diag_avx2_256_32.lo: src/sg_stats_diag_avx2_256_32.c
@am__fastdepCC_TRUE@	$(AM_V_CC)$(LIBTOOL) $(AM_V_lt) --tag=CC $(AM_LIBTOOLFLAGS) $(LIBTOOLFLAGS) --mode=compile $(CC) $(DEFS) $(DEFAULT_INCLUDES) $(INCLUDES) $(AM_CPPFLAGS) $(CPPFLAGS) $(libparasail_avx2_la_CFLAGS) $(CFLAGS) -MT src/libparasail_avx2_la-sg_stats_diag_avx2_256_32.lo -MD -MP -MF src/$(DEPDIR)/libparasail_avx2_la-sg_stats_diag_avx2_256_32.Tpo -c -o src/libparasail_avx2_la-sg_stats_diag_avx2_256_32.lo `test -f 'src/sg_stats_diag_avx2_256_32.c' || echo '$(srcdir)/'`src/sg_stats_diag_avx2_256_32.c
@am__fastdepCC_TRUE@	$(AM_V_at)$(am__mv) src/$(DEPDIR)/libparasail_avx2_la-sg_stats_diag_avx2_256_32.Tpo src/$(DEPDIR)/libparasail_avx2_la-sg_stats_diag_avx2_256_32.Plo
@AMDEP_TRUE@@am__fastdepCC_FALSE@	$(AM_V_CC)source='src/sg_stats_diag_avx2_256_32.c' object='src/libparasail_avx2_la-sg_stats_diag_avx2_256_32.lo' libtool=yes @AMDEPBACKSLASH@
@AMDEP_TRUE@@am__fastdepCC_FALSE@	DEPDIR=$(DEPDIR) $(CCDEPMODE) $(depcomp) @AMDEPBACKSLASH@
@am__fastdepCC_FALSE@	$(AM_V_CC@am__nodep@)$(LIBTOOL) $(AM_V_lt) --tag=CC $(AM_LIBTOOLFLAGS) $(LIBTOOLFLAGS) --mode=compile $(CC) $(DEFS) $(DEFAULT_INCLUDES) $(INCLUDES) $(AM_CPPFLAGS) $(CPPFLAGS) $(libparasail_avx2_la_CFLAGS) $(CFLAGS) -c -o src/libparasail_avx2_la-sg_stats_diag_avx2_256_32.lo `test -f 'src/sg_stats_diag_avx2_256_32.c' || echo '$(srcdir)/'`src/sg_stats_diag_avx2_256_32.c

src/libparasail_avx2_la-sw_stats_diag_avx2_256_32.lo: src/sw_stats_diag_avx2_256_32.c
@am__fastdepCC_TRUE@	$(AM_V_CC)$(LIBTOOL) $(AM_V_lt) --tag=CC $(AM_LIBTOOLFLAGS) $(LIBTOOLFLAGS) --mode=compile $(CC) $(DEFS) $(DEFAULT_INCLUDES) $(INCLUDES) $(AM_CPPFLAGS) $(CPPFLAGS) $(libparasail_avx2_la_CFLAGS) $(CFLAGS) -MT src/libparasail_avx2_la-sw_stats_diag_avx2_256_32.lo -MD -MP -MF src/$(DEPDIR)/libparasail_avx2_la-sw_stats_diag_avx2_256_32.Tpo -c -o src/libparasail_avx2_la-sw_stats_diag_avx2_256_32.lo `test -f 'src/sw_stats_diag_avx2_256_32.c' || echo '$(srcdir)/'`src/sw_stats_diag_avx2_256_32.c
@am__fastdepCC_TRUE@	$(AM_V_at)$(am__mv) src/$(DEPDIR)/libparasail_avx2_la-sw_stats_diag_avx2_256_32.Tpo src/$(DEPDIR)/libparasail_avx2_la-sw_stats_diag_avx2_256_32.Plo
@AMDEP_TRUE@@am__fastdepCC_FALSE@	$(AM_V_CC)source='src/sw_stats_diag_avx2_256_32.c' object='src/libparasail_avx2_la-sw_stats_diag_avx2_256_32.lo' libtool=yes @AMDEPBACKSLASH@
@AMDEP_TRUE@@am__fastdepCC_FALSE@	DEPDIR=$(DEPDIR) $(CCDEPMODE) $(depcomp) @AMDEPBACKSLASH@
@am__fastdepCC_FALSE@	$(AM_V_CC@am__nodep@)$(LIBTOOL) $(AM_V_lt) --tag=CC $(AM_LIBTOOLFLAGS) $(LIBTOOLFLAGS) --mode=compile $(CC) $(DEFS) $(DEFAULT_INCLUDES) $(INCLUDES) $(AM_CPPFLAGS) $(CPPFLAGS) $(libparasail_avx2_la_CFLAGS) $(CFLAGS) -c -o src/libparasail_avx2_la-sw_stats_diag_avx2_256_32.lo `test -f 'src/sw_stats_diag_avx2_256_32.c' || echo '$(srcdir)/'`src/sw_stats_diag_avx2_256_32.c

src/libparasail_avx2_la-nw_stats_diag_avx2_256_16.lo: src/nw_stats_diag_avx2_256_16.c
@am__fastdepCC_TRUE@	$(AM_V_CC)$(LIBTOOL) $(AM_V_lt) --tag=CC $(AM_LIBTOOLFLAGS) $(LIBTOOLFLAGS) --mode=compile $(CC) $(DEFS) $(DEFAULT_INCLUDES) $(INCLUDES) $(AM_CPPFLAGS) $(CPPFLAGS) $(libparasail_avx2_la_CFLAGS) $(CFLAGS) -MT src/libparasail_avx2_la-nw_stats_diag_avx2_256_16.lo -MD -MP -MF src/$(DEPDIR)/libparasail_avx2_la-nw_stats_diag_avx2_256_16.Tpo -c -o src/libparasail_avx2_la-nw_stats_diag_avx2_256_16.lo `test -f 'src/nw_stats_diag_avx2_256_16.c' || echo '$(srcdir)/'`src/nw_stats_diag_avx2_256_16.c
@am__fastdepCC_TRUE@	$(AM_V_at)$(am__mv) src/$(DEPDIR)/libparasail_avx2_la-nw_stats_diag_avx2_256_16.Tpo src/$(DEPDIR)/libparasail_avx2_la-nw_stats_diag_avx2_256_16.Plo
@AMDEP_TRUE@@am__fastdepCC_FALSE@	$(AM_V_CC)source='src/nw_stats_diag_avx2_256_16.c' object='src/libparasail_avx2_la-nw_stats_diag_avx2_256_16.lo' libtool=yes @AMDEPBACKSLASH@
@AMDEP_TRUE@@am__fastdepCC_FALSE@	DEPDIR=$(DEPDIR) $(CCDEPMODE) $(depcomp) @AMDEPBACKSLASH@
@am__fastdepCC_FALSE@	$(AM_V_CC@am__nodep@)$(LIBTOOL) $(AM_V_lt) --tag=CC $(AM_LIBTOOLFLAGS) $(LIBTOOLFLAGS) --mode=compile $(CC) $(DEFS) $(DEFAULT_INCLUDES) $(INCLUDES) $(AM_CPPFLAGS) $(CPPFLAGS) $(libparasail_avx2_la_CFLAGS) $(CFLAGS) -c -o src/libparasail_avx2_la-nw_stats_diag_avx2_256_16.lo `test -f 'src/nw_stats_diag_avx2_256_16.c' || echo '$(srcdir)/'`src/nw_stats_diag_avx2_256_16.c

src/libparasail_avx2_la-sg_stats_diag_avx2_256_16.lo: src/sg_stats_diag_avx2_256_16.c
@am__fastdepCC_TRUE@	$(AM_V_CC)$(LIBTOOL) $(AM_V_lt) --tag=CC $(AM_LIBTOOLFLAGS) $(LIBTOOLFLAGS) --mode=compile $(CC) $(DEFS) $(DEFAULT_INCLUDES) $(INCLUDES) $(AM_CPPFLAGS) $(CPPFLAGS) $(libparasail_avx2_la_CFLAGS) $(CFLAGS) -MT src/libparasail_avx2_la-sg_stats_diag_avx2_256_16.lo -MD -MP -MF src/$(DEPDIR)/libparasail_avx2_la-sg_stats_diag_avx2_256_16.Tpo -c -o src/libparasail_avx2_la-sg_stats_diag_avx2_256_16.lo `test -f 'src/sg_stats_diag_avx2_256_16.c' || echo '$(srcdir)/'`src/sg_stats_diag_avx2_256_16.c
@am__fastdepCC_TRUE@	$(AM_V_at)$(am__mv) src/$(DEPDIR)/libparasail_avx2_la-sg_stats_diag_avx2_256_16.Tpo src/$(DEPDIR)/libparasail_avx2_la-sg_stats_diag_avx2_256_16.Plo
@AMDEP_TRUE@@am__fastdepCC_FALSE@	$(AM_V_CC)source='src/sg_stats_diag_avx2_256_16.c' object='src/libparasail_avx2_la-sg_stats_diag_avx2_256_16.lo' libtool=yes @AMDEPBACKSLASH@
@AMDEP_TRUE@@am__fastdepCC_FALSE@	DEPDIR=$(DEPDIR) $(CCDEPMODE) $(depcomp) @AMDEPBACKSLASH@
@am__fastdepCC_FALSE@	$(AM_V_CC@am__nodep@)$(LIBTOOL) $(AM_V_lt) --tag=CC $(AM_LIBTOOLFLAGS) $(LIBTOOLFLAGS) --mode=compile $(CC) $(DEFS) $(DEFAULT_INCLUDES) $(INCLUDES) $(AM_CPPFLAGS) $(CPPFLAGS) $(libparasail_avx2_la_CFLAGS) $(CFLAGS) -c -o src/libparasail_avx2_la-sg_stats_diag_avx2_256_16.lo `test -f 'src/sg_stats_diag_avx2_256_16.c' || echo '$(srcdir)/'`src/sg_stats_diag_avx2_256_16.c

src/libparasail_avx2_la-sw_stats_diag_avx2_256_16.lo: src/sw_stats_diag_avx2_256_16.c
@am__fastdepCC_TRUE@	$(AM_V_CC)$(LIBTOOL) $(AM_V_lt) --tag=CC $(AM_LIBTOOLFLAGS) $(LIBTOOLFLAGS) --mode=compile $(CC) $(DEFS) $(DEFAULT_INCLUDES) $(INCLUDES) $(AM_CPPFLAGS) $(CPPFLAGS) $(libparasail_avx2_la_CFLAGS) $(CFLAGS) -MT src/libparasail_avx2_la-sw_stats_diag_avx2_256_16.lo -MD -MP -MF src/$(DEPDIR)/libparasail_avx2_la-sw_stats_diag_avx2_256_16.Tpo -c -o src/libparasail_avx2_la-sw_stats_diag_avx2_256_16.lo `test -f 'src/sw_stats_diag_avx2_256_16.c' || echo '$(srcdir)/'`src/sw_stats_diag_avx2_256_16.c
@am__fastdepCC_TRUE@	$(AM_V_at)$(am__mv) src/$(DEPDIR)/libparasail_avx2_la-sw_stats_diag_avx2_256_16.Tpo src/$(DEPDIR)/libparasail_avx2_la-sw_stats_diag_avx2_256_16.Plo
@AMDEP_TRUE@@am__fastdepCC_FALSE@	$(AM_V_CC)source='src/sw_stats_diag_avx2_256_16.c' object='src/libparasail_avx2_la-sw_stats_diag_avx2_256_16.lo' libtool=yes @AMDEPBACKSLASH@
@AMDEP_TRUE@@am__fastdepCC_FALSE@	DEPDIR=$(DEPDIR) $(CCDEPMODE) $(depcomp) @AMDEPBACKSLASH@
@am__fastdepCC_FALSE@	$(AM_V_CC@am__nodep@)$(LIBTOOL) $(AM_V_lt) --tag=CC $(AM_LIBTOOLFLAGS) $(LIBTOOLFLAGS) --mode=compile $(CC) $(DEFS) $(DEFAULT_INCLUDES) $(INCLUDES) $(AM_CPPFLAGS) $(CPPFLAGS) $(libparasail_avx2_la_CFLAGS) $(CFLAGS) -c -o src/libparasail_avx2_la-sw_stats_diag_avx2_256_16.lo `test -f 'src/sw_stats_diag_avx2_256_16.c' || echo '$(srcdir)/'`src/sw_stats_diag_avx2_256_16.c

src/libparasail_avx2_la-nw_stats_diag_avx2_256_8.lo: src/nw_stats_diag_avx2_256_8.c
@am__fastdepCC_TRUE@	$(AM_V_CC)$(LIBTOOL) $(AM_V_lt) --tag=CC $(AM_LIBTOOLFLAGS) $(LIBTOOLFLAGS) --mode=compile $(CC) $(DEFS) $(DEFAULT_INCLUDES) $(INCLUDES) $(AM_CPPFLAGS) $(CPPFLAGS) $(libparasail_avx2_la_CFLAGS) $(CFLAGS) -MT src/libparasail_avx2_la-nw_stats_diag_avx2_256_8.lo -MD -MP -MF src/$(DEPDIR)/libparasail_avx2_la-nw_stats_diag_avx2_256_8.Tpo -c -o src/libparasail_avx2_la-nw_stats_diag_avx2_256_8.lo `test -f 'src/nw_stats_diag_avx2_256_8.c' || echo '$(srcdir)/'`src/nw_stats_diag_avx2_256_8.c
@am__fastdepCC_TRUE@	$(AM_V_at)$(am__mv) src/$(DEPDIR)/libparasail_avx2_la-nw_stats_diag_avx2_256_8.Tpo src/$(DEPDIR)/libparasail_avx2_la-nw_stats_diag_avx2_256_8.Plo
@AMDEP_TRUE@@am__fastdepCC_FALSE@	$(AM_V_CC)source='src/nw_stats_diag_avx2_256_8.c' object='src/libparasail_avx2_la-nw_stats_diag_avx2_256_8.lo' libtool=yes @AMDEPBACKSLASH@
@AMDEP_TRUE@@am__fastdepCC_FALSE@	DEPDIR=$(DEPDIR) $(CCDEPMODE) $(depcomp) @AMDEPBACKSLASH@
@am__fastdepCC_FALSE@	$(AM_V_CC@am__nodep@)$(LIBTOOL) $(AM_V_lt) --tag=CC $(AM_LIBTOOLFLAGS) $(LIBTOOLFLAGS) --mode=compile $(CC) $(DEFS) $(DEFAULT_INCLUDES) $(INCLUDES) $(AM_CPPFLAGS) $(CPPFLAGS) $(libparasail_avx2_la_CFLAGS) $(CFLAGS) -c -o src/libparasail_avx2_la-nw_stats_diag_avx2_256_8.lo `test -f 'src/nw_stats_diag_avx2_256_8.c' || echo '$(srcdir)/'`src/nw_stats_diag_avx2_256_8.c

src/libparasail_avx2_la-sg_stats_diag_avx2_256_8.lo: src/sg_stats_diag_avx2_256_8.c
@am__fastdepCC_TRUE@	$(AM_V_CC)$(LIBTOOL) $(AM_V_lt) --tag=CC $(AM_LIBTOOLFLAGS) $(LIBTOOLFLAGS) --mode=compile $(CC) $(DEFS) $(DEFAULT_INCLUDES) $(INCLUDES) $(AM_CPPFLAGS) $(CPPFLAGS) $(libparasail_avx2_la_CFLAGS) $(CFLAGS) -MT src/libparasail_avx2_la-sg_stats_diag_avx2_256_8.lo -MD -MP -MF src/$(DEPDIR)/libparasail_avx2_la-sg_stats_diag_avx2_256_8.Tpo -c -o src/libparasail_avx2_la-sg_stats_diag_avx2_256_8.lo `test -f 'src/sg_stats_diag_avx2_256_8.c' || echo '$(srcdir)/'`src/sg_stats_diag_avx2_256_8.c
@am__fastdepCC_TRUE@	$(AM_V_at)$(am__mv) src/$(DEPDIR)/libparasail_avx2_la-sg_stats_diag_avx2_256_8.Tpo src/$(DEPDIR)/libparasail_avx2_la-sg_stats_diag_avx2_256_8.Plo
@AMDEP_TRUE@@am__fastdepCC_FALSE@	$(AM_V_CC)source='src/sg_stats_diag_avx2_256_8.c' object='src/libparasail_avx2_la-sg_stats_diag_avx2_256_8.lo' libtool=yes @AMDEPBACKSLASH@
@AMDEP_TRUE@@am__fastdepCC_FALSE@	DEPDIR=$(DEPDIR) $(CCDEPMODE) $(depcomp) @AMDEPBACKSLASH@
@am__fastdepCC_FALSE@	$(AM_V_CC@am__nodep@)$(LIBTOOL) $(AM_V_lt) --tag=CC $(AM_LIBTOOLFLAGS) $(LIBTOOLFLAGS) --mode=compile $(CC) $(DEFS) $(DEFAULT_INCLUDES) $(INCLUDES) $(AM_CPPFLAGS) $(CPPFLAGS) $(libparasail_avx2_la_CFLAGS) $(CFLAGS) -c -o src/libparasail_avx2_la-sg_stats_diag_avx2_256_8.lo `test -f 'src/sg_stats_diag_avx2_256_8.c' || echo '$(srcdir)/'`src/sg_stats_diag_avx2_256_8.c

src/libparasail_avx2_la-sw_stats_diag_avx2_256_8.lo: src/sw_stats_diag_avx2_256_8.c
@am__fastdepCC_TRUE@	$(AM_V_CC)$(LIBTOOL) $(AM_V_lt) --tag=CC $(AM_LIBTOOLFLAGS) $(LIBTOOLFLAGS) --mode=compile $(CC) $(DEFS) $(DEFAULT_INCLUDES) $(INCLUDES) $(AM_CPPFLAGS) $(CPPFLAGS) $(libparasail_avx2_la_CFLAGS) $(CFLAGS) -MT src/libparasail_avx2_la-sw_stats_diag_avx2_256_8.lo -MD -MP -MF src/$(DEPDIR)/libparasail_avx2_la-sw_stats_diag_avx2_256_8.Tpo -c -o src/libparasail_avx2_la-sw_stats_diag_avx2_256_8.lo `test -f 'src/sw_stats_diag_avx2_256_8.c' || echo '$(srcdir)/'`src/sw_stats_diag_avx2_256_8.c
@am__fastdepCC_TRUE@	$(AM_V_at)$(am__mv) src/$(DEPDIR)/libparasail_avx2_la-sw_stats_diag_avx2_256_8.Tpo src/$(DEPDIR)/libparasail_avx2_la-sw_stats_diag_avx2_256_8.Plo
@AMDEP_TRUE@@am__fastdepCC_FALSE@	$(AM_V_CC)source='src/sw_stats_diag_avx2_256_8.c' object='src/libparasail_avx2_la-sw_stats_diag_avx2_256_8.lo' libtool=yes @AMDEPBACKSLASH@
@AMDEP_TRUE@@am__fastdepCC_FALSE@	DEPDIR=$(DEPDIR) $(CCDEPMODE) $(depcomp) @AMDEPBACKSLASH@
@am__fastdepCC_FALSE@	$(AM_V_CC@am__nodep@)$(LIBTOOL) $(AM_V_lt) --tag=CC $(AM_LIBTOOLFLAGS) $(LIBTOOLFLAGS) --mode=compile $(CC) $(DEFS) $(DEFAULT_INCLUDES) $(INCLUDES) $(AM_CPPFLAGS) $(CPPFLAGS) $(libparasail_avx2_la_CFLAGS) $(CFLAGS) -c -o src/libparasail_avx2_la-sw_stats_diag_avx2_256_8.lo `test -f 'src/sw_stats_diag_avx2_256_8.c' || echo '$(srcdir)/'`src/sw_stats_diag_avx2_256_8.c

src/libparasail_avx2_la-nw_stats_striped_avx2_256_64.lo: src/nw_stats_striped_avx2_256_64.c
@am__fastdepCC_TRUE@	$(AM_V_CC)$(LIBTOOL) $(AM_V_lt) --tag=CC $(AM_LIBTOOLFLAGS) $(LIBTOOLFLAGS) --mode=compile $(CC) $(DEFS) $(DEFAULT_INCLUDES) $(INCLUDES) $(AM_CPPFLAGS) $(CPPFLAGS) $(libparasail_avx2_la_CFLAGS) $(CFLAGS) -MT src/libparasail_avx2_la-nw_stats_striped_avx2_256_64.lo -MD -MP -MF src/$(DEPDIR)/libparasail_avx2_la-nw_stats_striped_avx2_256_64.Tpo -c -o src/libparasail_avx2_la-nw_stats_striped_avx2_256_64.lo `test -f 'src/nw_stats_striped_avx2_256_64.c' || echo '$(srcdir)/'`src/nw_stats_striped_avx2_256_64.c
@am__fastdepCC_TRUE@	$(AM_V_at)$(am__mv) src/$(DEPDIR)/libparasail_avx2_la-nw_stats_striped_avx2_256_64.Tpo src/$(DEPDIR)/libparasail_avx2_la-nw_stats_striped_avx2_256_64.Plo
@AMDEP_TRUE@@am__fastdepCC_FALSE@	$(AM_V_CC)source='src/nw_stats_striped_avx2_256_64.c' object='src/libparasail_avx2_la-nw_stats_striped_avx2_256_64.lo' libtool=yes @AMDEPBACKSLASH@
@AMDEP_TRUE@@am__fastdepCC_FALSE@	DEPDIR=$(DEPDIR) $(CCDEPMODE) $(depcomp) @AMDEPBACKSLASH@
@am__fastdepCC_FALSE@	$(AM_V_CC@am__nodep@)$(LIBTOOL) $(AM_V_lt) --tag=CC $(AM_LIBTOOLFLAGS) $(LIBTOOLFLAGS) --mode=compile $(CC) $(DEFS) $(DEFAULT_INCLUDES) $(INCLUDES) $(AM_CPPFLAGS) $(CPPFLAGS) $(libparasail_avx2_la_CFLAGS) $(CFLAGS) -c -o src/libparasail_avx2_la-nw_stats_striped_avx2_256_64.lo `test -f 'src/nw_stats_striped_avx2_256_64.c' || echo '$(srcdir)/'`src/nw_stats_striped_avx2_256_64.c

src/libparasail_avx2_la-sg_stats_striped_avx2_256_64.lo: src/sg_stats_striped_avx2_256_64.c
@am__fastdepCC_TRUE@	$(AM_V_CC)$(LIBTOOL) $(AM_V_lt) --tag=CC $(AM_LIBTOOLFLAGS) $(LIBTOOLFLAGS) --mode=compile $(CC) $(DEFS) $(DEFAULT_INCLUDES) $(INCLUDES) $(AM_CPPFLAGS) $(CPPFLAGS) $(libparasail_avx2_la_CFLAGS) $(CFLAGS) -MT src/libparasail_avx2_la-sg_stats_striped_avx2_256_64.lo -MD -MP -MF src/$(DEPDIR)/libparasail_avx2_la-sg_stats_striped_avx2_256_64.Tpo -c -o src/libparasail_avx2_la-sg_stats_striped_avx2_256_64.lo `test -f 'src/sg_stats_striped_avx2_256_64.c' || echo '$(srcdir)/'`src/sg_stats_striped_avx2_256_64.c
@am__fastdepCC_TRUE@	$(AM_V_at)$(am__mv) src/$(DEPDIR)/libparasail_avx2_la-sg_stats_striped_avx2_256_64.Tpo src/$(DEPDIR)/libparasail_avx2_la-sg_stats_striped_avx2_256_64.Plo
@AMDEP_TRUE@@am__fastdepCC_FALSE@	$(AM_V_CC)source='src/sg_stats_striped_avx2_256_64.c' object='src/libparasail_avx2_la-sg_stats_striped_avx2_256_64.lo' libtool=yes @AMDEPBACKSLASH@
@AMDEP_TRUE@@am__fastdepCC_FALSE@	DEPDIR=$(DEPDIR) $(CCDEPMODE) $(depcomp) @AMDEPBACKSLASH@
@am__fastdepCC_FALSE@	$(AM_V_CC@am__nodep@)$(LIBTOOL) $(AM_V_lt) --tag=CC $(AM_LIBTOOLFLAGS) $(LIBTOOLFLAGS) --mode=compile $(CC) $(DEFS) $(DEFAULT_INCLUDES) $(INCLUDES) $(AM_CPPFLAGS) $(CPPFLAGS) $(libparasail_avx2_la_CFLAGS) $(CFLAGS) -c -o src/libparasail_avx2_la-sg_stats_striped_avx2_256_64.lo `test -f 'src/sg_stats_striped_avx2_256_64.c' || echo '$(srcdir)/'`src/sg_stats_striped_avx2_256_64.c

src/libparasail_avx2_la-sw_stats_striped_avx2_256_64.lo: src/sw_stats_striped_avx2_256_64.c
@am__fastdepCC_TRUE@	$(AM_V_CC)$(LIBTOOL) $(AM_V_lt) --tag=CC $(AM_LIBTOOLFLAGS) $(LIBTOOLFLAGS) --mode=compile $(CC) $(DEFS) $(DEFAULT_INCLUDES) $(INCLUDES) $(AM_CPPFLAGS) $(CPPFLAGS) $(libparasail_avx2_la_CFLAGS) $(CFLAGS) -MT src/libparasail_avx2_la-sw_stats_striped_avx2_256_64.lo -MD -MP -MF src/$(DEPDIR)/libparasail_avx2_la-sw_stats_striped_avx2_256_64.Tpo -c -o src/libparasail_avx2_la-sw_stats_striped_avx2_256_64.lo `test -f 'src/sw_stats_striped_avx2_256_64.c' || echo '$(srcdir)/'`src/sw_stats_striped_avx2_256_64.c
@am__fastdepCC_TRUE@	$(AM_V_at)$(am__mv) src/$(DEPDIR)/libparasail_avx2_la-sw_stats_striped_avx2_256_64.Tpo src/$(DEPDIR)/libparasail_avx2_la-sw_stats_striped_avx2_256_64.Plo
@AMDEP_TRUE@@am__fastdepCC_FALSE@	$(AM_V_CC)source='src/sw_stats_striped_avx2_256_64.c' object='src/libparasail_avx2_la-sw_stats_striped_avx2_256_64.lo' libtool=yes @AMDEPBACKSLASH@
@AMDEP_TRUE@@am__fastdepCC_FALSE@	DEPDIR=$(DEPDIR) $(CCDEPMODE) $(depcomp) @AMDEPBACKSLASH@
@am__fastdepCC_FALSE@	$(AM_V_CC@am__nodep@)$(LIBTOOL) $(AM_V_lt) --tag=CC $(AM_LIBTOOLFLAGS) $(LIBTOOLFLAGS) --mode=compile $(CC) $(DEFS) $(DEFAULT_INCLUDES) $(INCLUDES) $(AM_CPPFLAGS) $(CPPFLAGS) $(libparasail_avx2_la_CFLAGS) $(CFLAGS) -c -o src/libparasail_avx2_la-sw_stats_striped_avx2_256_64.lo `test -f 'src/sw_stats_striped_avx2_256_64.c' || echo '$(srcdir)/'`src/sw_stats_striped_avx2_256_64.c

src/libparasail_avx2_la-nw_stats_striped_avx2_256_32.lo: src/nw_stats_striped_avx2_256_32.c
@am__fastdepCC_TRUE@	$(AM_V_CC)$(LIBTOOL) $(AM_V_lt) --tag=CC $(AM_LIBTOOLFLAGS) $(LIBTOOLFLAGS) --mode=compile $(CC) $(DEFS) $(DEFAULT_INCLUDES) $(INCLUDES) $(AM_CPPFLAGS) $(CPPFLAGS) $(libparasail_avx2_la_CFLAGS) $(CFLAGS) -MT src/libparasail_avx2_la-nw_stats_striped_avx2_256_32.lo -MD -MP -MF src/$(DEPDIR)/libparasail_avx2_la-nw_stats_striped_avx2_256_32.Tpo -c -o src/libparasail_avx2_la-nw_stats_striped_avx2_256_32.lo `test -f 'src/nw_stats_striped_avx2_256_32.c' || echo '$(srcdir)/'`src/nw_stats_striped_avx2_256_32.c
@am__fastdepCC_TRUE@	$(AM_V_at)$(am__mv) src/$(DEPDIR)/libparasail_avx2_la-nw_stats_striped_avx2_256_32.Tpo src/$(DEPDIR)/libparasail_avx2_la-nw_stats_striped_avx2_256_32.Plo
@AMDEP_TRUE@@am__fastdepCC_FALSE@	$(AM_V_CC)source='src/nw_stats_striped_avx2_256_32.c' object='src/libparasail_avx2_la-nw_stats_striped_avx2_256_32.lo' libtool=yes @AMDEPBACKSLASH@
@AMDEP_TRUE@@am__fastdepCC_FALSE@	DEPDIR=$(DEPDIR) $(CCDEPMODE) $(depcomp) @AMDEPBACKSLASH@
@am__fastdepCC_FALSE@	$(AM_V_CC@am__nodep@)$(LIBTOOL) $(AM_V_lt) --tag=CC $(AM_LIBTOOLFLAGS) $(LIBTOOLFLAGS) --mode=compile $(CC) $(DEFS) $(DEFAULT_INCLUDES) $(INCLUDES) $(AM_CPPFLAGS) $(CPPFLAGS) $(libparasail_avx2_la_CFLAGS) $(CFLAGS) -c -o src/libparasail_avx2_la-nw_stats_striped_avx2_256_32.lo `test -f 'src/nw_stats_striped_avx2_256_32.c' || echo '$(srcdir)/'`src/nw_stats_striped_avx2_256_32.c

src/libparasail_avx2_la-sg_stats_striped_avx2_256_32.lo: src/sg_stats_striped_avx2_256_32.c
@am__fastdepCC_TRUE@	$(AM_V_CC)$(LIBTOOL) $(AM_V_lt) --tag=CC $(AM_LIBTOOLFLAGS) $(LIBTOOLFLAGS) --mode=compile $(CC) $(DEFS) $(DEFAULT_INCLUDES) $(INCLUDES) $(AM_CPPFLAGS) $(CPPFLAGS) $(libparasail_avx2_la_CFLAGS) $(CFLAGS) -MT src/libparasail_avx2_la-sg_stats_striped_avx2_256_32.lo -MD -MP -MF src/$(DEPDIR)/libparasail_avx2_la-sg_stats_striped_avx2_256_32.Tpo -c -o src/libparasail_avx2_la-sg_stats_striped_avx2_256_32.lo `test -f 'src/sg_stats_striped_avx2_256_32.c' || echo '$(srcdir)/'`src/sg_stats_striped_avx2_256_32.c
@am__fastdepCC_TRUE@	$(AM_V_at)$(am__mv) src/$(DEPDIR)/libparasail_avx2_la-sg_stats_striped_avx2_256_32.Tpo src/$(DEPDIR)/libparasail_avx2_la-sg_stats_striped_avx2_256_32.Plo
@AMDEP_TRUE@@am__fastdepCC_FALSE@	$(AM_V_CC)source='src/sg_stats_striped_avx2_256_32.c' object='src/libparasail_avx2_la-sg_stats_striped_avx2_256_32.lo' libtool=yes @AMDEPBACKSLASH@
@AMDEP_TRUE@@am__fastdepCC_FALSE@	DEPDIR=$(DEPDIR) $(CCDEPMODE) $(depcomp) @AMDEPBACKSLASH@
@am__fastdepCC_FALSE@	$(AM_V_CC@am__nodep@)$(LIBTOOL) $(AM_V_lt) --tag=CC $(AM_LIBTOOLFLAGS) $(LIBTOOLFLAGS) --mode=compile $(CC) $(DEFS) $(DEFAULT_INCLUDES) $(INCLUDES) $(AM_CPPFLAGS) $(CPPFLAGS) $(libparasail_avx2_la_CFLAGS) $(CFLAGS) -c -o src/libparasail_avx2_la-sg_stats_striped_avx2_256_32.lo `test -f 'src/sg_stats_striped_avx2_256_32.c' || echo '$(srcdir)/'`src/sg_stats_striped_avx2_256_32.c

src/libparasail_avx2_la-sw_stats_striped_avx2_256_32.lo: src/sw_stats_striped_avx2_256_32.c
@am__fastdepCC_TRUE@	$(AM_V_CC)$(LIBTOOL) $(AM_V_lt) --tag=CC $(AM_LIBTOOLFLAGS) $(LIBTOOLFLAGS) --mode=compile $(CC) $(DEFS) $(DEFAULT_INCLUDES) $(INCLUDES) $(AM_CPPFLAGS) $(CPPFLAGS) $(libparasail_avx2_la_CFLAGS) $(CFLAGS) -MT src/libparasail_avx2_la-sw_stats_striped_avx2_256_32.lo -MD -MP -MF src/$(DEPDIR)/libparasail_avx2_la-sw_stats_striped_avx2_256_32.Tpo -c -o src/libparasail_avx2_la-sw_stats_striped_avx2_256_32.lo `test -f 'src/sw_stats_striped_avx2_256_32.c' || echo '$(srcdir)/'`src/sw_stats_striped_avx2_256_32.c
@am__fastdepCC_TRUE@	$(AM_V_at)$(am__mv) src/$(DEPDIR)/libparasail_avx2_la-sw_stats_striped_avx2_256_32.Tpo src/$(DEPDIR)/libparasail_avx2_la-sw_stats_striped_avx2_256_32.Plo
@AMDEP_TRUE@@am__fastdepCC_FALSE@	$(AM_V_CC)source='src/sw_stats_striped_avx2_256_32.c' object='src/libparasail_avx2_la-sw_stats_striped_avx2_256_32.lo' libtool=yes @AMDEPBACKSLASH@
@AMDEP_TRUE@@am__fastdepCC_FALSE@	DEPDIR=$(DEPDIR) $(CCDEPMODE) $(depcomp) @AMDEPBACKSLASH@
@am__fastdepCC_FALSE@	$(AM_V_CC@am__nodep@)$(LIBTOOL) $(AM_V_lt) --tag=CC $(AM_LIBTOOLFLAGS) $(LIBTOOLFLAGS) --mode=compile $(CC) $(DEFS) $(DEFAULT_INCLUDES) $(INCLUDES) $(AM_CPPFLAGS) $(CPPFLAGS) $(libparasail_avx2_la_CFLAGS) $(CFLAGS) -c -o src/libparasail_avx2_la-sw_stats_striped_avx2_256_32.lo `test -f 'src/sw_stats_striped_avx2_256_32.c' || echo '$(srcdir)/'`src/sw_stats_striped_avx2_256_32.c

src/libparasail_avx2_la-nw_stats_striped_avx2_256_16.lo: src/nw_stats_striped_avx2_256_16.c
@am__fastdepCC_TRUE@	$(AM_V_CC)$(LIBTOOL) $(AM_V_lt) --tag=CC $(AM_LIBTOOLFLAGS) $(LIBTOOLFLAGS) --mode=compile $(CC) $(DEFS) $(DEFAULT_INCLUDES) $(INCLUDES) $(AM_CPPFLAGS) $(CPPFLAGS) $(libparasail_avx2_la_CFLAGS) $(CFLAGS) -MT src/libparasail_avx2_la-nw_stats_striped_avx2_256_16.lo -MD -MP -MF src/$(DEPDIR)/libparasail_avx2_la-nw_stats_striped_avx2_256_16.Tpo -c -o src/libparasail_avx2_la-nw_stats_striped_avx2_256_16.lo `test -f 'src/nw_stats_striped_avx2_256_16.c' || echo '$(srcdir)/'`src/nw_stats_striped_avx2_256_16.c
@am__fastdepCC_TRUE@	$(AM_V_at)$(am__mv) src/$(DEPDIR)/libparasail_avx2_la-nw_stats_striped_avx2_256_16.Tpo src/$(DEPDIR)/libparasail_avx2_la-nw_stats_striped_avx2_256_16.Plo
@AMDEP_TRUE@@am__fastdepCC_FALSE@	$(AM_V_CC)source='src/nw_stats_striped_avx2_256_16.c' object='src/libparasail_avx2_la-nw_stats_striped_avx2_256_16.lo' libtool=yes @AMDEPBACKSLASH@
@AMDEP_TRUE@@am__fastdepCC_FALSE@	DEPDIR=$(DEPDIR) $(CCDEPMODE) $(depcomp) @AMDEPBACKSLASH@
@am__fastdepCC_FALSE@	$(AM_V_CC@am__nodep@)$(LIBTOOL) $(AM_V_lt) --tag=CC $(AM_LIBTOOLFLAGS) $(LIBTOOLFLAGS) --mode=compile $(CC) $(DEFS) $(DEFAULT_INCLUDES) $(INCLUDES) $(AM_CPPFLAGS) $(CPPFLAGS) $(libparasail_avx2_la_CFLAGS) $(CFLAGS) -c -o src/libparasail_avx2_la-nw_stats_striped_avx2_256_16.lo `test -f 'src/nw_stats_striped_avx2_256_16.c' || echo '$(srcdir)/'`src/nw_stats_striped_avx2_256_16.c

src/libparasail_avx2_la-sg_stats_striped_avx2_256_16.lo: src/sg_stats_striped_avx2_256_16.c
@am__fastdepCC_TRUE@	$(AM_V_CC)$(LIBTOOL) $(AM_V_lt) --tag=CC $(AM_LIBTOOLFLAGS) $(LIBTOOLFLAGS) --mode=compile $(CC) $(DEFS) $(DEFAULT_INCLUDES) $(INCLUDES) $(AM_CPPFLAGS) $(CPPFLAGS) $(libparasail_avx2_la_CFLAGS) $(CFLAGS) -MT src/libparasail_avx2_la-sg_stats_striped_avx2_256_16.lo -MD -MP -MF src/$(DEPDIR)/libparasail_avx2_la-sg_stats_striped_avx2_256_16.Tpo -c -o src/libparasail_avx2_la-sg_stats_striped_avx2_256_16.lo `test -f 'src/sg_stats_striped_avx2_256_16.c' || echo '$(srcdir)/'`src/sg_stats_striped_avx2_256_16.c
@am__fastdepCC_TRUE@	$(AM_V_at)$(am__mv) src/$(DEPDIR)/libparasail_avx2_la-sg_stats_striped_avx2_256_16.Tpo src/$(DEPDIR)/libparasail_avx2_la-sg_stats_striped_avx2_256_16.Plo
@AMDEP_TRUE@@am__fastdepCC_FALSE@	$(AM_V_CC)source='src/sg_stats_striped_avx2_256_16.c' object='src/libparasail_avx2_la-sg_stats_striped_avx2_256_16.lo' libtool=yes @AMDEPBACKSLASH@
@AMDEP_TRUE@@am__fastdepCC_FALSE@	DEPDIR=$(DEPDIR) $(CCDEPMODE) $(depcomp) @AMDEPBACKSLASH@
@am__fastdepCC_FALSE@	$(AM_V_CC@am__nodep@)$(LIBTOOL) $(AM_V_lt) --tag=CC $(AM_LIBTOOLFLAGS) $(LIBTOOLFLAGS) --mode=compile $(CC) $(DEFS) $(DEFAULT_INCLUDES) $(INCLUDES) $(AM_CPPFLAGS) $(CPPFLAGS) $(libparasail_avx2_la_CFLAGS) $(CFLAGS) -c -o src/libparasail_avx2_la-sg_stats_striped_avx2_256_16.lo `test -f 'src/sg_stats_striped_avx2_256_16.c' || echo '$(srcdir)/'`src/sg_stats_striped_avx2_256_16.c

src/libparasail_avx2_la-sw_stats_striped_avx2_256_16.lo: src/sw_stats_striped_avx2_256_16.c
@am__fastdepCC_TRUE@	$(AM_V_CC)$(LIBTOOL) $(AM_V_lt) --tag=CC $(AM_LIBTOOLFLAGS) $(LIBTOOLFLAGS) --mode=compile $(CC) $(DEFS) $(DEFAULT_INCLUDES) $(INCLUDES) $(AM_CPPFLAGS) $(CPPFLAGS) $(libparasail_avx2_la_CFLAGS) $(CFLAGS) -MT src/libparasail_avx2_la-sw_stats_striped_avx2_256_16.lo -MD -MP -MF src/$(DEPDIR)/libparasail_avx2_la-sw_stats_striped_avx2_256_16.Tpo -c -o src/libparasail_avx2_la-sw_stats_striped_avx2_256_16.lo `test -f 'src/sw_stats_striped_avx2_256_16.c' || echo '$(srcdir)/'`src/sw_stats_striped_avx2_256_16.c
@am__fastdepCC_TRUE@	$(AM_V_at)$(am__mv) src/$(DEPDIR)/libparasail_avx2_la-sw_stats_striped_avx2_256_16.Tpo src/$(DEPDIR)/libparasail_avx2_la-sw_stats_striped_avx2_256_16.Plo
@AMDEP_TRUE@@am__fastdepCC_FALSE@	$(AM_V_CC)source='src/sw_stats_striped_avx2_256_16.c' object='src/libparasail_avx2_la-sw_stats_striped_avx2_256_16.lo' libtool=yes @AMDEPBACKSLASH@
@AMDEP_TRUE@@am__fastdepCC_FALSE@	DEPDIR=$(DEPDIR) $(CCDEPMODE) $(depcomp) @AMDEPBACKSLASH@
@am__fastdepCC_FALSE@	$(AM_V_CC@am__nodep@)$(LIBTOOL) $(AM_V_lt) --tag=CC $(AM_LIBTOOLFLAGS) $(LIBTOOLFLAGS) --mode=compile $(CC) $(DEFS) $(DEFAULT_INCLUDES) $(INCLUDES) $(AM_CPPFLAGS) $(CPPFLAGS) $(libparasail_avx2_la_CFLAGS) $(CFLAGS) -c -o src/libparasail_avx2_la-sw_stats_striped_avx2_256_16.lo `test -f 'src/sw_stats_striped_avx2_256_16.c' || echo '$(srcdir)/'`src/sw_stats_striped_avx2_256_16.c

src/libparasail_avx2_la-nw_stats_striped_avx2_256_8.lo: src/nw_stats_striped_avx2_256_8.c
@am__fastdepCC_TRUE@	$(AM_V_CC)$(LIBTOOL) $(AM_V_lt) --tag=CC $(AM_LIBTOOLFLAGS) $(LIBTOOLFLAGS) --mode=compile $(CC) $(DEFS) $(DEFAULT_INCLUDES) $(INCLUDES) $(AM_CPPFLAGS) $(CPPFLAGS) $(libparasail_avx2_la_CFLAGS) $(CFLAGS) -MT src/libparasail_avx2_la-nw_stats_striped_avx2_256_8.lo -MD -MP -MF src/$(DEPDIR)/libparasail_avx2_la-nw_stats_striped_avx2_256_8.Tpo -c -o src/libparasail_avx2_la-nw_stats_striped_avx2_256_8.lo `test -f 'src/nw_stats_striped_avx2_256_8.c' || echo '$(srcdir)/'`src/nw_stats_striped_avx2_256_8.c
@am__fastdepCC_TRUE@	$(AM_V_at)$(am__mv) src/$(DEPDIR)/libparasail_avx2_la-nw_stats_striped_avx2_256_8.Tpo src/$(DEPDIR)/libparasail_avx2_la-nw_stats_striped_avx2_256_8.Plo
@AMDEP_TRUE@@am__fastdepCC_FALSE@	$(AM_V_CC)source='src/nw_stats_striped_avx2_256_8.c' object='src/libparasail_avx2_la-nw_stats_striped_avx2_256_8.lo' libtool=yes @AMDEPBACKSLASH@
@AMDEP_TRUE@@am__fastdepCC_FALSE@	DEPDIR=$(DEPDIR) $(CCDEPMODE) $(depcomp) @AMDEPBACKSLASH@
@am__fastdepCC_FALSE@	$(AM_V_CC@am__nodep@)$(LIBTOOL) $(AM_V_lt) --tag=CC $(AM_LIBTOOLFLAGS) $(LIBTOOLFLAGS) --mode=compile $(CC) $(DEFS) $(DEFAULT_INCLUDES) $(INCLUDES) $(AM_CPPFLAGS) $(CPPFLAGS) $(libparasail_avx2_la_CFLAGS) $(CFLAGS) -c -o src/libparasail_avx2_la-nw_stats_striped_avx2_256_8.lo `test -f 'src/nw_stats_striped_avx2_256_8.c' || echo '$(srcdir)/'`src/nw_stats_striped_avx2_256_8.c

src/libparasail_avx2_la-sg_stats_striped_avx2_256_8.lo: src/sg_stats_striped_avx2_256_8.c
@am__fastdepCC_TRUE@	$(AM_V_CC)$(LIBTOOL) $(AM_V_lt) --tag=CC $(AM_LIBTOOLFLAGS) $(LIBTOOLFLAGS) --mode=compile $(CC) $(DEFS) $(DEFAULT_INCLUDES) $(INCLUDES) $(AM_CPPFLAGS) $(CPPFLAGS) $(libparasail_avx2_la_CFLAGS) $(CFLAGS) -MT src/libparasail_avx2_la-sg_stats_striped_avx2_256_8.lo -MD -MP -MF src/$(DEPDIR)/libparasail_avx2_la-sg_stats_striped_avx2_256_8.Tpo -c -o src/libparasail_avx2_la-sg_stats_striped_avx2_256_8.lo `test -f 'src/sg_stats_striped_avx2_256_8.c' || echo '$(srcdir)/'`src/sg_stats_striped_avx2_256_8.c
@am__fastdepCC_TRUE@	$(AM_V_at)$(am__mv) src/$(DEPDIR)/libparasail_avx2_la-sg_stats_striped_avx2_256_8.Tpo src/$(DEPDIR)/libparasail_avx2_la-sg_stats_striped_avx2_256_8.Plo
@AMDEP_TRUE@@am__fastdepCC_FALSE@	$(AM_V_CC)source='src/sg_stats_striped_avx2_256_8.c' object='src/libparasail_avx2_la-sg_stats_striped_avx2_256_8.lo' libtool=yes @AMDEPBACKSLASH@
@AMDEP_TRUE@@am__fastdepCC_FALSE@	DEPDIR=$(DEPDIR) $(CCDEPMODE) $(depcomp) @AMDEPBACKSLASH@
@am__fastdepCC_FALSE@	$(AM_V_CC@am__nodep@)$(LIBTOOL) $(AM_V_lt) --tag=CC $(AM_LIBTOOLFLAGS) $(LIBTOOLFLAGS) --mode=compile $(CC) $(DEFS) $(DEFAULT_INCLUDES) $(INCLUDES) $(AM_CPPFLAGS) $(CPPFLAGS) $(libparasail_avx2_la_CFLAGS) $(CFLAGS) -c -o src/libparasail_avx2_la-sg_stats_striped_avx2_256_8.lo `test -f 'src/sg_stats_striped_avx2_256_8.c' || echo '$(srcdir)/'`src/sg_stats_striped_avx2_256_8.c

src/libparasail_avx2_la-sw_stats_striped_avx2_256_8.lo: src/sw_stats_striped_avx2_256_8.c
@am__fastdepCC_TRUE@	$(AM_V_CC)$(LIBTOOL) $(AM_V_lt) --tag=CC $(AM_LIBTOOLFLAGS) $(LIBTOOLFLAGS) --mode=compile $(CC) $(DEFS) $(DEFAULT_INCLUDES) $(INCLUDES) $(AM_CPPFLAGS) $(CPPFLAGS) $(libparasail_avx2_la_CFLAGS) $(CFLAGS) -MT src/libparasail_avx2_la-sw_stats_striped_avx2_256_8.lo -MD -MP -MF src/$(DEPDIR)/libparasail_avx2_la-sw_stats_striped_avx2_256_8.Tpo -c -o src/libparasail_avx2_la-sw_stats_striped_avx2_256_8.lo `test -f 'src/sw_stats_striped_avx2_256_8.c' || echo '$(srcdir)/'`src/sw_stats_striped_avx2_256_8.c
@am__fastdepCC_TRUE@	$(AM_V_at)$(am__mv) src/$(DEPDIR)/libparasail_avx2_la-sw_stats_striped_avx2_256_8.Tpo src/$(DEPDIR)/libparasail_avx2_la-sw_stats_striped_avx2_256_8.Plo
@AMDEP_TRUE@@am__fastdepCC_FALSE@	$(AM_V_CC)source='src/sw_stats_striped_avx2_256_8.c' object='src/libparasail_avx2_la-sw_stats_striped_avx2_256_8.lo' libtool=yes @AMDEPBACKSLASH@
@AMDEP_TRUE@@am__fastdepCC_FALSE@	DEPDIR=$(DEPDIR) $(CCDEPMODE) $(depcomp) @AMDEPBACKSLASH@
@am__fastdepCC_FALSE@	$(AM_V_CC@am__nodep@)$(LIBTOOL) $(AM_V_lt) --tag=CC $(AM_LIBTOOLFLAGS) $(LIBTOOLFLAGS) --mode=compile $(CC) $(DEFS) $(DEFAULT_INCLUDES) $(INCLUDES) $(AM_CPPFLAGS) $(CPPFLAGS) $(libparasail_avx2_la_CFLAGS) $(CFLAGS) -c -o src/libparasail_avx2_la-sw_stats_striped_avx2_256_8.lo `test -f 'src/sw_stats_striped_avx2_256_8.c' || echo '$(srcdir)/'`src/sw_stats_striped_avx2_256_8.c

src/libparasail_avx2_memory_la-memory_avx2.lo: src/memory_avx2.c
@am__fastdepCC_TRUE@	$(AM_V_CC)$(LIBTOOL) $(AM_V_lt) --tag=CC $(AM_LIBTOOLFLAGS) $(LIBTOOLFLAGS) --mode=compile $(CC) $(DEFS) $(DEFAULT_INCLUDES) $(INCLUDES) $(AM_CPPFLAGS) $(CPPFLAGS) $(libparasail_avx2_memory_la_CFLAGS) $(CFLAGS) -MT src/libparasail_avx2_memory_la-memory_avx2.lo -MD -MP -MF src/$(DEPDIR)/libparasail_avx2_memory_la-memory_avx2.Tpo -c -o src/libparasail_avx2_memory_la-memory_avx2.lo `test -f 'src/memory_avx2.c' || echo '$(srcdir)/'`src/memory_avx2.c
@am__fastdepCC_TRUE@	$(AM_V_at)$(am__mv) src/$(DEPDIR)/libparasail_avx2_memory_la-memory_avx2.Tpo src/$(DEPDIR)/libparasail_avx2_memory_la-memory_avx2.Plo
@AMDEP_TRUE@@am__fastdepCC_FALSE@	$(AM_V_CC)source='src/memory_avx2.c' object='src/libparasail_avx2_memory_la-memory_avx2.lo' libtool=yes @AMDEPBACKSLASH@
@AMDEP_TRUE@@am__fastdepCC_FALSE@	DEPDIR=$(DEPDIR) $(CCDEPMODE) $(depcomp) @AMDEPBACKSLASH@
@am__fastdepCC_FALSE@	$(AM_V_CC@am__nodep@)$(LIBTOOL) $(AM_V_lt) --tag=CC $(AM_LIBTOOLFLAGS) $(LIBTOOLFLAGS) --mode=compile $(CC) $(DEFS) $(DEFAULT_INCLUDES) $(INCLUDES) $(AM_CPPFLAGS) $(CPPFLAGS) $(libparasail_avx2_memory_la_CFLAGS) $(CFLAGS) -c -o src/libparasail_avx2_memory_la-memory_avx2.lo `test -f 'src/memory_avx2.c' || echo '$(srcdir)/'`src/memory_avx2.c

src/libparasail_avx2_rowcol_la-nw_scan_avx2_256_64.lo: src/nw_scan_avx2_256_64.c
@am__fastdepCC_TRUE@	$(AM_V_CC)$(LIBTOOL) $(AM_V_lt) --tag=CC $(AM_LIBTOOLFLAGS) $(LIBTOOLFLAGS) --mode=compile $(CC) $(DEFS) $(DEFAULT_INCLUDES) $(INCLUDES) $(libparasail_avx2_rowcol_la_CPPFLAGS) $(CPPFLAGS) $(libparasail_avx2_rowcol_la_CFLAGS) $(CFLAGS) -MT src/libparasail_avx2_rowcol_la-nw_scan_avx2_256_64.lo -MD -MP -MF src/$(DEPDIR)/libparasail_avx2_rowcol_la-nw_scan_avx2_256_64.Tpo -c -o src/libparasail_avx2_rowcol_la-nw_scan_avx2_256_64.lo `test -f 'src/nw_scan_avx2_256_64.c' || echo '$(srcdir)/'`src/nw_scan_avx2_256_64.c
@am__fastdepCC_TRUE@	$(AM_V_at)$(am__mv) src/$(DEPDIR)/libparasail_avx2_rowcol_la-nw_scan_avx2_256_64.Tpo src/$(DEPDIR)/libparasail_avx2_rowcol_la-nw_scan_avx2_256_64.Plo
@AMDEP_TRUE@@am__fastdepCC_FALSE@	$(AM_V_CC)source='src/nw_scan_avx2_256_64.c' object='src/libparasail_avx2_rowcol_la-nw_scan_avx2_256_64.lo' libtool=yes @AMDEPBACKSLASH@
@AMDEP_TRUE@@am__fastdepCC_FALSE@	DEPDIR=$(DEPDIR) $(CCDEPMODE) $(depcomp) @AMDEPBACKSLASH@
@am__fastdepCC_FALSE@	$(AM_V_CC@am__nodep@)$(LIBTOOL) $(AM_V_lt) --tag=CC $(AM_LIBTOOLFLAGS) $(LIBTOOLFLAGS) --mode=compile $(CC) $(DEFS) $(DEFAULT_INCLUDES) $(INCLUDES) $(libparasail_avx2_rowcol_la_CPPFLAGS) $(CPPFLAGS) $(libparasail_avx2_rowcol_la_CFLAGS) $(CFLAGS) -c -o src/libparasail_avx2_rowcol_la-nw_scan_avx2_256_64.lo `test -f 'src/nw_scan_avx2_256_64.c' || echo '$(srcdir)/'`src/nw_scan_avx2_256_64.c

src/libparasail_avx2_rowcol_la-sg_scan_avx2_256_64.lo: src/sg_scan_avx2_256_64.c
@am__fastdepCC_TRUE@	$(AM_V_CC)$(LIBTOOL) $(AM_V_lt) --tag=CC $(AM_LIBTOOLFLAGS) $(LIBTOOLFLAGS) --mode=compile $(CC) $(DEFS) $(DEFAULT_INCLUDES) $(INCLUDES) $(libparasail_avx2_rowcol_la_CPPFLAGS) $(CPPFLAGS) $(libparasail_avx2_rowcol_la_CFLAGS) $(CFLAGS) -MT src/libparasail_avx2_rowcol_la-sg_scan_avx2_256_64.lo -MD -MP -MF src/$(DEPDIR)/libparasail_avx2_rowcol_la-sg_scan_avx2_256_64.Tpo -c -o src/libparasail_avx2_rowcol_la-sg_scan_avx2_256_64.lo `test -f 'src/sg_scan_avx2_256_64.c' || echo '$(srcdir)/'`src/sg_scan_avx2_256_64.c
@am__fastdepCC_TRUE@	$(AM_V_at)$(am__mv) src/$(DEPDIR)/libparasail_avx2_rowcol_la-sg_scan_avx2_256_64.Tpo src/$(DEPDIR)/libparasail_avx2_rowcol_la-sg_scan_avx2_256_64.Plo
@AMDEP_TRUE@@am__fastdepCC_FALSE@	$(AM_V_CC)source='src/sg_scan_avx2_256_64.c' object='src/libparasail_avx2_rowcol_la-sg_scan_avx2_256_64.lo' libtool=yes @AMDEPBACKSLASH@
@AMDEP_TRUE@@am__fastdepCC_FALSE@	DEPDIR=$(DEPDIR) $(CCDEPMODE) $(depcomp) @AMDEPBACKSLASH@
@am__fastdepCC_FALSE@	$(AM_V_CC@am__nodep@)$(LIBTOOL) $(AM_V_lt) --tag=CC $(AM_LIBTOOLFLAGS) $(LIBTOOLFLAGS) --mode=compile $(CC) $(DEFS) $(DEFAULT_INCLUDES) $(INCLUDES) $(libparasail_avx2_rowcol_la_CPPFLAGS) $(CPPFLAGS) $(libparasail_avx2_rowcol_la_CFLAGS) $(CFLAGS) -c -o src/libparasail_avx2_rowcol_la-sg_scan_avx2_256_64.lo `test -f 'src/sg_scan_avx2_256_64.c' || echo '$(srcdir)/'`src/sg_scan_avx2_256_64.c

src/libparasail_avx2_rowcol_la-sw_scan_avx2_256_64.lo: src/sw_scan_avx2_256_64.c
@am__fastdepCC_TRUE@	$(AM_V_CC)$(LIBTOOL) $(AM_V_lt) --tag=CC $(AM_LIBTOOLFLAGS) $(LIBTOOLFLAGS) --mode=compile $(CC) $(DEFS) $(DEFAULT_INCLUDES) $(INCLUDES) $(libparasail_avx2_rowcol_la_CPPFLAGS) $(CPPFLAGS) $(libparasail_avx2_rowcol_la_CFLAGS) $(CFLAGS) -MT src/libparasail_avx2_rowcol_la-sw_scan_avx2_256_64.lo -MD -MP -MF src/$(DEPDIR)/libparasail_avx2_rowcol_la-sw_scan_avx2_256_64.Tpo -c -o src/libparasail_avx2_rowcol_la-sw_scan_avx2_256_64.lo `test -f 'src/sw_scan_avx2_256_64.c' || echo '$(srcdir)/'`src/sw_scan_avx2_256_64.c
@am__fastdepCC_TRUE@	$(AM_V_at)$(am__mv) src/$(DEPDIR)/libparasail_avx2_rowcol_la-sw_scan_avx2_256_64.Tpo src/$(DEPDIR)/libparasail_avx2_rowcol_la-sw_scan_avx2_256_64.Plo
@AMDEP_TRUE@@am__fastdepCC_FALSE@	$(AM_V_CC)source='src/sw_scan_avx2_256_64.c' object='src/libparasail_avx2_rowcol_la-sw_scan_avx2_256_64.lo' libtool=yes @AMDEPBACKSLASH@
@AMDEP_TRUE@@am__fastdepCC_FALSE@	DEPDIR=$(DEPDIR) $(CCDEPMODE) $(depcomp) @AMDEPBACKSLASH@
@am__fastdepCC_FALSE@	$(AM_V_CC@am__nodep@)$(LIBTOOL) $(AM_V_lt) --tag=CC $(AM_LIBTOOLFLAGS) $(LIBTOOLFLAGS) --mode=compile $(CC) $(DEFS) $(DEFAULT_INCLUDES) $(INCLUDES) $(libparasail_avx2_rowcol_la_CPPFLAGS) $(CPPFLAGS) $(libparasail_avx2_rowcol_la_CFLAGS) $(CFLAGS) -c -o src/libparasail_avx2_rowcol_la-sw_scan_avx2_256_64.lo `test -f 'src/sw_scan_avx2_256_64.c' || echo '$(srcdir)/'`src/sw_scan_avx2_256_64.c

src/libparasail_avx2_rowcol_la-nw_scan_avx2_256_32.lo: src/nw_scan_avx2_256_32.c
@am__fastdepCC_TRUE@	$(AM_V_CC)$(LIBTOOL) $(AM_V_lt) --tag=CC $(AM_LIBTOOLFLAGS) $(LIBTOOLFLAGS) --mode=compile $(CC) $(DEFS) $(DEFAULT_INCLUDES) $(INCLUDES) $(libparasail_avx2_rowcol_la_CPPFLAGS) $(CPPFLAGS) $(libparasail_avx2_rowcol_la_CFLAGS) $(CFLAGS) -MT src/libparasail_avx2_rowcol_la-nw_scan_avx2_256_32.lo -MD -MP -MF src/$(DEPDIR)/libparasail_avx2_rowcol_la-nw_scan_avx2_256_32.Tpo -c -o src/libparasail_avx2_rowcol_la-nw_scan_avx2_256_32.lo `test -f 'src/nw_scan_avx2_256_32.c' || echo '$(srcdir)/'`src/nw_scan_avx2_256_32.c
@am__fastdepCC_TRUE@	$(AM_V_at)$(am__mv) src/$(DEPDIR)/libparasail_avx2_rowcol_la-nw_scan_avx2_256_32.Tpo src/$(DEPDIR)/libparasail_avx2_rowcol_la-nw_scan_avx2_256_32.Plo
@AMDEP_TRUE@@am__fastdepCC_FALSE@	$(AM_V_CC)source='src/nw_scan_avx2_256_32.c' object='src/libparasail_avx2_rowcol_la-nw_scan_avx2_256_32.lo' libtool=yes @AMDEPBACKSLASH@
@AMDEP_TRUE@@am__fastdepCC_FALSE@	DEPDIR=$(DEPDIR) $(CCDEPMODE) $(depcomp) @AMDEPBACKSLASH@
@am__fastdepCC_FALSE@	$(AM_V_CC@am__nodep@)$(LIBTOOL) $(AM_V_lt) --tag=CC $(AM_LIBTOOLFLAGS) $(LIBTOOLFLAGS) --mode=compile $(CC) $(DEFS) $(DEFAULT_INCLUDES) $(INCLUDES) $(libparasail_avx2_rowcol_la_CPPFLAGS) $(CPPFLAGS) $(libparasail_avx2_rowcol_la_CFLAGS) $(CFLAGS) -c -o src/libparasail_avx2_rowcol_la-nw_scan_avx2_256_32.lo `test -f 'src/nw_scan_avx2_256_32.c' || echo '$(srcdir)/'`src/nw_scan_avx2_256_32.c

src/libparasail_avx2_rowcol_la-sg_scan_avx2_256_32.lo: src/sg_scan_avx2_256_32.c
@am__fastdepCC_TRUE@	$(AM_V_CC)$(LIBTOOL) $(AM_V_lt) --tag=CC $(AM_LIBTOOLFLAGS) $(LIBTOOLFLAGS) --mode=compile $(CC) $(DEFS) $(DEFAULT_INCLUDES) $(INCLUDES) $(libparasail_avx2_rowcol_la_CPPFLAGS) $(CPPFLAGS) $(libparasail_avx2_rowcol_la_CFLAGS) $(CFLAGS) -MT src/libparasail_avx2_rowcol_la-sg_scan_avx2_256_32.lo -MD -MP -MF src/$(DEPDIR)/libparasail_avx2_rowcol_la-sg_scan_avx2_256_32.Tpo -c -o src/libparasail_avx2_rowcol_la-sg_scan_avx2_256_32.lo `test -f 'src/sg_scan_avx2_256_32.c' || echo '$(srcdir)/'`src/sg_scan_avx2_256_32.c
@am__fastdepCC_TRUE@	$(AM_V_at)$(am__mv) src/$(DEPDIR)/libparasail_avx2_rowcol_la-sg_scan_avx2_256_32.Tpo src/$(DEPDIR)/libparasail_avx2_rowcol_la-sg_scan_avx2_256_32.Plo
@AMDEP_TRUE@@am__fastdepCC_FALSE@	$(AM_V_CC)source='src/sg_scan_avx2_256_32.c' object='src/libparasail_avx2_rowcol_la-sg_scan_avx2_256_32.lo' libtool=yes @AMDEPBACKSLASH@
@AMDEP_TRUE@@am__fastdepCC_FALSE@	DEPDIR=$(DEPDIR) $(CCDEPMODE) $(depcomp) @AMDEPBACKSLASH@
@am__fastdepCC_FALSE@	$(AM_V_CC@am__nodep@)$(LIBTOOL) $(AM_V_lt) --tag=CC $(AM_LIBTOOLFLAGS) $(LIBTOOLFLAGS) --mode=compile $(CC) $(DEFS) $(DEFAULT_INCLUDES) $(INCLUDES) $(libparasail_avx2_rowcol_la_CPPFLAGS) $(CPPFLAGS) $(libparasail_avx2_rowcol_la_CFLAGS) $(CFLAGS) -c -o src/libparasail_avx2_rowcol_la-sg_scan_avx2_256_32.lo `test -f 'src/sg_scan_avx2_256_32.c' || echo '$(srcdir)/'`src/sg_scan_avx2_256_32.c

src/libparasail_avx2_rowcol_la-sw_scan_avx2_256_32.lo: src/sw_scan_avx2_256_32.c
@am__fastdepCC_TRUE@	$(AM_V_CC)$(LIBTOOL) $(AM_V_lt) --tag=CC $(AM_LIBTOOLFLAGS) $(LIBTOOLFLAGS) --mode=compile $(CC) $(DEFS) $(DEFAULT_INCLUDES) $(INCLUDES) $(libparasail_avx2_rowcol_la_CPPFLAGS) $(CPPFLAGS) $(libparasail_avx2_rowcol_la_CFLAGS) $(CFLAGS) -MT src/libparasail_avx2_rowcol_la-sw_scan_avx2_256_32.lo -MD -MP -MF src/$(DEPDIR)/libparasail_avx2_rowcol_la-sw_scan_avx2_256_32.Tpo -c -o src/libparasail_avx2_rowcol_la-sw_scan_avx2_256_32.lo `test -f 'src/sw_scan_avx2_256_32.c' || echo '$(srcdir)/'`src/sw_scan_avx2_256_32.c
@am__fastdepCC_TRUE@	$(AM_V_at)$(am__mv) src/$(DEPDIR)/libparasail_avx2_rowcol_la-sw_scan_avx2_256_32.Tpo src/$(DEPDIR)/libparasail_avx2_rowcol_la-sw_scan_avx2_256_32.Plo
@AMDEP_TRUE@@am__fastdepCC_FALSE@	$(AM_V_CC)source='src/sw_scan_avx2_256_32.c' object='src/libparasail_avx2_rowcol_la-sw_scan_avx2_256_32.lo' libtool=yes @AMDEPBACKSLASH@
@AMDEP_TRUE@@am__fastdepCC_FALSE@	DEPDIR=$(DEPDIR) $(CCDEPMODE) $(depcomp) @AMDEPBACKSLASH@
@am__fastdepCC_FALSE@	$(AM_V_CC@am__nodep@)$(LIBTOOL) $(AM_V_lt) --tag=CC $(AM_LIBTOOLFLAGS) $(LIBTOOLFLAGS) --mode=compile $(CC) $(DEFS) $(DEFAULT_INCLUDES) $(INCLUDES) $(libparasail_avx2_rowcol_la_CPPFLAGS) $(CPPFLAGS) $(libparasail_avx2_rowcol_la_CFLAGS) $(CFLAGS) -c -o src/libparasail_avx2_rowcol_la-sw_scan_avx2_256_32.lo `test -f 'src/sw_scan_avx2_256_32.c' || echo '$(srcdir)/'`src/sw_scan_avx2_256_32.c

src/libparasail_avx2_rowcol_la-nw_scan_avx2_256_16.lo: src/nw_scan_avx2_256_16.c
@am__fastdepCC_TRUE@	$(AM_V_CC)$(LIBTOOL) $(AM_V_lt) --tag=CC $(AM_LIBTOOLFLAGS) $(LIBTOOLFLAGS) --mode=compile $(CC) $(DEFS) $(DEFAULT_INCLUDES) $(INCLUDES) $(libparasail_avx2_rowcol_la_CPPFLAGS) $(CPPFLAGS) $(libparasail_avx2_rowcol_la_CFLAGS) $(CFLAGS) -MT src/libparasail_avx2_rowcol_la-nw_scan_avx2_256_16.lo -MD -MP -MF src/$(DEPDIR)/libparasail_avx2_rowcol_la-nw_scan_avx2_256_16.Tpo -c -o src/libparasail_avx2_rowcol_la-nw_scan_avx2_256_16.lo `test -f 'src/nw_scan_avx2_256_16.c' || echo '$(srcdir)/'`src/nw_scan_avx2_256_16.c
@am__fastdepCC_TRUE@	$(AM_V_at)$(am__mv) src/$(DEPDIR)/libparasail_avx2_rowcol_la-nw_scan_avx2_256_16.Tpo src/$(DEPDIR)/libparasail_avx2_rowcol_la-nw_scan_avx2_256_16.Plo
@AMDEP_TRUE@@am__fastdepCC_FALSE@	$(AM_V_CC)source='src/nw_scan_avx2_256_16.c' object='src/libparasail_avx2_rowcol_la-nw_scan_avx2_256_16.lo' libtool=yes @AMDEPBACKSLASH@
@AMDEP_TRUE@@am__fastdepCC_FALSE@	DEPDIR=$(DEPDIR) $(CCDEPMODE) $(depcomp) @AMDEPBACKSLASH@
@am__fastdepCC_FALSE@	$(AM_V_CC@am__nodep@)$(LIBTOOL) $(AM_V_lt) --tag=CC $(AM_LIBTOOLFLAGS) $(LIBTOOLFLAGS) --mode=compile $(CC) $(DEFS) $(DEFAULT_INCLUDES) $(INCLUDES) $(libparasail_avx2_rowcol_la_CPPFLAGS) $(CPPFLAGS) $(libparasail_avx2_rowcol_la_CFLAGS) $(CFLAGS) -c -o src/libparasail_avx2_rowcol_la-nw_scan_avx2_256_16.lo `test -f 'src/nw_scan_avx2_256_16.c' || echo '$(srcdir)/'`src/nw_scan_avx2_256_16.c

src/libparasail_avx2_rowcol_la-sg_scan_avx2_256_16.lo: src/sg_scan_avx2_256_16.c
@am__fastdepCC_TRUE@	$(AM_V_CC)$(LIBTOOL) $(AM_V_lt) --tag=CC $(AM_LIBTOOLFLAGS) $(LIBTOOLFLAGS) --mode=compile $(CC) $(DEFS) $(DEFAULT_INCLUDES) $(INCLUDES) $(libparasail_avx2_rowcol_la_CPPFLAGS) $(CPPFLAGS) $(libparasail_avx2_rowcol_la_CFLAGS) $(CFLAGS) -MT src/libparasail_avx2_rowcol_la-sg_scan_avx2_256_16.lo -MD -MP -MF src/$(DEPDIR)/libparasail_avx2_rowcol_la-sg_scan_avx2_256_16.Tpo -c -o src/libparasail_avx2_rowcol_la-sg_scan_avx2_256_16.lo `test -f 'src/sg_scan_avx2_256_16.c' || echo '$(srcdir)/'`src/sg_scan_avx2_256_16.c
@am__fastdepCC_TRUE@	$(AM_V_at)$(am__mv) src/$(DEPDIR)/libparasail_avx2_rowcol_la-sg_scan_avx2_256_16.Tpo src/$(DEPDIR)/libparasail_avx2_rowcol_la-sg_scan_avx2_256_16.Plo
@AMDEP_TRUE@@am__fastdepCC_FALSE@	$(AM_V_CC)source='src/sg_scan_avx2_256_16.c' object='src/libparasail_avx2_rowcol_la-sg_scan_avx2_256_16.lo' libtool=yes @AMDEPBACKSLASH@
@AMDEP_TRUE@@am__fastdepCC_FALSE@	DEPDIR=$(DEPDIR) $(CCDEPMODE) $(depcomp) @AMDEPBACKSLASH@
[truncated: 1,021,913 more chars]
