# Supplementary material for: Parasail: SIMD C library for global, semi-global, and local pairwise sequence alignments
Source: BMC Bioinformatics. 2016 Feb 10;17:81. doi: 10.1186/s12859-016-0930-z (PMC4748600; doi:10.1186/s12859-016-0930-z)
Supplement: Additional file 1 — Parasail v1.0.0 source code. The source code of Parasail version 1.0.0 as a gzipped tar archive file. (GZ 1180 kb) [file 12859_2016_930_MOESM1_ESM.gz › parasail-1.0.0/apps/README.md]

# parasail applications

Though the parasail library is the focus of this work, we do provide one example application that may be of immediate use.

## parasail_aligner

The aligner tool will take a FASTA- or FASTQ- formatted database file as input and align all of the database sequences against a set of query sequences found in a second FASTA- or FASTQ-formatted database file.  Alternatively, if only one file is supplied, all of the sequences in the file will be compared against themselves.  The alignment routine to use defaults to one of the Smith-Waterman routines, but any of the parasail routines (including the profile-based ones) may be selected using the appropriate command-line parameter (`-a`).  Follow the naming conventions for parasail functions in order to select the desired alignment routine.  The aligner assumes amino acid sequences; use `-d` to indicate DNA sequences as well as `-M` and `-X` to indicate the match and mismatch scores, respectively.

### Command-Line Interface

```bash
usage: parasail_aligner [-a funcname] [-c cutoff] [-x] [-e gap_extend] [-o gap_open] [-m matrix] [-t threads] [-d] [-M match] [-X mismatch] [-l AOL] [-s SIM] [-i OS] -f file [-q query_file] [-g output_file] 

Defaults:
   funcname: sw_stats_striped_16
     cutoff: 7, must be >= 1, exact match length cutoff
         -x: if present, don't use suffix array filter
 gap_extend: 1, must be >= 0
   gap_open: 10, must be >= 0
     matrix: blosum62
         -d: if present, assume DNA alphabet
      match: 1, must be >= 0
   mismatch: 0, must be >= 0
    threads: system-specific default, must be >= 1
        AOL: 80, must be 0 <= AOL <= 100, percent alignment length
        SIM: 40, must be 0 <= SIM <= 100, percent exact matches
         OS: 30, must be 0 <= OS <= 100, percent optimal score over self score
       file: no default, must be in FASTA/FASTQ format
 query_file: no default, must be in FASTA/FASTQ format
output_file: parasail.csv
```

### Using the Enhanced Suffix Array Filter

One feature of this tool is its ability to filter out sequence pairs based on an exact-match cutoff.  Using the cutoff paramter (`-c`), the filter will keep only those pairs of sequences which contain an exact match of length greater than or equal to the cutoff.  The assumption is that any pair of sequences which are highly similar should also contain an exact-matching k-mer of at length at least c, our cutoff.  This is similar to the seed and extend model of sequence alignment found in other tools, however, our filter allows for arbitrarily long exact-matches (aka seeds) and once a match is found the entire alignment is performed rather than extending the seed.  The filter is turned on by default but can be disabled using the -x command-line parameter.

### Output

The output is always comma-separated values (CSV).  However, the exact output will depend on how the tool is used.  At minimum, there will be seven values per line in the file.

index1, index2, length1, length2, score, end_query, end_ref[, matches, similarities, length]

If a query was used, then index1 is the query index and index2 is the database index.

If a query was not used, then both index1 and index2 refer to the same single FASTA/FASTQ file that was supplied.

If a statistics-calculating function is used, for example 'sw_stats_striped_16', then the number of exact matches, similarities, and alignment length are also computed and returned.

### Generating a Homology Graph

The parasail_aligner already can take a FASTA- or FASTQ-formatted set of sequences and all of the sequences in the file will be compared against themselves.  If the 'edge' parameter (`-E`) in combination with any of the statistics-calculating parasail routines are selected, this changes the output calculation.  The reason statistics must be calculated is that the output depends on them.  This application is used in a metagenomics workflow, creating a homology graph as output which is later processed by a community detection application.  The 'edges' in the graph consist of any highly similar pair of sequences such that their alignment meets certain criteria.

 * AOL = percent alignment length -- the alignment must cover at least XX percent of the longer sequence.
 * SIM = percent exact matches -- the alignment must contain at least XX percent exact character matches.
 * OS = percent optimal score -- the calculated score must be XX percent of the longer sequence's self score.

The output is always comma-separated values (CSV).  An 'edge' is only output if it meets the criteria described above.

index1, index2, length/max_lengh, matches/length, score/self_score
