# Supplementary material for: Parasail: SIMD C library for global, semi-global, and local pairwise sequence alignments
Source: BMC Bioinformatics. 2016 Feb 10;17:81. doi: 10.1186/s12859-016-0930-z (PMC4748600; doi:10.1186/s12859-016-0930-z)
Supplement: Additional file 1 — Parasail v1.0.0 source code. The source code of Parasail version 1.0.0 as a gzipped tar archive file. (GZ 1180 kb) [file 12859_2016_930_MOESM1_ESM.gz › parasail-1.0.0/bindings/python/parasail.pyx]

# cython: c_string_type=str, c_string_encoding=ascii

from libc.string cimport const_char
import numpy as np
cimport numpy as np
from cpython cimport PyObject, Py_INCREF

np.import_array()

cdef extern from "parasail.h":
    ctypedef struct parasail_result_t:
        int saturated
        int score
        int matches
        int similar
        int length
        int * score_table
        int * matches_table
        int * similar_table
        int * length_table
        int * score_row
        int * matches_row
        int * similar_row
        int * length_row
        int * score_col
        int * matches_col
        int * similar_col
        int * length_col

    ctypedef struct parasail_matrix_t:
        const char * name
        int * matrix
        #int * mapper
        int size
        int need_free

    ctypedef struct parasail_profile_t:
        const char *s1
        int s1Len
        const parasail_matrix_t *matrix
        #parasail_profile_data_t * profile8;
        #parasail_profile_data_t * profile16;
        #parasail_profile_data_t * profile32;
        #parasail_profile_data_t * profile64;
        #void (*free)(void * profile)

    void parasail_result_free(parasail_result_t * result)

    parasail_matrix_t* parasail_matrix_create(
            const char * alphabet, int match, int mismatch)

    void parasail_matrix_free(parasail_matrix_t *matrix)

    parasail_profile_t * parasail_profile_create_8(
            const char * s1, const int s1Len,
            const parasail_matrix_t *matrix);

    parasail_profile_t * parasail_profile_create_16(
            const char * s1, const int s1Len,
            const parasail_matrix_t *matrix);

    parasail_profile_t * parasail_profile_create_32(
            const char * s1, const int s1Len,
            const parasail_matrix_t *matrix);

    parasail_profile_t * parasail_profile_create_64(
            const char * s1, const int s1Len,
            const parasail_matrix_t *matrix);

    parasail_profile_t * parasail_profile_create_sat(
            const char * s1, const int s1Len,
            const parasail_matrix_t *matrix);

    parasail_profile_t * parasail_profile_create_stats_8(
            const char * s1, const int s1Len,
            const parasail_matrix_t *matrix);

    parasail_profile_t * parasail_profile_create_stats_16(
            const char * s1, const int s1Len,
            const parasail_matrix_t *matrix);

    parasail_profile_t * parasail_profile_create_stats_32(
            const char * s1, const int s1Len,
            const parasail_matrix_t *matrix);

    parasail_profile_t * parasail_profile_create_stats_64(
            const char * s1, const int s1Len,
            const parasail_matrix_t *matrix);

    parasail_profile_t * parasail_profile_create_stats_sat(
            const char * s1, const int s1Len,
            const parasail_matrix_t *matrix);

    void parasail_profile_free(parasail_profile_t *profile)


    parasail_result_t* parasail_nw(
        const_char * s1, const int s1Len,
        const_char * s2, const int s2Len,
        const int open, const int gap,
        const parasail_matrix_t* matrix);

    parasail_result_t* parasail_nw_table(
        const_char * s1, const int s1Len,
        const_char * s2, const int s2Len,
        const int open, const int gap,
        const parasail_matrix_t* matrix);

    parasail_result_t* parasail_nw_rowcol(
        const_char * s1, const int s1Len,
        const_char * s2, const int s2Len,
        const int open, const int gap,
        const parasail_matrix_t* matrix);

    parasail_result_t* parasail_nw_stats(
        const_char * s1, const int s1Len,
        const_char * s2, const int s2Len,
        const int open, const int gap,
        const parasail_matrix_t* matrix);

    parasail_result_t* parasail_nw_stats_table(
        const_char * s1, const int s1Len,
        const_char * s2, const int s2Len,
        const int open, const int gap,
        const parasail_matrix_t* matrix);

    parasail_result_t* parasail_nw_stats_rowcol(
        const_char * s1, const int s1Len,
        const_char * s2, const int s2Len,
        const int open, const int gap,
        const parasail_matrix_t* matrix);

    parasail_result_t* parasail_sg(
        const_char * s1, const int s1Len,
        const_char * s2, const int s2Len,
        const int open, const int gap,
        const parasail_matrix_t* matrix);

    parasail_result_t* parasail_sg_table(
        const_char * s1, const int s1Len,
        const_char * s2, const int s2Len,
        const int open, const int gap,
        const parasail_matrix_t* matrix);

    parasail_result_t* parasail_sg_rowcol(
        const_char * s1, const int s1Len,
        const_char * s2, const int s2Len,
        const int open, const int gap,
        const parasail_matrix_t* matrix);

    parasail_result_t* parasail_sg_stats(
        const_char * s1, const int s1Len,
        const_char * s2, const int s2Len,
        const int open, const int gap,
        const parasail_matrix_t* matrix);

    parasail_result_t* parasail_sg_stats_table(
        const_char * s1, const int s1Len,
        const_char * s2, const int s2Len,
        const int open, const int gap,
        const parasail_matrix_t* matrix);

    parasail_result_t* parasail_sg_stats_rowcol(
        const_char * s1, const int s1Len,
        const_char * s2, const int s2Len,
        const int open, const int gap,
        const parasail_matrix_t* matrix);

    parasail_result_t* parasail_sw(
        const_char * s1, const int s1Len,
        const_char * s2, const int s2Len,
        const int open, const int gap,
        const parasail_matrix_t* matrix);

    parasail_result_t* parasail_sw_table(
        const_char * s1, const int s1Len,
        const_char * s2, const int s2Len,
        const int open, const int gap,
        const parasail_matrix_t* matrix);

    parasail_result_t* parasail_sw_rowcol(
        const_char * s1, const int s1Len,
        const_char * s2, const int s2Len,
        const int open, const int gap,
        const parasail_matrix_t* matrix);

    parasail_result_t* parasail_sw_stats(
        const_char * s1, const int s1Len,
        const_char * s2, const int s2Len,
        const int open, const int gap,
        const parasail_matrix_t* matrix);

    parasail_result_t* parasail_sw_stats_table(
        const_char * s1, const int s1Len,
        const_char * s2, const int s2Len,
        const int open, const int gap,
        const parasail_matrix_t* matrix);

    parasail_result_t* parasail_sw_stats_rowcol(
        const_char * s1, const int s1Len,
        const_char * s2, const int s2Len,
        const int open, const int gap,
        const parasail_matrix_t* matrix);

    parasail_result_t* parasail_nw_scan(
        const_char * s1, const int s1Len,
        const_char * s2, const int s2Len,
        const int open, const int gap,
        const parasail_matrix_t* matrix);

    parasail_result_t* parasail_nw_table_scan(
        const_char * s1, const int s1Len,
        const_char * s2, const int s2Len,
        const int open, const int gap,
        const parasail_matrix_t* matrix);

    parasail_result_t* parasail_nw_rowcol_scan(
        const_char * s1, const int s1Len,
        const_char * s2, const int s2Len,
        const int open, const int gap,
        const parasail_matrix_t* matrix);

    parasail_result_t* parasail_nw_stats_scan(
        const_char * s1, const int s1Len,
        const_char * s2, const int s2Len,
        const int open, const int gap,
        const parasail_matrix_t* matrix);

    parasail_result_t* parasail_nw_stats_table_scan(
        const_char * s1, const int s1Len,
        const_char * s2, const int s2Len,
        const int open, const int gap,
        const parasail_matrix_t* matrix);

    parasail_result_t* parasail_nw_stats_rowcol_scan(
        const_char * s1, const int s1Len,
        const_char * s2, const int s2Len,
        const int open, const int gap,
        const parasail_matrix_t* matrix);

    parasail_result_t* parasail_sg_scan(
        const_char * s1, const int s1Len,
        const_char * s2, const int s2Len,
        const int open, const int gap,
        const parasail_matrix_t* matrix);

    parasail_result_t* parasail_sg_table_scan(
        const_char * s1, const int s1Len,
        const_char * s2, const int s2Len,
        const int open, const int gap,
        const parasail_matrix_t* matrix);

    parasail_result_t* parasail_sg_rowcol_scan(
        const_char * s1, const int s1Len,
        const_char * s2, const int s2Len,
        const int open, const int gap,
        const parasail_matrix_t* matrix);

    parasail_result_t* parasail_sg_stats_scan(
        const_char * s1, const int s1Len,
        const_char * s2, const int s2Len,
        const int open, const int gap,
        const parasail_matrix_t* matrix);

    parasail_result_t* parasail_sg_stats_table_scan(
        const_char * s1, const int s1Len,
        const_char * s2, const int s2Len,
        const int open, const int gap,
        const parasail_matrix_t* matrix);

    parasail_result_t* parasail_sg_stats_rowcol_scan(
        const_char * s1, const int s1Len,
        const_char * s2, const int s2Len,
        const int open, const int gap,
        const parasail_matrix_t* matrix);

    parasail_result_t* parasail_sw_scan(
        const_char * s1, const int s1Len,
        const_char * s2, const int s2Len,
        const int open, const int gap,
        const parasail_matrix_t* matrix);

    parasail_result_t* parasail_sw_table_scan(
        const_char * s1, const int s1Len,
        const_char * s2, const int s2Len,
        const int open, const int gap,
        const parasail_matrix_t* matrix);

    parasail_result_t* parasail_sw_rowcol_scan(
        const_char * s1, const int s1Len,
        const_char * s2, const int s2Len,
        const int open, const int gap,
        const parasail_matrix_t* matrix);

    parasail_result_t* parasail_sw_stats_scan(
        const_char * s1, const int s1Len,
        const_char * s2, const int s2Len,
        const int open, const int gap,
        const parasail_matrix_t* matrix);

    parasail_result_t* parasail_sw_stats_table_scan(
        const_char * s1, const int s1Len,
        const_char * s2, const int s2Len,
        const int open, const int gap,
        const parasail_matrix_t* matrix);

    parasail_result_t* parasail_sw_stats_rowcol_scan(
        const_char * s1, const int s1Len,
        const_char * s2, const int s2Len,
        const int open, const int gap,
        const parasail_matrix_t* matrix);

    parasail_result_t* parasail_nw_scan_64(
        const_char * s1, const int s1Len,
        const_char * s2, const int s2Len,
        const int open, const int gap,
        const parasail_matrix_t* matrix);

    parasail_result_t* parasail_nw_scan_32(
        const_char * s1, const int s1Len,
        const_char * s2, const int s2Len,
        const int open, const int gap,
        const parasail_matrix_t* matrix);

    parasail_result_t* parasail_nw_scan_16(
        const_char * s1, const int s1Len,
        const_char * s2, const int s2Len,
        const int open, const int gap,
        const parasail_matrix_t* matrix);

    parasail_result_t* parasail_nw_scan_8(
        const_char * s1, const int s1Len,
        const_char * s2, const int s2Len,
        const int open, const int gap,
        const parasail_matrix_t* matrix);

    parasail_result_t* parasail_nw_scan_sat(
        const_char * s1, const int s1Len,
        const_char * s2, const int s2Len,
        const int open, const int gap,
        const parasail_matrix_t* matrix);

    parasail_result_t* parasail_nw_striped_64(
        const_char * s1, const int s1Len,
        const_char * s2, const int s2Len,
        const int open, const int gap,
        const parasail_matrix_t* matrix);

    parasail_result_t* parasail_nw_striped_32(
        const_char * s1, const int s1Len,
        const_char * s2, const int s2Len,
        const int open, const int gap,
        const parasail_matrix_t* matrix);

    parasail_result_t* parasail_nw_striped_16(
        const_char * s1, const int s1Len,
        const_char * s2, const int s2Len,
        const int open, const int gap,
        const parasail_matrix_t* matrix);

    parasail_result_t* parasail_nw_striped_8(
        const_char * s1, const int s1Len,
        const_char * s2, const int s2Len,
        const int open, const int gap,
        const parasail_matrix_t* matrix);

    parasail_result_t* parasail_nw_striped_sat(
        const_char * s1, const int s1Len,
        const_char * s2, const int s2Len,
        const int open, const int gap,
        const parasail_matrix_t* matrix);

    parasail_result_t* parasail_nw_diag_64(
        const_char * s1, const int s1Len,
        const_char * s2, const int s2Len,
        const int open, const int gap,
        const parasail_matrix_t* matrix);

    parasail_result_t* parasail_nw_diag_32(
        const_char * s1, const int s1Len,
        const_char * s2, const int s2Len,
        const int open, const int gap,
        const parasail_matrix_t* matrix);

    parasail_result_t* parasail_nw_diag_16(
        const_char * s1, const int s1Len,
        const_char * s2, const int s2Len,
        const int open, const int gap,
        const parasail_matrix_t* matrix);

    parasail_result_t* parasail_nw_diag_8(
        const_char * s1, const int s1Len,
        const_char * s2, const int s2Len,
        const int open, const int gap,
        const parasail_matrix_t* matrix);

    parasail_result_t* parasail_nw_diag_sat(
        const_char * s1, const int s1Len,
        const_char * s2, const int s2Len,
        const int open, const int gap,
        const parasail_matrix_t* matrix);

    parasail_result_t* parasail_nw_table_scan_64(
        const_char * s1, const int s1Len,
        const_char * s2, const int s2Len,
        const int open, const int gap,
        const parasail_matrix_t* matrix);

    parasail_result_t* parasail_nw_table_scan_32(
        const_char * s1, const int s1Len,
        const_char * s2, const int s2Len,
        const int open, const int gap,
        const parasail_matrix_t* matrix);

    parasail_result_t* parasail_nw_table_scan_16(
        const_char * s1, const int s1Len,
        const_char * s2, const int s2Len,
        const int open, const int gap,
        const parasail_matrix_t* matrix);

    parasail_result_t* parasail_nw_table_scan_8(
        const_char * s1, const int s1Len,
        const_char * s2, const int s2Len,
        const int open, const int gap,
        const parasail_matrix_t* matrix);

    parasail_result_t* parasail_nw_table_scan_sat(
        const_char * s1, const int s1Len,
        const_char * s2, const int s2Len,
        const int open, const int gap,
        const parasail_matrix_t* matrix);

    parasail_result_t* parasail_nw_table_striped_64(
        const_char * s1, const int s1Len,
        const_char * s2, const int s2Len,
        const int open, const int gap,
        const parasail_matrix_t* matrix);

    parasail_result_t* parasail_nw_table_striped_32(
        const_char * s1, const int s1Len,
        const_char * s2, const int s2Len,
        const int open, const int gap,
        const parasail_matrix_t* matrix);

    parasail_result_t* parasail_nw_table_striped_16(
        const_char * s1, const int s1Len,
        const_char * s2, const int s2Len,
        const int open, const int gap,
        const parasail_matrix_t* matrix);

    parasail_result_t* parasail_nw_table_striped_8(
        const_char * s1, const int s1Len,
        const_char * s2, const int s2Len,
        const int open, const int gap,
        const parasail_matrix_t* matrix);

    parasail_result_t* parasail_nw_table_striped_sat(
        const_char * s1, const int s1Len,
        const_char * s2, const int s2Len,
        const int open, const int gap,
        const parasail_matrix_t* matrix);

    parasail_result_t* parasail_nw_table_diag_64(
        const_char * s1, const int s1Len,
        const_char * s2, const int s2Len,
        const int open, const int gap,
        const parasail_matrix_t* matrix);

    parasail_result_t* parasail_nw_table_diag_32(
        const_char * s1, const int s1Len,
        const_char * s2, const int s2Len,
        const int open, const int gap,
        const parasail_matrix_t* matrix);

    parasail_result_t* parasail_nw_table_diag_16(
        const_char * s1, const int s1Len,
        const_char * s2, const int s2Len,
        const int open, const int gap,
        const parasail_matrix_t* matrix);

    parasail_result_t* parasail_nw_table_diag_8(
        const_char * s1, const int s1Len,
        const_char * s2, const int s2Len,
        const int open, const int gap,
        const parasail_matrix_t* matrix);

    parasail_result_t* parasail_nw_table_diag_sat(
        const_char * s1, const int s1Len,
        const_char * s2, const int s2Len,
        const int open, const int gap,
        const parasail_matrix_t* matrix);

    parasail_result_t* parasail_nw_rowcol_scan_64(
        const_char * s1, const int s1Len,
        const_char * s2, const int s2Len,
        const int open, const int gap,
        const parasail_matrix_t* matrix);

    parasail_result_t* parasail_nw_rowcol_scan_32(
        const_char * s1, const int s1Len,
        const_char * s2, const int s2Len,
        const int open, const int gap,
        const parasail_matrix_t* matrix);

    parasail_result_t* parasail_nw_rowcol_scan_16(
        const_char * s1, const int s1Len,
        const_char * s2, const int s2Len,
        const int open, const int gap,
        const parasail_matrix_t* matrix);

    parasail_result_t* parasail_nw_rowcol_scan_8(
        const_char * s1, const int s1Len,
        const_char * s2, const int s2Len,
        const int open, const int gap,
        const parasail_matrix_t* matrix);

    parasail_result_t* parasail_nw_rowcol_scan_sat(
        const_char * s1, const int s1Len,
        const_char * s2, const int s2Len,
        const int open, const int gap,
        const parasail_matrix_t* matrix);

    parasail_result_t* parasail_nw_rowcol_striped_64(
        const_char * s1, const int s1Len,
        const_char * s2, const int s2Len,
        const int open, const int gap,
        const parasail_matrix_t* matrix);

    parasail_result_t* parasail_nw_rowcol_striped_32(
        const_char * s1, const int s1Len,
        const_char * s2, const int s2Len,
        const int open, const int gap,
        const parasail_matrix_t* matrix);

    parasail_result_t* parasail_nw_rowcol_striped_16(
        const_char * s1, const int s1Len,
        const_char * s2, const int s2Len,
        const int open, const int gap,
        const parasail_matrix_t* matrix);

    parasail_result_t* parasail_nw_rowcol_striped_8(
        const_char * s1, const int s1Len,
        const_char * s2, const int s2Len,
        const int open, const int gap,
        const parasail_matrix_t* matrix);

    parasail_result_t* parasail_nw_rowcol_striped_sat(
        const_char * s1, const int s1Len,
        const_char * s2, const int s2Len,
        const int open, const int gap,
        const parasail_matrix_t* matrix);

    parasail_result_t* parasail_nw_rowcol_diag_64(
        const_char * s1, const int s1Len,
        const_char * s2, const int s2Len,
        const int open, const int gap,
        const parasail_matrix_t* matrix);

    parasail_result_t* parasail_nw_rowcol_diag_32(
        const_char * s1, const int s1Len,
        const_char * s2, const int s2Len,
        const int open, const int gap,
        const parasail_matrix_t* matrix);

    parasail_result_t* parasail_nw_rowcol_diag_16(
        const_char * s1, const int s1Len,
        const_char * s2, const int s2Len,
        const int open, const int gap,
        const parasail_matrix_t* matrix);

    parasail_result_t* parasail_nw_rowcol_diag_8(
        const_char * s1, const int s1Len,
        const_char * s2, const int s2Len,
        const int open, const int gap,
        const parasail_matrix_t* matrix);

    parasail_result_t* parasail_nw_rowcol_diag_sat(
        const_char * s1, const int s1Len,
        const_char * s2, const int s2Len,
        const int open, const int gap,
        const parasail_matrix_t* matrix);

    parasail_result_t* parasail_nw_stats_scan_64(
        const_char * s1, const int s1Len,
        const_char * s2, const int s2Len,
        const int open, const int gap,
        const parasail_matrix_t* matrix);

    parasail_result_t* parasail_nw_stats_scan_32(
        const_char * s1, const int s1Len,
        const_char * s2, const int s2Len,
        const int open, const int gap,
        const parasail_matrix_t* matrix);

    parasail_result_t* parasail_nw_stats_scan_16(
        const_char * s1, const int s1Len,
        const_char * s2, const int s2Len,
        const int open, const int gap,
        const parasail_matrix_t* matrix);

    parasail_result_t* parasail_nw_stats_scan_8(
        const_char * s1, const int s1Len,
        const_char * s2, const int s2Len,
        const int open, const int gap,
        const parasail_matrix_t* matrix);

    parasail_result_t* parasail_nw_stats_scan_sat(
        const_char * s1, const int s1Len,
        const_char * s2, const int s2Len,
        const int open, const int gap,
        const parasail_matrix_t* matrix);

    parasail_result_t* parasail_nw_stats_striped_64(
        const_char * s1, const int s1Len,
        const_char * s2, const int s2Len,
        const int open, const int gap,
        const parasail_matrix_t* matrix);

    parasail_result_t* parasail_nw_stats_striped_32(
        const_char * s1, const int s1Len,
        const_char * s2, const int s2Len,
        const int open, const int gap,
        const parasail_matrix_t* matrix);

    parasail_result_t* parasail_nw_stats_striped_16(
        const_char * s1, const int s1Len,
        const_char * s2, const int s2Len,
        const int open, const int gap,
        const parasail_matrix_t* matrix);

    parasail_result_t* parasail_nw_stats_striped_8(
        const_char * s1, const int s1Len,
        const_char * s2, const int s2Len,
        const int open, const int gap,
        const parasail_matrix_t* matrix);

    parasail_result_t* parasail_nw_stats_striped_sat(
        const_char * s1, const int s1Len,
        const_char * s2, const int s2Len,
        const int open, const int gap,
        const parasail_matrix_t* matrix);

    parasail_result_t* parasail_nw_stats_diag_64(
        const_char * s1, const int s1Len,
        const_char * s2, const int s2Len,
        const int open, const int gap,
        const parasail_matrix_t* matrix);

    parasail_result_t* parasail_nw_stats_diag_32(
        const_char * s1, const int s1Len,
        const_char * s2, const int s2Len,
        const int open, const int gap,
        const parasail_matrix_t* matrix);

    parasail_result_t* parasail_nw_stats_diag_16(
        const_char * s1, const int s1Len,
        const_char * s2, const int s2Len,
        const int open, const int gap,
        const parasail_matrix_t* matrix);

    parasail_result_t* parasail_nw_stats_diag_8(
        const_char * s1, const int s1Len,
        const_char * s2, const int s2Len,
        const int open, const int gap,
        const parasail_matrix_t* matrix);

    parasail_result_t* parasail_nw_stats_diag_sat(
        const_char * s1, const int s1Len,
        const_char * s2, const int s2Len,
        const int open, const int gap,
        const parasail_matrix_t* matrix);

    parasail_result_t* parasail_nw_stats_table_scan_64(
        const_char * s1, const int s1Len,
        const_char * s2, const int s2Len,
        const int open, const int gap,
        const parasail_matrix_t* matrix);

    parasail_result_t* parasail_nw_stats_table_scan_32(
        const_char * s1, const int s1Len,
        const_char * s2, const int s2Len,
        const int open, const int gap,
        const parasail_matrix_t* matrix);

    parasail_result_t* parasail_nw_stats_table_scan_16(
        const_char * s1, const int s1Len,
        const_char * s2, const int s2Len,
        const int open, const int gap,
        const parasail_matrix_t* matrix);

    parasail_result_t* parasail_nw_stats_table_scan_8(
        const_char * s1, const int s1Len,
        const_char * s2, const int s2Len,
        const int open, const int gap,
        const parasail_matrix_t* matrix);

    parasail_result_t* parasail_nw_stats_table_scan_sat(
        const_char * s1, const int s1Len,
        const_char * s2, const int s2Len,
        const int open, const int gap,
        const parasail_matrix_t* matrix);

    parasail_result_t* parasail_nw_stats_table_striped_64(
        const_char * s1, const int s1Len,
        const_char * s2, const int s2Len,
        const int open, const int gap,
        const parasail_matrix_t* matrix);

    parasail_result_t* parasail_nw_stats_table_striped_32(
        const_char * s1, const int s1Len,
        const_char * s2, const int s2Len,
        const int open, const int gap,
        const parasail_matrix_t* matrix);

    parasail_result_t* parasail_nw_stats_table_striped_16(
        const_char * s1, const int s1Len,
        const_char * s2, const int s2Len,
        const int open, const int gap,
        const parasail_matrix_t* matrix);

    parasail_result_t* parasail_nw_stats_table_striped_8(
        const_char * s1, const int s1Len,
        const_char * s2, const int s2Len,
        const int open, const int gap,
        const parasail_matrix_t* matrix);

    parasail_result_t* parasail_nw_stats_table_striped_sat(
        const_char * s1, const int s1Len,
        const_char * s2, const int s2Len,
        const int open, const int gap,
        const parasail_matrix_t* matrix);

    parasail_result_t* parasail_nw_stats_table_diag_64(
        const_char * s1, const int s1Len,
        const_char * s2, const int s2Len,
        const int open, const int gap,
        const parasail_matrix_t* matrix);

    parasail_result_t* parasail_nw_stats_table_diag_32(
        const_char * s1, const int s1Len,
        const_char * s2, const int s2Len,
        const int open, const int gap,
        const parasail_matrix_t* matrix);

    parasail_result_t* parasail_nw_stats_table_diag_16(
        const_char * s1, const int s1Len,
        const_char * s2, const int s2Len,
        const int open, const int gap,
        const parasail_matrix_t* matrix);

    parasail_result_t* parasail_nw_stats_table_diag_8(
        const_char * s1, const int s1Len,
        const_char * s2, const int s2Len,
        const int open, const int gap,
        const parasail_matrix_t* matrix);

    parasail_result_t* parasail_nw_stats_table_diag_sat(
        const_char * s1, const int s1Len,
        const_char * s2, const int s2Len,
        const int open, const int gap,
        const parasail_matrix_t* matrix);

    parasail_result_t* parasail_nw_stats_rowcol_scan_64(
        const_char * s1, const int s1Len,
        const_char * s2, const int s2Len,
        const int open, const int gap,
        const parasail_matrix_t* matrix);

    parasail_result_t* parasail_nw_stats_rowcol_scan_32(
        const_char * s1, const int s1Len,
        const_char * s2, const int s2Len,
        const int open, const int gap,
        const parasail_matrix_t* matrix);

    parasail_result_t* parasail_nw_stats_rowcol_scan_16(
        const_char * s1, const int s1Len,
        const_char * s2, const int s2Len,
        const int open, const int gap,
        const parasail_matrix_t* matrix);

    parasail_result_t* parasail_nw_stats_rowcol_scan_8(
        const_char * s1, const int s1Len,
        const_char * s2, const int s2Len,
        const int open, const int gap,
        const parasail_matrix_t* matrix);

    parasail_result_t* parasail_nw_stats_rowcol_scan_sat(
        const_char * s1, const int s1Len,
        const_char * s2, const int s2Len,
        const int open, const int gap,
        const parasail_matrix_t* matrix);

    parasail_result_t* parasail_nw_stats_rowcol_striped_64(
        const_char * s1, const int s1Len,
        const_char * s2, const int s2Len,
        const int open, const int gap,
        const parasail_matrix_t* matrix);

    parasail_result_t* parasail_nw_stats_rowcol_striped_32(
        const_char * s1, const int s1Len,
        const_char * s2, const int s2Len,
        const int open, const int gap,
        const parasail_matrix_t* matrix);

    parasail_result_t* parasail_nw_stats_rowcol_striped_16(
        const_char * s1, const int s1Len,
        const_char * s2, const int s2Len,
        const int open, const int gap,
        const parasail_matrix_t* matrix);

    parasail_result_t* parasail_nw_stats_rowcol_striped_8(
        const_char * s1, const int s1Len,
        const_char * s2, const int s2Len,
        const int open, const int gap,
        const parasail_matrix_t* matrix);

    parasail_result_t* parasail_nw_stats_rowcol_striped_sat(
        const_char * s1, const int s1Len,
        const_char * s2, const int s2Len,
        const int open, const int gap,
        const parasail_matrix_t* matrix);

    parasail_result_t* parasail_nw_stats_rowcol_diag_64(
        const_char * s1, const int s1Len,
        const_char * s2, const int s2Len,
        const int open, const int gap,
        const parasail_matrix_t* matrix);

    parasail_result_t* parasail_nw_stats_rowcol_diag_32(
        const_char * s1, const int s1Len,
        const_char * s2, const int s2Len,
        const int open, const int gap,
        const parasail_matrix_t* matrix);

    parasail_result_t* parasail_nw_stats_rowcol_diag_16(
        const_char * s1, const int s1Len,
        const_char * s2, const int s2Len,
        const int open, const int gap,
        const parasail_matrix_t* matrix);

    parasail_result_t* parasail_nw_stats_rowcol_diag_8(
        const_char * s1, const int s1Len,
        const_char * s2, const int s2Len,
        const int open, const int gap,
        const parasail_matrix_t* matrix);

    parasail_result_t* parasail_nw_stats_rowcol_diag_sat(
        const_char * s1, const int s1Len,
        const_char * s2, const int s2Len,
        const int open, const int gap,
        const parasail_matrix_t* matrix);

    parasail_result_t* parasail_sg_scan_64(
        const_char * s1, const int s1Len,
        const_char * s2, const int s2Len,
        const int open, const int gap,
        const parasail_matrix_t* matrix);

    parasail_result_t* parasail_sg_scan_32(
        const_char * s1, const int s1Len,
        const_char * s2, const int s2Len,
        const int open, const int gap,
        const parasail_matrix_t* matrix);

    parasail_result_t* parasail_sg_scan_16(
        const_char * s1, const int s1Len,
        const_char * s2, const int s2Len,
        const int open, const int gap,
        const parasail_matrix_t* matrix);

    parasail_result_t* parasail_sg_scan_8(
        const_char * s1, const int s1Len,
        const_char * s2, const int s2Len,
        const int open, const int gap,
        const parasail_matrix_t* matrix);

    parasail_result_t* parasail_sg_scan_sat(
        const_char * s1, const int s1Len,
        const_char * s2, const int s2Len,
        const int open, const int gap,
        const parasail_matrix_t* matrix);

    parasail_result_t* parasail_sg_striped_64(
        const_char * s1, const int s1Len,
        const_char * s2, const int s2Len,
        const int open, const int gap,
        const parasail_matrix_t* matrix);

    parasail_result_t* parasail_sg_striped_32(
        const_char * s1, const int s1Len,
        const_char * s2, const int s2Len,
        const int open, const int gap,
        const parasail_matrix_t* matrix);

    parasail_result_t* parasail_sg_striped_16(
        const_char * s1, const int s1Len,
        const_char * s2, const int s2Len,
        const int open, const int gap,
        const parasail_matrix_t* matrix);

    parasail_result_t* parasail_sg_striped_8(
        const_char * s1, const int s1Len,
        const_char * s2, const int s2Len,
        const int open, const int gap,
        const parasail_matrix_t* matrix);

    parasail_result_t* parasail_sg_striped_sat(
        const_char * s1, const int s1Len,
        const_char * s2, const int s2Len,
        const int open, const int gap,
        const parasail_matrix_t* matrix);

    parasail_result_t* parasail_sg_diag_64(
        const_char * s1, const int s1Len,
        const_char * s2, const int s2Len,
        const int open, const int gap,
        const parasail_matrix_t* matrix);

    parasail_result_t* parasail_sg_diag_32(
        const_char * s1, const int s1Len,
        const_char * s2, const int s2Len,
        const int open, const int gap,
        const parasail_matrix_t* matrix);

    parasail_result_t* parasail_sg_diag_16(
        const_char * s1, const int s1Len,
        const_char * s2, const int s2Len,
        const int open, const int gap,
        const parasail_matrix_t* matrix);

    parasail_result_t* parasail_sg_diag_8(
        const_char * s1, const int s1Len,
        const_char * s2, const int s2Len,
        const int open, const int gap,
        const parasail_matrix_t* matrix);

    parasail_result_t* parasail_sg_diag_sat(
        const_char * s1, const int s1Len,
        const_char * s2, const int s2Len,
        const int open, const int gap,
        const parasail_matrix_t* matrix);

    parasail_result_t* parasail_sg_table_scan_64(
        const_char * s1, const int s1Len,
        const_char * s2, const int s2Len,
        const int open, const int gap,
        const parasail_matrix_t* matrix);

    parasail_result_t* parasail_sg_table_scan_32(
        const_char * s1, const int s1Len,
        const_char * s2, const int s2Len,
        const int open, const int gap,
        const parasail_matrix_t* matrix);

    parasail_result_t* parasail_sg_table_scan_16(
        const_char * s1, const int s1Len,
        const_char * s2, const int s2Len,
        const int open, const int gap,
        const parasail_matrix_t* matrix);

    parasail_result_t* parasail_sg_table_scan_8(
        const_char * s1, const int s1Len,
        const_char * s2, const int s2Len,
        const int open, const int gap,
        const parasail_matrix_t* matrix);

    parasail_result_t* parasail_sg_table_scan_sat(
        const_char * s1, const int s1Len,
        const_char * s2, const int s2Len,
        const int open, const int gap,
        const parasail_matrix_t* matrix);

    parasail_result_t* parasail_sg_table_striped_64(
        const_char * s1, const int s1Len,
        const_char * s2, const int s2Len,
        const int open, const int gap,
        const parasail_matrix_t* matrix);

    parasail_result_t* parasail_sg_table_striped_32(
        const_char * s1, const int s1Len,
        const_char * s2, const int s2Len,
        const int open, const int gap,
        const parasail_matrix_t* matrix);

    parasail_result_t* parasail_sg_table_striped_16(
        const_char * s1, const int s1Len,
        const_char * s2, const int s2Len,
        const int open, const int gap,
        const parasail_matrix_t* matrix);

    parasail_result_t* parasail_sg_table_striped_8(
        const_char * s1, const int s1Len,
        const_char * s2, const int s2Len,
        const int open, const int gap,
        const parasail_matrix_t* matrix);

    parasail_result_t* parasail_sg_table_striped_sat(
        const_char * s1, const int s1Len,
        const_char * s2, const int s2Len,
        const int open, const int gap,
        const parasail_matrix_t* matrix);

    parasail_result_t* parasail_sg_table_diag_64(
        const_char * s1, const int s1Len,
        const_char * s2, const int s2Len,
        const int open, const int gap,
        const parasail_matrix_t* matrix);

    parasail_result_t* parasail_sg_table_diag_32(
        const_char * s1, const int s1Len,
        const_char * s2, const int s2Len,
        const int open, const int gap,
        const parasail_matrix_t* matrix);

    parasail_result_t* parasail_sg_table_diag_16(
        const_char * s1, const int s1Len,
        const_char * s2, const int s2Len,
        const int open, const int gap,
        const parasail_matrix_t* matrix);

    parasail_result_t* parasail_sg_table_diag_8(
        const_char * s1, const int s1Len,
        const_char * s2, const int s2Len,
        const int open, const int gap,
        const parasail_matrix_t* matrix);

    parasail_result_t* parasail_sg_table_diag_sat(
        const_char * s1, const int s1Len,
        const_char * s2, const int s2Len,
        const int open, const int gap,
        const parasail_matrix_t* matrix);

    parasail_result_t* parasail_sg_rowcol_scan_64(
        const_char * s1, const int s1Len,
        const_char * s2, const int s2Len,
        const int open, const int gap,
        const parasail_matrix_t* matrix);

    parasail_result_t* parasail_sg_rowcol_scan_32(
        const_char * s1, const int s1Len,
        const_char * s2, const int s2Len,
        const int open, const int gap,
        const parasail_matrix_t* matrix);

    parasail_result_t* parasail_sg_rowcol_scan_16(
        const_char * s1, const int s1Len,
        const_char * s2, const int s2Len,
        const int open, const int gap,
        const parasail_matrix_t* matrix);

    parasail_result_t* parasail_sg_rowcol_scan_8(
        const_char * s1, const int s1Len,
        const_char * s2, const int s2Len,
        const int open, const int gap,
        const parasail_matrix_t* matrix);

    parasail_result_t* parasail_sg_rowcol_scan_sat(
        const_char * s1, const int s1Len,
        const_char * s2, const int s2Len,
        const int open, const int gap,
        const parasail_matrix_t* matrix);

    parasail_result_t* parasail_sg_rowcol_striped_64(
        const_char * s1, const int s1Len,
        const_char * s2, const int s2Len,
        const int open, const int gap,
        const parasail_matrix_t* matrix);

    parasail_result_t* parasail_sg_rowcol_striped_32(
        const_char * s1, const int s1Len,
        const_char * s2, const int s2Len,
        const int open, const int gap,
        const parasail_matrix_t* matrix);

    parasail_result_t* parasail_sg_rowcol_striped_16(
        const_char * s1, const int s1Len,
        const_char * s2, const int s2Len,
        const int open, const int gap,
        const parasail_matrix_t* matrix);

    parasail_result_t* parasail_sg_rowcol_striped_8(
        const_char * s1, const int s1Len,
        const_char * s2, const int s2Len,
        const int open, const int gap,
        const parasail_matrix_t* matrix);

    parasail_result_t* parasail_sg_rowcol_striped_sat(
        const_char * s1, const int s1Len,
        const_char * s2, const int s2Len,
        const int open, const int gap,
        const parasail_matrix_t* matrix);

    parasail_result_t* parasail_sg_rowcol_diag_64(
        const_char * s1, const int s1Len,
        const_char * s2, const int s2Len,
        const int open, const int gap,
        const parasail_matrix_t* matrix);

    parasail_result_t* parasail_sg_rowcol_diag_32(
        const_char * s1, const int s1Len,
        const_char * s2, const int s2Len,
        const int open, const int gap,
        const parasail_matrix_t* matrix);

    parasail_result_t* parasail_sg_rowcol_diag_16(
        const_char * s1, const int s1Len,
        const_char * s2, const int s2Len,
        const int open, const int gap,
        const parasail_matrix_t* matrix);

    parasail_result_t* parasail_sg_rowcol_diag_8(
        const_char * s1, const int s1Len,
        const_char * s2, const int s2Len,
        const int open, const int gap,
        const parasail_matrix_t* matrix);

    parasail_result_t* parasail_sg_rowcol_diag_sat(
        const_char * s1, const int s1Len,
        const_char * s2, const int s2Len,
        const int open, const int gap,
        const parasail_matrix_t* matrix);

    parasail_result_t* parasail_sg_stats_scan_64(
        const_char * s1, const int s1Len,
        const_char * s2, const int s2Len,
        const int open, const int gap,
        const parasail_matrix_t* matrix);

    parasail_result_t* parasail_sg_stats_scan_32(
        const_char * s1, const int s1Len,
        const_char * s2, const int s2Len,
        const int open, const int gap,
        const parasail_matrix_t* matrix);

    parasail_result_t* parasail_sg_stats_scan_16(
        const_char * s1, const int s1Len,
        const_char * s2, const int s2Len,
        const int open, const int gap,
        const parasail_matrix_t* matrix);

    parasail_result_t* parasail_sg_stats_scan_8(
        const_char * s1, const int s1Len,
        const_char * s2, const int s2Len,
        const int open, const int gap,
        const parasail_matrix_t* matrix);

    parasail_result_t* parasail_sg_stats_scan_sat(
        const_char * s1, const int s1Len,
        const_char * s2, const int s2Len,
        const int open, const int gap,
        const parasail_matrix_t* matrix);

    parasail_result_t* parasail_sg_stats_striped_64(
        const_char * s1, const int s1Len,
        const_char * s2, const int s2Len,
        const int open, const int gap,
        const parasail_matrix_t* matrix);

    parasail_result_t* parasail_sg_stats_striped_32(
        const_char * s1, const int s1Len,
        const_char * s2, const int s2Len,
        const int open, const int gap,
        const parasail_matrix_t* matrix);

    parasail_result_t* parasail_sg_stats_striped_16(
        const_char * s1, const int s1Len,
        const_char * s2, const int s2Len,
        const int open, const int gap,
        const parasail_matrix_t* matrix);

    parasail_result_t* parasail_sg_stats_striped_8(
        const_char * s1, const int s1Len,
        const_char * s2, const int s2Len,
        const int open, const int gap,
        const parasail_matrix_t* matrix);

    parasail_result_t* parasail_sg_stats_striped_sat(
        const_char * s1, const int s1Len,
        const_char * s2, const int s2Len,
        const int open, const int gap,
        const parasail_matrix_t* matrix);

    parasail_result_t* parasail_sg_stats_diag_64(
        const_char * s1, const int s1Len,
        const_char * s2, const int s2Len,
        const int open, const int gap,
        const parasail_matrix_t* matrix);

    parasail_result_t* parasail_sg_stats_diag_32(
        const_char * s1, const int s1Len,
        const_char * s2, const int s2Len,
        const int open, const int gap,
        const parasail_matrix_t* matrix);

    parasail_result_t* parasail_sg_stats_diag_16(
        const_char * s1, const int s1Len,
        const_char * s2, const int s2Len,
        const int open, const int gap,
        const parasail_matrix_t* matrix);

    parasail_result_t* parasail_sg_stats_diag_8(
        const_char * s1, const int s1Len,
        const_char * s2, const int s2Len,
        const int open, const int gap,
        const parasail_matrix_t* matrix);

    parasail_result_t* parasail_sg_stats_diag_sat(
        const_char * s1, const int s1Len,
        const_char * s2, const int s2Len,
        const int open, const int gap,
        const parasail_matrix_t* matrix);

    parasail_result_t* parasail_sg_stats_table_scan_64(
        const_char * s1, const int s1Len,
        const_char * s2, const int s2Len,
        const int open, const int gap,
        const parasail_matrix_t* matrix);

    parasail_result_t* parasail_sg_stats_table_scan_32(
        const_char * s1, const int s1Len,
        const_char * s2, const int s2Len,
        const int open, const int gap,
        const parasail_matrix_t* matrix);

    parasail_result_t* parasail_sg_stats_table_scan_16(
        const_char * s1, const int s1Len,
        const_char * s2, const int s2Len,
        const int open, const int gap,
        const parasail_matrix_t* matrix);

    parasail_result_t* parasail_sg_stats_table_scan_8(
        const_char * s1, const int s1Len,
        const_char * s2, const int s2Len,
        const int open, const int gap,
        const parasail_matrix_t* matrix);

    parasail_result_t* parasail_sg_stats_table_scan_sat(
        const_char * s1, const int s1Len,
        const_char * s2, const int s2Len,
        const int open, const int gap,
        const parasail_matrix_t* matrix);

    parasail_result_t* parasail_sg_stats_table_striped_64(
        const_char * s1, const int s1Len,
        const_char * s2, const int s2Len,
        const int open, const int gap,
        const parasail_matrix_t* matrix);

    parasail_result_t* parasail_sg_stats_table_striped_32(
        const_char * s1, const int s1Len,
        const_char * s2, const int s2Len,
        const int open, const int gap,
        const parasail_matrix_t* matrix);

    parasail_result_t* parasail_sg_stats_table_striped_16(
        const_char * s1, const int s1Len,
        const_char * s2, const int s2Len,
        const int open, const int gap,
        const parasail_matrix_t* matrix);

    parasail_result_t* parasail_sg_stats_table_striped_8(
        const_char * s1, const int s1Len,
        const_char * s2, const int s2Len,
        const int open, const int gap,
        const parasail_matrix_t* matrix);

    parasail_result_t* parasail_sg_stats_table_striped_sat(
        const_char * s1, const int s1Len,
        const_char * s2, const int s2Len,
        const int open, const int gap,
        const parasail_matrix_t* matrix);

    parasail_result_t* parasail_sg_stats_table_diag_64(
        const_char * s1, const int s1Len,
        const_char * s2, const int s2Len,
        const int open, const int gap,
        const parasail_matrix_t* matrix);

    parasail_result_t* parasail_sg_stats_table_diag_32(
        const_char * s1, const int s1Len,
        const_char * s2, const int s2Len,
        const int open, const int gap,
        const parasail_matrix_t* matrix);

    parasail_result_t* parasail_sg_stats_table_diag_16(
        const_char * s1, const int s1Len,
        const_char * s2, const int s2Len,
        const int open, const int gap,
        const parasail_matrix_t* matrix);

    parasail_result_t* parasail_sg_stats_table_diag_8(
        const_char * s1, const int s1Len,
        const_char * s2, const int s2Len,
        const int open, const int gap,
        const parasail_matrix_t* matrix);

    parasail_result_t* parasail_sg_stats_table_diag_sat(
        const_char * s1, const int s1Len,
        const_char * s2, const int s2Len,
        const int open, const int gap,
        const parasail_matrix_t* matrix);

    parasail_result_t* parasail_sg_stats_rowcol_scan_64(
        const_char * s1, const int s1Len,
        const_char * s2, const int s2Len,
        const int open, const int gap,
        const parasail_matrix_t* matrix);

    parasail_result_t* parasail_sg_stats_rowcol_scan_32(
        const_char * s1, const int s1Len,
        const_char * s2, const int s2Len,
        const int open, const int gap,
        const parasail_matrix_t* matrix);

    parasail_result_t* parasail_sg_stats_rowcol_scan_16(
        const_char * s1, const int s1Len,
        const_char * s2, const int s2Len,
        const int open, const int gap,
        const parasail_matrix_t* matrix);

    parasail_result_t* parasail_sg_stats_rowcol_scan_8(
        const_char * s1, const int s1Len,
        const_char * s2, const int s2Len,
        const int open, const int gap,
        const parasail_matrix_t* matrix);

    parasail_result_t* parasail_sg_stats_rowcol_scan_sat(
        const_char * s1, const int s1Len,
        const_char * s2, const int s2Len,
        const int open, const int gap,
        const parasail_matrix_t* matrix);

    parasail_result_t* parasail_sg_stats_rowcol_striped_64(
        const_char * s1, const int s1Len,
        const_char * s2, const int s2Len,
        const int open, const int gap,
        const parasail_matrix_t* matrix);

    parasail_result_t* parasail_sg_stats_rowcol_striped_32(
        const_char * s1, const int s1Len,
        const_char * s2, const int s2Len,
        const int open, const int gap,
        const parasail_matrix_t* matrix);

    parasail_result_t* parasail_sg_stats_rowcol_striped_16(
        const_char * s1, const int s1Len,
        const_char * s2, const int s2Len,
        const int open, const int gap,
        const parasail_matrix_t* matrix);

    parasail_result_t* parasail_sg_stats_rowcol_striped_8(
        const_char * s1, const int s1Len,
        const_char * s2, const int s2Len,
        const int open, const int gap,
        const parasail_matrix_t* matrix);

    parasail_result_t* parasail_sg_stats_rowcol_striped_sat(
        const_char * s1, const int s1Len,
        const_char * s2, const int s2Len,
        const int open, const int gap,
        const parasail_matrix_t* matrix);

    parasail_result_t* parasail_sg_stats_rowcol_diag_64(
        const_char * s1, const int s1Len,
        const_char * s2, const int s2Len,
        const int open, const int gap,
        const parasail_matrix_t* matrix);

    parasail_result_t* parasail_sg_stats_rowcol_diag_32(
        const_char * s1, const int s1Len,
        const_char * s2, const int s2Len,
        const int open, const int gap,
        const parasail_matrix_t* matrix);

    parasail_result_t* parasail_sg_stats_rowcol_diag_16(
        const_char * s1, const int s1Len,
        const_char * s2, const int s2Len,
        const int open, const int gap,
        const parasail_matrix_t* matrix);

    parasail_result_t* parasail_sg_stats_rowcol_diag_8(
        const_char * s1, const int s1Len,
        const_char * s2, const int s2Len,
        const int open, const int gap,
        const parasail_matrix_t* matrix);

    parasail_result_t* parasail_sg_stats_rowcol_diag_sat(
        const_char * s1, const int s1Len,
        const_char * s2, const int s2Len,
        const int open, const int gap,
        const parasail_matrix_t* matrix);

    parasail_result_t* parasail_sw_scan_64(
        const_char * s1, const int s1Len,
        const_char * s2, const int s2Len,
        const int open, const int gap,
        const parasail_matrix_t* matrix);

    parasail_result_t* parasail_sw_scan_32(
        const_char * s1, const int s1Len,
        const_char * s2, const int s2Len,
        const int open, const int gap,
        const parasail_matrix_t* matrix);

    parasail_result_t* parasail_sw_scan_16(
        const_char * s1, const int s1Len,
        const_char * s2, const int s2Len,
        const int open, const int gap,
        const parasail_matrix_t* matrix);

    parasail_result_t* parasail_sw_scan_8(
        const_char * s1, const int s1Len,
        const_char * s2, const int s2Len,
        const int open, const int gap,
        const parasail_matrix_t* matrix);

    parasail_result_t* parasail_sw_scan_sat(
        const_char * s1, const int s1Len,
        const_char * s2, const int s2Len,
        const int open, const int gap,
        const parasail_matrix_t* matrix);

    parasail_result_t* parasail_sw_striped_64(
        const_char * s1, const int s1Len,
        const_char * s2, const int s2Len,
        const int open, const int gap,
        const parasail_matrix_t* matrix);

    parasail_result_t* parasail_sw_striped_32(
        const_char * s1, const int s1Len,
        const_char * s2, const int s2Len,
        const int open, const int gap,
        const parasail_matrix_t* matrix);

    parasail_result_t* parasail_sw_striped_16(
        const_char * s1, const int s1Len,
        const_char * s2, const int s2Len,
        const int open, const int gap,
        const parasail_matrix_t* matrix);

    parasail_result_t* parasail_sw_striped_8(
        const_char * s1, const int s1Len,
        const_char * s2, const int s2Len,
        const int open, const int gap,
        const parasail_matrix_t* matrix);

    parasail_result_t* parasail_sw_striped_sat(
        const_char * s1, const int s1Len,
        const_char * s2, const int s2Len,
        const int open, const int gap,
        const parasail_matrix_t* matrix);

    parasail_result_t* parasail_sw_diag_64(
        const_char * s1, const int s1Len,
        const_char * s2, const int s2Len,
        const int open, const int gap,
        const parasail_matrix_t* matrix);

    parasail_result_t* parasail_sw_diag_32(
        const_char * s1, const int s1Len,
        const_char * s2, const int s2Len,
        const int open, const int gap,
        const parasail_matrix_t* matrix);

    parasail_result_t* parasail_sw_diag_16(
        const_char * s1, const int s1Len,
        const_char * s2, const int s2Len,
        const int open, const int gap,
        const parasail_matrix_t* matrix);

    parasail_result_t* parasail_sw_diag_8(
        const_char * s1, const int s1Len,
        const_char * s2, const int s2Len,
        const int open, const int gap,
        const parasail_matrix_t* matrix);

    parasail_result_t* parasail_sw_diag_sat(
        const_char * s1, const int s1Len,
        const_char * s2, const int s2Len,
        const int open, const int gap,
        const parasail_matrix_t* matrix);

    parasail_result_t* parasail_sw_table_scan_64(
        const_char * s1, const int s1Len,
        const_char * s2, const int s2Len,
        const int open, const int gap,
        const parasail_matrix_t* matrix);

    parasail_result_t* parasail_sw_table_scan_32(
        const_char * s1, const int s1Len,
        const_char * s2, const int s2Len,
        const int open, const int gap,
        const parasail_matrix_t* matrix);

    parasail_result_t* parasail_sw_table_scan_16(
        const_char * s1, const int s1Len,
        const_char * s2, const int s2Len,
        const int open, const int gap,
        const parasail_matrix_t* matrix);

    parasail_result_t* parasail_sw_table_scan_8(
        const_char * s1, const int s1Len,
        const_char * s2, const int s2Len,
        const int open, const int gap,
        const parasail_matrix_t* matrix);

    parasail_result_t* parasail_sw_table_scan_sat(
        const_char * s1, const int s1Len,
        const_char * s2, const int s2Len,
        const int open, const int gap,
        const parasail_matrix_t* matrix);

    parasail_result_t* parasail_sw_table_striped_64(
        const_char * s1, const int s1Len,
        const_char * s2, const int s2Len,
        const int open, const int gap,
        const parasail_matrix_t* matrix);

    parasail_result_t* parasail_sw_table_striped_32(
        const_char * s1, const int s1Len,
        const_char * s2, const int s2Len,
        const int open, const int gap,
        const parasail_matrix_t* matrix);

    parasail_result_t* parasail_sw_table_striped_16(
        const_char * s1, const int s1Len,
        const_char * s2, const int s2Len,
        const int open, const int gap,
        const parasail_matrix_t* matrix);

    parasail_result_t* parasail_sw_table_striped_8(
        const_char * s1, const int s1Len,
        const_char * s2, const int s2Len,
        const int open, const int gap,
        const parasail_matrix_t* matrix);

    parasail_result_t* parasail_sw_table_striped_sat(
        const_char * s1, const int s1Len,
        const_char * s2, const int s2Len,
        const int open, const int gap,
        const parasail_matrix_t* matrix);

    parasail_result_t* parasail_sw_table_diag_64(
        const_char * s1, const int s1Len,
        const_char * s2, const int s2Len,
        const int open, const int gap,
        const parasail_matrix_t* matrix);

    parasail_result_t* parasail_sw_table_diag_32(
        const_char * s1, const int s1Len,
        const_char * s2, const int s2Len,
        const int open, const int gap,
        const parasail_matrix_t* matrix);

    parasail_result_t* parasail_sw_table_diag_16(
        const_char * s1, const int s1Len,
        const_char * s2, const int s2Len,
        const int open, const int gap,
        const parasail_matrix_t* matrix);

    parasail_result_t* parasail_sw_table_diag_8(
        const_char * s1, const int s1Len,
        const_char * s2, const int s2Len,
        const int open, const int gap,
        const parasail_matrix_t* matrix);

    parasail_result_t* parasail_sw_table_diag_sat(
        const_char * s1, const int s1Len,
        const_char * s2, const int s2Len,
        const int open, const int gap,
        const parasail_matrix_t* matrix);

    parasail_result_t* parasail_sw_rowcol_scan_64(
        const_char * s1, const int s1Len,
        const_char * s2, const int s2Len,
        const int open, const int gap,
        const parasail_matrix_t* matrix);

    parasail_result_t* parasail_sw_rowcol_scan_32(
        const_char * s1, const int s1Len,
        const_char * s2, const int s2Len,
        const int open, const int gap,
        const parasail_matrix_t* matrix);

    parasail_result_t* parasail_sw_rowcol_scan_16(
        const_char * s1, const int s1Len,
        const_char * s2, const int s2Len,
        const int open, const int gap,
        const parasail_matrix_t* matrix);

    parasail_result_t* parasail_sw_rowcol_scan_8(
        const_char * s1, const int s1Len,
        const_char * s2, const int s2Len,
        const int open, const int gap,
        const parasail_matrix_t* matrix);

    parasail_result_t* parasail_sw_rowcol_scan_sat(
        const_char * s1, const int s1Len,
        const_char * s2, const int s2Len,
        const int open, const int gap,
        const parasail_matrix_t* matrix);

    parasail_result_t* parasail_sw_rowcol_striped_64(
        const_char * s1, const int s1Len,
        const_char * s2, const int s2Len,
        const int open, const int gap,
        const parasail_matrix_t* matrix);

    parasail_result_t* parasail_sw_rowcol_striped_32(
        const_char * s1, const int s1Len,
        const_char * s2, const int s2Len,
        const int open, const int gap,
        const parasail_matrix_t* matrix);

    parasail_result_t* parasail_sw_rowcol_striped_16(
        const_char * s1, const int s1Len,
        const_char * s2, const int s2Len,
        const int open, const int gap,
        const parasail_matrix_t* matrix);

    parasail_result_t* parasail_sw_rowcol_striped_8(
        const_char * s1, const int s1Len,
        const_char * s2, const int s2Len,
        const int open, const int gap,
        const parasail_matrix_t* matrix);

    parasail_result_t* parasail_sw_rowcol_striped_sat(
        const_char * s1, const int s1Len,
        const_char * s2, const int s2Len,
        const int open, const int gap,
        const parasail_matrix_t* matrix);

    parasail_result_t* parasail_sw_rowcol_diag_64(
        const_char * s1, const int s1Len,
        const_char * s2, const int s2Len,
        const int open, const int gap,
        const parasail_matrix_t* matrix);

    parasail_result_t* parasail_sw_rowcol_diag_32(
        const_char * s1, const int s1Len,
        const_char * s2, const int s2Len,
        const int open, const int gap,
        const parasail_matrix_t* matrix);

    parasail_result_t* parasail_sw_rowcol_diag_16(
        const_char * s1, const int s1Len,
        const_char * s2, const int s2Len,
        const int open, const int gap,
        const parasail_matrix_t* matrix);

    parasail_result_t* parasail_sw_rowcol_diag_8(
        const_char * s1, const int s1Len,
        const_char * s2, const int s2Len,
        const int open, const int gap,
        const parasail_matrix_t* matrix);

    parasail_result_t* parasail_sw_rowcol_diag_sat(
        const_char * s1, const int s1Len,
        const_char * s2, const int s2Len,
        const int open, const int gap,
        const parasail_matrix_t* matrix);

    parasail_result_t* parasail_sw_stats_scan_64(
        const_char * s1, const int s1Len,
        const_char * s2, const int s2Len,
        const int open, const int gap,
        const parasail_matrix_t* matrix);

    parasail_result_t* parasail_sw_stats_scan_32(
        const_char * s1, const int s1Len,
        const_char * s2, const int s2Len,
        const int open, const int gap,
        const parasail_matrix_t* matrix);

    parasail_result_t* parasail_sw_stats_scan_16(
        const_char * s1, const int s1Len,
        const_char * s2, const int s2Len,
        const int open, const int gap,
        const parasail_matrix_t* matrix);

    parasail_result_t* parasail_sw_stats_scan_8(
        const_char * s1, const int s1Len,
        const_char * s2, const int s2Len,
        const int open, const int gap,
        const parasail_matrix_t* matrix);

    parasail_result_t* parasail_sw_stats_scan_sat(
        const_char * s1, const int s1Len,
        const_char * s2, const int s2Len,
        const int open, const int gap,
        const parasail_matrix_t* matrix);

    parasail_result_t* parasail_sw_stats_striped_64(
        const_char * s1, const int s1Len,
        const_char * s2, const int s2Len,
        const int open, const int gap,
        const parasail_matrix_t* matrix);

    parasail_result_t* parasail_sw_stats_striped_32(
        const_char * s1, const int s1Len,
        const_char * s2, const int s2Len,
        const int open, const int gap,
        const parasail_matrix_t* matrix);

    parasail_result_t* parasail_sw_stats_striped_16(
        const_char * s1, const int s1Len,
        const_char * s2, const int s2Len,
        const int open, const int gap,
        const parasail_matrix_t* matrix);

    parasail_result_t* parasail_sw_stats_striped_8(
        const_char * s1, const int s1Len,
        const_char * s2, const int s2Len,
        const int open, const int gap,
        const parasail_matrix_t* matrix);

    parasail_result_t* parasail_sw_stats_striped_sat(
        const_char * s1, const int s1Len,
        const_char * s2, const int s2Len,
        const int open, const int gap,
        const parasail_matrix_t* matrix);

    parasail_result_t* parasail_sw_stats_diag_64(
        const_char * s1, const int s1Len,
        const_char * s2, const int s2Len,
        const int open, const int gap,
        const parasail_matrix_t* matrix);

    parasail_result_t* parasail_sw_stats_diag_32(
        const_char * s1, const int s1Len,
        const_char * s2, const int s2Len,
        const int open, const int gap,
        const parasail_matrix_t* matrix);

    parasail_result_t* parasail_sw_stats_diag_16(
        const_char * s1, const int s1Len,
        const_char * s2, const int s2Len,
        const int open, const int gap,
        const parasail_matrix_t* matrix);

    parasail_result_t* parasail_sw_stats_diag_8(
        const_char * s1, const int s1Len,
        const_char * s2, const int s2Len,
        const int open, const int gap,
        const parasail_matrix_t* matrix);

    parasail_result_t* parasail_sw_stats_diag_sat(
        const_char * s1, const int s1Len,
        const_char * s2, const int s2Len,
        const int open, const int gap,
        const parasail_matrix_t* matrix);

    parasail_result_t* parasail_sw_stats_table_scan_64(
        const_char * s1, const int s1Len,
        const_char * s2, const int s2Len,
        const int open, const int gap,
        const parasail_matrix_t* matrix);

    parasail_result_t* parasail_sw_stats_table_scan_32(
        const_char * s1, const int s1Len,
        const_char * s2, const int s2Len,
        const int open, const int gap,
        const parasail_matrix_t* matrix);

    parasail_result_t* parasail_sw_stats_table_scan_16(
        const_char * s1, const int s1Len,
        const_char * s2, const int s2Len,
        const int open, const int gap,
        const parasail_matrix_t* matrix);

    parasail_result_t* parasail_sw_stats_table_scan_8(
        const_char * s1, const int s1Len,
        const_char * s2, const int s2Len,
        const int open, const int gap,
        const parasail_matrix_t* matrix);

    parasail_result_t* parasail_sw_stats_table_scan_sat(
        const_char * s1, const int s1Len,
        const_char * s2, const int s2Len,
        const int open, const int gap,
        const parasail_matrix_t* matrix);

    parasail_result_t* parasail_sw_stats_table_striped_64(
        const_char * s1, const int s1Len,
        const_char * s2, const int s2Len,
        const int open, const int gap,
        const parasail_matrix_t* matrix);

    parasail_result_t* parasail_sw_stats_table_striped_32(
        const_char * s1, const int s1Len,
        const_char * s2, const int s2Len,
        const int open, const int gap,
        const parasail_matrix_t* matrix);

    parasail_result_t* parasail_sw_stats_table_striped_16(
        const_char * s1, const int s1Len,
        const_char * s2, const int s2Len,
        const int open, const int gap,
        const parasail_matrix_t* matrix);

    parasail_result_t* parasail_sw_stats_table_striped_8(
        const_char * s1, const int s1Len,
        const_char * s2, const int s2Len,
        const int open, const int gap,
        const parasail_matrix_t* matrix);

    parasail_result_t* parasail_sw_stats_table_striped_sat(
        const_char * s1, const int s1Len,
        const_char * s2, const int s2Len,
        const int open, const int gap,
        const parasail_matrix_t* matrix);

    parasail_result_t* parasail_sw_stats_table_diag_64(
        const_char * s1, const int s1Len,
        const_char * s2, const int s2Len,
        const int open, const int gap,
        const parasail_matrix_t* matrix);

    parasail_result_t* parasail_sw_stats_table_diag_32(
        const_char * s1, const int s1Len,
        const_char * s2, const int s2Len,
        const int open, const int gap,
        const parasail_matrix_t* matrix);

    parasail_result_t* parasail_sw_stats_table_diag_16(
        const_char * s1, const int s1Len,
        const_char * s2, const int s2Len,
        const int open, const int gap,
        const parasail_matrix_t* matrix);

    parasail_result_t* parasail_sw_stats_table_diag_8(
        const_char * s1, const int s1Len,
        const_char * s2, const int s2Len,
        const int open, const int gap,
        const parasail_matrix_t* matrix);

    parasail_result_t* parasail_sw_stats_table_diag_sat(
        const_char * s1, const int s1Len,
        const_char * s2, const int s2Len,
        const int open, const int gap,
        const parasail_matrix_t* matrix);

    parasail_result_t* parasail_sw_stats_rowcol_scan_64(
        const_char * s1, const int s1Len,
        const_char * s2, const int s2Len,
        const int open, const int gap,
        const parasail_matrix_t* matrix);

    parasail_result_t* parasail_sw_stats_rowcol_scan_32(
        const_char * s1, const int s1Len,
        const_char * s2, const int s2Len,
        const int open, const int gap,
        const parasail_matrix_t* matrix);

    parasail_result_t* parasail_sw_stats_rowcol_scan_16(
        const_char * s1, const int s1Len,
        const_char * s2, const int s2Len,
        const int open, const int gap,
        const parasail_matrix_t* matrix);

    parasail_result_t* parasail_sw_stats_rowcol_scan_8(
        const_char * s1, const int s1Len,
        const_char * s2, const int s2Len,
        const int open, const int gap,
        const parasail_matrix_t* matrix);

    parasail_result_t* parasail_sw_stats_rowcol_scan_sat(
        const_char * s1, const int s1Len,
        const_char * s2, const int s2Len,
        const int open, const int gap,
        const parasail_matrix_t* matrix);

    parasail_result_t* parasail_sw_stats_rowcol_striped_64(
        const_char * s1, const int s1Len,
        const_char * s2, const int s2Len,
        const int open, const int gap,
        const parasail_matrix_t* matrix);

    parasail_result_t* parasail_sw_stats_rowcol_striped_32(
        const_char * s1, const int s1Len,
        const_char * s2, const int s2Len,
        const int open, const int gap,
        const parasail_matrix_t* matrix);

    parasail_result_t* parasail_sw_stats_rowcol_striped_16(
        const_char * s1, const int s1Len,
        const_char * s2, const int s2Len,
        const int open, const int gap,
        const parasail_matrix_t* matrix);

    parasail_result_t* parasail_sw_stats_rowcol_striped_8(
        const_char * s1, const int s1Len,
        const_char * s2, const int s2Len,
        const int open, const int gap,
        const parasail_matrix_t* matrix);

    parasail_result_t* parasail_sw_stats_rowcol_striped_sat(
        const_char * s1, const int s1Len,
        const_char * s2, const int s2Len,
        const int open, const int gap,
        const parasail_matrix_t* matrix);

    parasail_result_t* parasail_sw_stats_rowcol_diag_64(
        const_char * s1, const int s1Len,
        const_char * s2, const int s2Len,
        const int open, const int gap,
        const parasail_matrix_t* matrix);

    parasail_result_t* parasail_sw_stats_rowcol_diag_32(
        const_char * s1, const int s1Len,
        const_char * s2, const int s2Len,
        const int open, const int gap,
        const parasail_matrix_t* matrix);

    parasail_result_t* parasail_sw_stats_rowcol_diag_16(
        const_char * s1, const int s1Len,
        const_char * s2, const int s2Len,
        const int open, const int gap,
        const parasail_matrix_t* matrix);

    parasail_result_t* parasail_sw_stats_rowcol_diag_8(
        const_char * s1, const int s1Len,
        const_char * s2, const int s2Len,
        const int open, const int gap,
        const parasail_matrix_t* matrix);

    parasail_result_t* parasail_sw_stats_rowcol_diag_sat(
        const_char * s1, const int s1Len,
        const_char * s2, const int s2Len,
        const int open, const int gap,
        const parasail_matrix_t* matrix);

    parasail_result_t* parasail_nw_scan_profile_64(
        const parasail_profile_t* profile,
        const_char * s2, const int s2Len,
        const int open, const int gap);

    parasail_result_t* parasail_nw_scan_profile_32(
        const parasail_profile_t* profile,
        const_char * s2, const int s2Len,
        const int open, const int gap);

    parasail_result_t* parasail_nw_scan_profile_16(
        const parasail_profile_t* profile,
        const_char * s2, const int s2Len,
        const int open, const int gap);

    parasail_result_t* parasail_nw_scan_profile_8(
        const parasail_profile_t* profile,
        const_char * s2, const int s2Len,
        const int open, const int gap);

    parasail_result_t* parasail_nw_scan_profile_sat(
        const parasail_profile_t* profile,
        const_char * s2, const int s2Len,
        const int open, const int gap);

    parasail_result_t* parasail_nw_striped_profile_64(
        const parasail_profile_t* profile,
        const_char * s2, const int s2Len,
        const int open, const int gap);

    parasail_result_t* parasail_nw_striped_profile_32(
        const parasail_profile_t* profile,
        const_char * s2, const int s2Len,
        const int open, const int gap);

    parasail_result_t* parasail_nw_striped_profile_16(
        const parasail_profile_t* profile,
        const_char * s2, const int s2Len,
        const int open, const int gap);

    parasail_result_t* parasail_nw_striped_profile_8(
        const parasail_profile_t* profile,
        const_char * s2, const int s2Len,
        const int open, const int gap);

    parasail_result_t* parasail_nw_striped_profile_sat(
        const parasail_profile_t* profile,
        const_char * s2, const int s2Len,
        const int open, const int gap);

    parasail_result_t* parasail_nw_table_scan_profile_64(
        const parasail_profile_t* profile,
        const_char * s2, const int s2Len,
        const int open, const int gap);

    parasail_result_t* parasail_nw_table_scan_profile_32(
        const parasail_profile_t* profile,
        const_char * s2, const int s2Len,
        const int open, const int gap);

    parasail_result_t* parasail_nw_table_scan_profile_16(
        const parasail_profile_t* profile,
        const_char * s2, const int s2Len,
        const int open, const int gap);

    parasail_result_t* parasail_nw_table_scan_profile_8(
        const parasail_profile_t* profile,
        const_char * s2, const int s2Len,
        const int open, const int gap);

    parasail_result_t* parasail_nw_table_scan_profile_sat(
        const parasail_profile_t* profile,
        const_char * s2, const int s2Len,
        const int open, const int gap);

    parasail_result_t* parasail_nw_table_striped_profile_64(
        const parasail_profile_t* profile,
        const_char * s2, const int s2Len,
        const int open, const int gap);

    parasail_result_t* parasail_nw_table_striped_profile_32(
        const parasail_profile_t* profile,
        const_char * s2, const int s2Len,
        const int open, const int gap);

    parasail_result_t* parasail_nw_table_striped_profile_16(
        const parasail_profile_t* profile,
        const_char * s2, const int s2Len,
        const int open, const int gap);

    parasail_result_t* parasail_nw_table_striped_profile_8(
        const parasail_profile_t* profile,
        const_char * s2, const int s2Len,
        const int open, const int gap);

    parasail_result_t* parasail_nw_table_striped_profile_sat(
        const parasail_profile_t* profile,
        const_char * s2, const int s2Len,
        const int open, const int gap);

    parasail_result_t* parasail_nw_rowcol_scan_profile_64(
        const parasail_profile_t* profile,
        const_char * s2, const int s2Len,
        const int open, const int gap);

    parasail_result_t* parasail_nw_rowcol_scan_profile_32(
        const parasail_profile_t* profile,
        const_char * s2, const int s2Len,
        const int open, const int gap);

    parasail_result_t* parasail_nw_rowcol_scan_profile_16(
        const parasail_profile_t* profile,
        const_char * s2, const int s2Len,
        const int open, const int gap);

    parasail_result_t* parasail_nw_rowcol_scan_profile_8(
        const parasail_profile_t* profile,
        const_char * s2, const int s2Len,
        const int open, const int gap);

    parasail_result_t* parasail_nw_rowcol_scan_profile_sat(
        const parasail_profile_t* profile,
        const_char * s2, const int s2Len,
        const int open, const int gap);

    parasail_result_t* parasail_nw_rowcol_striped_profile_64(
        const parasail_profile_t* profile,
        const_char * s2, const int s2Len,
        const int open, const int gap);

    parasail_result_t* parasail_nw_rowcol_striped_profile_32(
        const parasail_profile_t* profile,
        const_char * s2, const int s2Len,
        const int open, const int gap);

    parasail_result_t* parasail_nw_rowcol_striped_profile_16(
        const parasail_profile_t* profile,
        const_char * s2, const int s2Len,
        const int open, const int gap);

    parasail_result_t* parasail_nw_rowcol_striped_profile_8(
        const parasail_profile_t* profile,
        const_char * s2, const int s2Len,
        const int open, const int gap);

    parasail_result_t* parasail_nw_rowcol_striped_profile_sat(
        const parasail_profile_t* profile,
        const_char * s2, const int s2Len,
        const int open, const int gap);

    parasail_result_t* parasail_nw_stats_scan_profile_64(
        const parasail_profile_t* profile,
        const_char * s2, const int s2Len,
        const int open, const int gap);

    parasail_result_t* parasail_nw_stats_scan_profile_32(
        const parasail_profile_t* profile,
        const_char * s2, const int s2Len,
        const int open, const int gap);

    parasail_result_t* parasail_nw_stats_scan_profile_16(
        const parasail_profile_t* profile,
        const_char * s2, const int s2Len,
        const int open, const int gap);

    parasail_result_t* parasail_nw_stats_scan_profile_8(
        const parasail_profile_t* profile,
        const_char * s2, const int s2Len,
        const int open, const int gap);

    parasail_result_t* parasail_nw_stats_scan_profile_sat(
        const parasail_profile_t* profile,
        const_char * s2, const int s2Len,
        const int open, const int gap);

    parasail_result_t* parasail_nw_stats_striped_profile_64(
        const parasail_profile_t* profile,
        const_char * s2, const int s2Len,
        const int open, const int gap);

    parasail_result_t* parasail_nw_stats_striped_profile_32(
        const parasail_profile_t* profile,
        const_char * s2, const int s2Len,
        const int open, const int gap);

    parasail_result_t* parasail_nw_stats_striped_profile_16(
        const parasail_profile_t* profile,
        const_char * s2, const int s2Len,
        const int open, const int gap);

    parasail_result_t* parasail_nw_stats_striped_profile_8(
        const parasail_profile_t* profile,
        const_char * s2, const int s2Len,
        const int open, const int gap);

    parasail_result_t* parasail_nw_stats_striped_profile_sat(
        const parasail_profile_t* profile,
        const_char * s2, const int s2Len,
        const int open, const int gap);

    parasail_result_t* parasail_nw_stats_table_scan_profile_64(
        const parasail_profile_t* profile,
        const_char * s2, const int s2Len,
        const int open, const int gap);

    parasail_result_t* parasail_nw_stats_table_scan_profile_32(
        const parasail_profile_t* profile,
        const_char * s2, const int s2Len,
        const int open, const int gap);

    parasail_result_t* parasail_nw_stats_table_scan_profile_16(
        const parasail_profile_t* profile,
        const_char * s2, const int s2Len,
        const int open, const int gap);

    parasail_result_t* parasail_nw_stats_table_scan_profile_8(
        const parasail_profile_t* profile,
        const_char * s2, const int s2Len,
        const int open, const int gap);

    parasail_result_t* parasail_nw_stats_table_scan_profile_sat(
        const parasail_profile_t* profile,
        const_char * s2, const int s2Len,
        const int open, const int gap);

    parasail_result_t* parasail_nw_stats_table_striped_profile_64(
        const parasail_profile_t* profile,
        const_char * s2, const int s2Len,
        const int open, const int gap);

    parasail_result_t* parasail_nw_stats_table_striped_profile_32(
        const parasail_profile_t* profile,
        const_char * s2, const int s2Len,
        const int open, const int gap);

    parasail_result_t* parasail_nw_stats_table_striped_profile_16(
        const parasail_profile_t* profile,
        const_char * s2, const int s2Len,
        const int open, const int gap);

    parasail_result_t* parasail_nw_stats_table_striped_profile_8(
        const parasail_profile_t* profile,
        const_char * s2, const int s2Len,
        const int open, const int gap);

    parasail_result_t* parasail_nw_stats_table_striped_profile_sat(
        const parasail_profile_t* profile,
        const_char * s2, const int s2Len,
        const int open, const int gap);

    parasail_result_t* parasail_nw_stats_rowcol_scan_profile_64(
        const parasail_profile_t* profile,
        const_char * s2, const int s2Len,
        const int open, const int gap);

    parasail_result_t* parasail_nw_stats_rowcol_scan_profile_32(
        const parasail_profile_t* profile,
        const_char * s2, const int s2Len,
        const int open, const int gap);

    parasail_result_t* parasail_nw_stats_rowcol_scan_profile_16(
        const parasail_profile_t* profile,
        const_char * s2, const int s2Len,
        const int open, const int gap);

    parasail_result_t* parasail_nw_stats_rowcol_scan_profile_8(
        const parasail_profile_t* profile,
        const_char * s2, const int s2Len,
        const int open, const int gap);

    parasail_result_t* parasail_nw_stats_rowcol_scan_profile_sat(
        const parasail_profile_t* profile,
        const_char * s2, const int s2Len,
        const int open, const int gap);

    parasail_result_t* parasail_nw_stats_rowcol_striped_profile_64(
        const parasail_profile_t* profile,
        const_char * s2, const int s2Len,
        const int open, const int gap);

    parasail_result_t* parasail_nw_stats_rowcol_striped_profile_32(
        const parasail_profile_t* profile,
        const_char * s2, const int s2Len,
        const int open, const int gap);

    parasail_result_t* parasail_nw_stats_rowcol_striped_profile_16(
        const parasail_profile_t* profile,
        const_char * s2, const int s2Len,
        const int open, const int gap);

    parasail_result_t* parasail_nw_stats_rowcol_striped_profile_8(
        const parasail_profile_t* profile,
        const_char * s2, const int s2Len,
        const int open, const int gap);

    parasail_result_t* parasail_nw_stats_rowcol_striped_profile_sat(
        const parasail_profile_t* profile,
        const_char * s2, const int s2Len,
        const int open, const int gap);

    parasail_result_t* parasail_sg_scan_profile_64(
        const parasail_profile_t* profile,
        const_char * s2, const int s2Len,
        const int open, const int gap);

    parasail_result_t* parasail_sg_scan_profile_32(
        const parasail_profile_t* profile,
        const_char * s2, const int s2Len,
        const int open, const int gap);

    parasail_result_t* parasail_sg_scan_profile_16(
        const parasail_profile_t* profile,
        const_char * s2, const int s2Len,
        const int open, const int gap);

    parasail_result_t* parasail_sg_scan_profile_8(
        const parasail_profile_t* profile,
        const_char * s2, const int s2Len,
        const int open, const int gap);

    parasail_result_t* parasail_sg_scan_profile_sat(
        const parasail_profile_t* profile,
        const_char * s2, const int s2Len,
        const int open, const int gap);

    parasail_result_t* parasail_sg_striped_profile_64(
        const parasail_profile_t* profile,
        const_char * s2, const int s2Len,
        const int open, const int gap);

    parasail_result_t* parasail_sg_striped_profile_32(
        const parasail_profile_t* profile,
        const_char * s2, const int s2Len,
        const int open, const int gap);

    parasail_result_t* parasail_sg_striped_profile_16(
        const parasail_profile_t* profile,
        const_char * s2, const int s2Len,
        const int open, const int gap);

    parasail_result_t* parasail_sg_striped_profile_8(
        const parasail_profile_t* profile,
        const_char * s2, const int s2Len,
        const int open, const int gap);

    parasail_result_t* parasail_sg_striped_profile_sat(
        const parasail_profile_t* profile,
        const_char * s2, const int s2Len,
        const int open, const int gap);

    parasail_result_t* parasail_sg_table_scan_profile_64(
        const parasail_profile_t* profile,
        const_char * s2, const int s2Len,
        const int open, const int gap);

    parasail_result_t* parasail_sg_table_scan_profile_32(
        const parasail_profile_t* profile,
        const_char * s2, const int s2Len,
        const int open, const int gap);

    parasail_result_t* parasail_sg_table_scan_profile_16(
        const parasail_profile_t* profile,
        const_char * s2, const int s2Len,
        const int open, const int gap);

    parasail_result_t* parasail_sg_table_scan_profile_8(
        const parasail_profile_t* profile,
        const_char * s2, const int s2Len,
        const int open, const int gap);

    parasail_result_t* parasail_sg_table_scan_profile_sat(
        const parasail_profile_t* profile,
        const_char * s2, const int s2Len,
        const int open, const int gap);

    parasail_result_t* parasail_sg_table_striped_profile_64(
        const parasail_profile_t* profile,
        const_char * s2, const int s2Len,
        const int open, const int gap);

    parasail_result_t* parasail_sg_table_striped_profile_32(
        const parasail_profile_t* profile,
        const_char * s2, const int s2Len,
        const int open, const int gap);

    parasail_result_t* parasail_sg_table_striped_profile_16(
        const parasail_profile_t* profile,
        const_char * s2, const int s2Len,
        const int open, const int gap);

    parasail_result_t* parasail_sg_table_striped_profile_8(
        const parasail_profile_t* profile,
        const_char * s2, const int s2Len,
        const int open, const int gap);

    parasail_result_t* parasail_sg_table_striped_profile_sat(
        const parasail_profile_t* profile,
        const_char * s2, const int s2Len,
        const int open, const int gap);

    parasail_result_t* parasail_sg_rowcol_scan_profile_64(
        const parasail_profile_t* profile,
        const_char * s2, const int s2Len,
        const int open, const int gap);

    parasail_result_t* parasail_sg_rowcol_scan_profile_32(
        const parasail_profile_t* profile,
        const_char * s2, const int s2Len,
        const int open, const int gap);

    parasail_result_t* parasail_sg_rowcol_scan_profile_16(
        const parasail_profile_t* profile,
        const_char * s2, const int s2Len,
        const int open, const int gap);

    parasail_result_t* parasail_sg_rowcol_scan_profile_8(
        const parasail_profile_t* profile,
        const_char * s2, const int s2Len,
        const int open, const int gap);

    parasail_result_t* parasail_sg_rowcol_scan_profile_sat(
        const parasail_profile_t* profile,
        const_char * s2, const int s2Len,
        const int open, const int gap);

    parasail_result_t* parasail_sg_rowcol_striped_profile_64(
        const parasail_profile_t* profile,
        const_char * s2, const int s2Len,
        const int open, const int gap);

    parasail_result_t* parasail_sg_rowcol_striped_profile_32(
        const parasail_profile_t* profile,
        const_char * s2, const int s2Len,
        const int open, const int gap);

    parasail_result_t* parasail_sg_rowcol_striped_profile_16(
        const parasail_profile_t* profile,
        const_char * s2, const int s2Len,
        const int open, const int gap);

    parasail_result_t* parasail_sg_rowcol_striped_profile_8(
        const parasail_profile_t* profile,
        const_char * s2, const int s2Len,
        const int open, const int gap);

    parasail_result_t* parasail_sg_rowcol_striped_profile_sat(
        const parasail_profile_t* profile,
        const_char * s2, const int s2Len,
        const int open, const int gap);

    parasail_result_t* parasail_sg_stats_scan_profile_64(
        const parasail_profile_t* profile,
        const_char * s2, const int s2Len,
        const int open, const int gap);

    parasail_result_t* parasail_sg_stats_scan_profile_32(
        const parasail_profile_t* profile,
        const_char * s2, const int s2Len,
        const int open, const int gap);

    parasail_result_t* parasail_sg_stats_scan_profile_16(
        const parasail_profile_t* profile,
        const_char * s2, const int s2Len,
        const int open, const int gap);

    parasail_result_t* parasail_sg_stats_scan_profile_8(
        const parasail_profile_t* profile,
        const_char * s2, const int s2Len,
        const int open, const int gap);

    parasail_result_t* parasail_sg_stats_scan_profile_sat(
        const parasail_profile_t* profile,
        const_char * s2, const int s2Len,
        const int open, const int gap);

    parasail_result_t* parasail_sg_stats_striped_profile_64(
        const parasail_profile_t* profile,
        const_char * s2, const int s2Len,
        const int open, const int gap);

    parasail_result_t* parasail_sg_stats_striped_profile_32(
        const parasail_profile_t* profile,
        const_char * s2, const int s2Len,
        const int open, const int gap);

    parasail_result_t* parasail_sg_stats_striped_profile_16(
        const parasail_profile_t* profile,
        const_char * s2, const int s2Len,
        const int open, const int gap);

    parasail_result_t* parasail_sg_stats_striped_profile_8(
        const parasail_profile_t* profile,
        const_char * s2, const int s2Len,
        const int open, const int gap);

    parasail_result_t* parasail_sg_stats_striped_profile_sat(
        const parasail_profile_t* profile,
        const_char * s2, const int s2Len,
        const int open, const int gap);

    parasail_result_t* parasail_sg_stats_table_scan_profile_64(
        const parasail_profile_t* profile,
        const_char * s2, const int s2Len,
        const int open, const int gap);

    parasail_result_t* parasail_sg_stats_table_scan_profile_32(
        const parasail_profile_t* profile,
        const_char * s2, const int s2Len,
        const int open, const int gap);

    parasail_result_t* parasail_sg_stats_table_scan_profile_16(
        const parasail_profile_t* profile,
        const_char * s2, const int s2Len,
        const int open, const int gap);

    parasail_result_t* parasail_sg_stats_table_scan_profile_8(
        const parasail_profile_t* profile,
        const_char * s2, const int s2Len,
        const int open, const int gap);

    parasail_result_t* parasail_sg_stats_table_scan_profile_sat(
        const parasail_profile_t* profile,
        const_char * s2, const int s2Len,
        const int open, const int gap);

    parasail_result_t* parasail_sg_stats_table_striped_profile_64(
        const parasail_profile_t* profile,
        const_char * s2, const int s2Len,
        const int open, const int gap);

    parasail_result_t* parasail_sg_stats_table_striped_profile_32(
        const parasail_profile_t* profile,
        const_char * s2, const int s2Len,
        const int open, const int gap);

    parasail_result_t* parasail_sg_stats_table_striped_profile_16(
        const parasail_profile_t* profile,
        const_char * s2, const int s2Len,
        const int open, const int gap);

    parasail_result_t* parasail_sg_stats_table_striped_profile_8(
        const parasail_profile_t* profile,
        const_char * s2, const int s2Len,
        const int open, const int gap);

    parasail_result_t* parasail_sg_stats_table_striped_profile_sat(
        const parasail_profile_t* profile,
        const_char * s2, const int s2Len,
        const int open, const int gap);

    parasail_result_t* parasail_sg_stats_rowcol_scan_profile_64(
        const parasail_profile_t* profile,
        const_char * s2, const int s2Len,
        const int open, const int gap);

    parasail_result_t* parasail_sg_stats_rowcol_scan_profile_32(
        const parasail_profile_t* profile,
        const_char * s2, const int s2Len,
        const int open, const int gap);

    parasail_result_t* parasail_sg_stats_rowcol_scan_profile_16(
        const parasail_profile_t* profile,
        const_char * s2, const int s2Len,
        const int open, const int gap);

    parasail_result_t* parasail_sg_stats_rowcol_scan_profile_8(
        const parasail_profile_t* profile,
        const_char * s2, const int s2Len,
        const int open, const int gap);

    parasail_result_t* parasail_sg_stats_rowcol_scan_profile_sat(
        const parasail_profile_t* profile,
        const_char * s2, const int s2Len,
        const int open, const int gap);

    parasail_result_t* parasail_sg_stats_rowcol_striped_profile_64(
        const parasail_profile_t* profile,
        const_char * s2, const int s2Len,
        const int open, const int gap);

    parasail_result_t* parasail_sg_stats_rowcol_striped_profile_32(
        const parasail_profile_t* profile,
        const_char * s2, const int s2Len,
        const int open, const int gap);

    parasail_result_t* parasail_sg_stats_rowcol_striped_profile_16(
        const parasail_profile_t* profile,
        const_char * s2, const int s2Len,
        const int open, const int gap);

    parasail_result_t* parasail_sg_stats_rowcol_striped_profile_8(
        const parasail_profile_t* profile,
        const_char * s2, const int s2Len,
        const int open, const int gap);

    parasail_result_t* parasail_sg_stats_rowcol_striped_profile_sat(
        const parasail_profile_t* profile,
        const_char * s2, const int s2Len,
        const int open, const int gap);

    parasail_result_t* parasail_sw_scan_profile_64(
        const parasail_profile_t* profile,
        const_char * s2, const int s2Len,
        const int open, const int gap);

    parasail_result_t* parasail_sw_scan_profile_32(
        const parasail_profile_t* profile,
        const_char * s2, const int s2Len,
        const int open, const int gap);

    parasail_result_t* parasail_sw_scan_profile_16(
        const parasail_profile_t* profile,
        const_char * s2, const int s2Len,
        const int open, const int gap);

    parasail_result_t* parasail_sw_scan_profile_8(
        const parasail_profile_t* profile,
        const_char * s2, const int s2Len,
        const int open, const int gap);

    parasail_result_t* parasail_sw_scan_profile_sat(
        const parasail_profile_t* profile,
        const_char * s2, const int s2Len,
        const int open, const int gap);

    parasail_result_t* parasail_sw_striped_profile_64(
        const parasail_profile_t* profile,
        const_char * s2, const int s2Len,
        const int open, const int gap);

    parasail_result_t* parasail_sw_striped_profile_32(
        const parasail_profile_t* profile,
        const_char * s2, const int s2Len,
        const int open, const int gap);

    parasail_result_t* parasail_sw_striped_profile_16(
        const parasail_profile_t* profile,
        const_char * s2, const int s2Len,
        const int open, const int gap);

    parasail_result_t* parasail_sw_striped_profile_8(
        const parasail_profile_t* profile,
        const_char * s2, const int s2Len,
        const int open, const int gap);

    parasail_result_t* parasail_sw_striped_profile_sat(
        const parasail_profile_t* profile,
        const_char * s2, const int s2Len,
        const int open, const int gap);

    parasail_result_t* parasail_sw_table_scan_profile_64(
        const parasail_profile_t* profile,
        const_char * s2, const int s2Len,
        const int open, const int gap);

    parasail_result_t* parasail_sw_table_scan_profile_32(
        const parasail_profile_t* profile,
        const_char * s2, const int s2Len,
        const int open, const int gap);

    parasail_result_t* parasail_sw_table_scan_profile_16(
        const parasail_profile_t* profile,
        const_char * s2, const int s2Len,
        const int open, const int gap);

    parasail_result_t* parasail_sw_table_scan_profile_8(
        const parasail_profile_t* profile,
        const_char * s2, const int s2Len,
        const int open, const int gap);

    parasail_result_t* parasail_sw_table_scan_profile_sat(
        const parasail_profile_t* profile,
        const_char * s2, const int s2Len,
        const int open, const int gap);

    parasail_result_t* parasail_sw_table_striped_profile_64(
        const parasail_profile_t* profile,
        const_char * s2, const int s2Len,
        const int open, const int gap);

    parasail_result_t* parasail_sw_table_striped_profile_32(
        const parasail_profile_t* profile,
        const_char * s2, const int s2Len,
        const int open, const int gap);

    parasail_result_t* parasail_sw_table_striped_profile_16(
        const parasail_profile_t* profile,
        const_char * s2, const int s2Len,
        const int open, const int gap);

    parasail_result_t* parasail_sw_table_striped_profile_8(
        const parasail_profile_t* profile,
        const_char * s2, const int s2Len,
        const int open, const int gap);

    parasail_result_t* parasail_sw_table_striped_profile_sat(
        const parasail_profile_t* profile,
        const_char * s2, const int s2Len,
        const int open, const int gap);

    parasail_result_t* parasail_sw_rowcol_scan_profile_64(
        const parasail_profile_t* profile,
        const_char * s2, const int s2Len,
        const int open, const int gap);

    parasail_result_t* parasail_sw_rowcol_scan_profile_32(
        const parasail_profile_t* profile,
        const_char * s2, const int s2Len,
        const int open, const int gap);

    parasail_result_t* parasail_sw_rowcol_scan_profile_16(
        const parasail_profile_t* profile,
        const_char * s2, const int s2Len,
        const int open, const int gap);

    parasail_result_t* parasail_sw_rowcol_scan_profile_8(
        const parasail_profile_t* profile,
        const_char * s2, const int s2Len,
        const int open, const int gap);

    parasail_result_t* parasail_sw_rowcol_scan_profile_sat(
        const parasail_profile_t* profile,
        const_char * s2, const int s2Len,
        const int open, const int gap);

    parasail_result_t* parasail_sw_rowcol_striped_profile_64(
        const parasail_profile_t* profile,
        const_char * s2, const int s2Len,
        const int open, const int gap);

    parasail_result_t* parasail_sw_rowcol_striped_profile_32(
        const parasail_profile_t* profile,
        const_char * s2, const int s2Len,
        const int open, const int gap);

    parasail_result_t* parasail_sw_rowcol_striped_profile_16(
        const parasail_profile_t* profile,
        const_char * s2, const int s2Len,
        const int open, const int gap);

    parasail_result_t* parasail_sw_rowcol_striped_profile_8(
        const parasail_profile_t* profile,
        const_char * s2, const int s2Len,
        const int open, const int gap);

    parasail_result_t* parasail_sw_rowcol_striped_profile_sat(
        const parasail_profile_t* profile,
        const_char * s2, const int s2Len,
        const int open, const int gap);

    parasail_result_t* parasail_sw_stats_scan_profile_64(
        const parasail_profile_t* profile,
        const_char * s2, const int s2Len,
        const int open, const int gap);

    parasail_result_t* parasail_sw_stats_scan_profile_32(
        const parasail_profile_t* profile,
        const_char * s2, const int s2Len,
        const int open, const int gap);

    parasail_result_t* parasail_sw_stats_scan_profile_16(
        const parasail_profile_t* profile,
        const_char * s2, const int s2Len,
        const int open, const int gap);

    parasail_result_t* parasail_sw_stats_scan_profile_8(
        const parasail_profile_t* profile,
        const_char * s2, const int s2Len,
        const int open, const int gap);

    parasail_result_t* parasail_sw_stats_scan_profile_sat(
        const parasail_profile_t* profile,
        const_char * s2, const int s2Len,
        const int open, const int gap);

    parasail_result_t* parasail_sw_stats_striped_profile_64(
        const parasail_profile_t* profile,
        const_char * s2, const int s2Len,
        const int open, const int gap);

    parasail_result_t* parasail_sw_stats_striped_profile_32(
        const parasail_profile_t* profile,
        const_char * s2, const int s2Len,
        const int open, const int gap);

    parasail_result_t* parasail_sw_stats_striped_profile_16(
        const parasail_profile_t* profile,
        const_char * s2, const int s2Len,
        const int open, const int gap);

    parasail_result_t* parasail_sw_stats_striped_profile_8(
        const parasail_profile_t* profile,
        const_char * s2, const int s2Len,
        const int open, const int gap);

    parasail_result_t* parasail_sw_stats_striped_profile_sat(
        const parasail_profile_t* profile,
        const_char * s2, const int s2Len,
        const int open, const int gap);

    parasail_result_t* parasail_sw_stats_table_scan_profile_64(
        const parasail_profile_t* profile,
        const_char * s2, const int s2Len,
        const int open, const int gap);

    parasail_result_t* parasail_sw_stats_table_scan_profile_32(
        const parasail_profile_t* profile,
        const_char * s2, const int s2Len,
        const int open, const int gap);

    parasail_result_t* parasail_sw_stats_table_scan_profile_16(
        const parasail_profile_t* profile,
        const_char * s2, const int s2Len,
        const int open, const int gap);

    parasail_result_t* parasail_sw_stats_table_scan_profile_8(
        const parasail_profile_t* profile,
        const_char * s2, const int s2Len,
        const int open, const int gap);

    parasail_result_t* parasail_sw_stats_table_scan_profile_sat(
        const parasail_profile_t* profile,
        const_char * s2, const int s2Len,
        const int open, const int gap);

    parasail_result_t* parasail_sw_stats_table_striped_profile_64(
        const parasail_profile_t* profile,
        const_char * s2, const int s2Len,
        const int open, const int gap);

    parasail_result_t* parasail_sw_stats_table_striped_profile_32(
        const parasail_profile_t* profile,
        const_char * s2, const int s2Len,
        const int open, const int gap);

    parasail_result_t* parasail_sw_stats_table_striped_profile_16(
        const parasail_profile_t* profile,
        const_char * s2, const int s2Len,
        const int open, const int gap);

    parasail_result_t* parasail_sw_stats_table_striped_profile_8(
        const parasail_profile_t* profile,
        const_char * s2, const int s2Len,
        const int open, const int gap);

    parasail_result_t* parasail_sw_stats_table_striped_profile_sat(
        const parasail_profile_t* profile,
        const_char * s2, const int s2Len,
        const int open, const int gap);

    parasail_result_t* parasail_sw_stats_rowcol_scan_profile_64(
        const parasail_profile_t* profile,
        const_char * s2, const int s2Len,
        const int open, const int gap);

    parasail_result_t* parasail_sw_stats_rowcol_scan_profile_32(
        const parasail_profile_t* profile,
        const_char * s2, const int s2Len,
        const int open, const int gap);

    parasail_result_t* parasail_sw_stats_rowcol_scan_profile_16(
        const parasail_profile_t* profile,
        const_char * s2, const int s2Len,
        const int open, const int gap);

    parasail_result_t* parasail_sw_stats_rowcol_scan_profile_8(
        const parasail_profile_t* profile,
        const_char * s2, const int s2Len,
        const int open, const int gap);

    parasail_result_t* parasail_sw_stats_rowcol_scan_profile_sat(
        const parasail_profile_t* profile,
        const_char * s2, const int s2Len,
        const int open, const int gap);

    parasail_result_t* parasail_sw_stats_rowcol_striped_profile_64(
        const parasail_profile_t* profile,
        const_char * s2, const int s2Len,
        const int open, const int gap);

    parasail_result_t* parasail_sw_stats_rowcol_striped_profile_32(
        const parasail_profile_t* profile,
        const_char * s2, const int s2Len,
        const int open, const int gap);

    parasail_result_t* parasail_sw_stats_rowcol_striped_profile_16(
        const parasail_profile_t* profile,
        const_char * s2, const int s2Len,
        const int open, const int gap);

    parasail_result_t* parasail_sw_stats_rowcol_striped_profile_8(
        const parasail_profile_t* profile,
        const_char * s2, const int s2Len,
        const int open, const int gap);

    parasail_result_t* parasail_sw_stats_rowcol_striped_profile_sat(
        const parasail_profile_t* profile,
        const_char * s2, const int s2Len,
        const int open, const int gap);

    parasail_result_t* parasail_sw_blocked_32(
        const_char * s1, const int s1Len,
        const_char * s2, const int s2Len,
        const int open, const int gap,
        const parasail_matrix_t* matrix);

    parasail_result_t* parasail_sw_blocked_16(
        const_char * s1, const int s1Len,
        const_char * s2, const int s2Len,
        const int open, const int gap,
        const parasail_matrix_t* matrix);

    parasail_result_t* parasail_sw_table_blocked_32(
        const_char * s1, const int s1Len,
        const_char * s2, const int s2Len,
        const int open, const int gap,
        const parasail_matrix_t* matrix);

    parasail_result_t* parasail_sw_table_blocked_16(
        const_char * s1, const int s1Len,
        const_char * s2, const int s2Len,
        const int open, const int gap,
        const parasail_matrix_t* matrix);

    parasail_result_t* parasail_sw_rowcol_blocked_32(
        const_char * s1, const int s1Len,
        const_char * s2, const int s2Len,
        const int open, const int gap,
        const parasail_matrix_t* matrix);

    parasail_result_t* parasail_sw_rowcol_blocked_16(
        const_char * s1, const int s1Len,
        const_char * s2, const int s2Len,
        const int open, const int gap,
        const parasail_matrix_t* matrix);


cdef np.ndarray to_ndarray(object base, int * data, np.npy_intp length):
    cdef np.ndarray[np.int32_t, ndim=1] ndarray
    ndarray = np.PyArray_SimpleNewFromData(1, &length, np.NPY_INT32, data)
    Py_INCREF(base)
    ndarray.base = <PyObject*>base
    return ndarray

cdef class Result:
    cdef parasail_result_t *_c_object
    cdef int s1Len
    cdef int s2Len
    def __dealloc__(self):
        if self._c_object is not NULL:
            parasail_result_free(self._c_object)
    @staticmethod
    cdef create(parasail_result_t *c_object, s1Len, s2Len):
        p = Result()
        p._c_object = c_object
        p.s1Len = s1Len
        p.s2Len = s2Len
        return p
    property saturated:
        def __get__(self): return self._c_object.saturated
    property score:
        def __get__(self): return self._c_object.score
    property matches:
        def __get__(self): return self._c_object.matches
    property similar:
        def __get__(self): return self._c_object.similar
    property length:
        def __get__(self): return self._c_object.length
    cdef get_table(self, int * table):
        if not table:
            return None
        else:
            array = to_ndarray(self, table, self.s1Len * self.s2Len)
            return array.reshape((self.s1Len, self.s2Len))
    property score_table:
        def __get__(self):
            return self.get_table(self._c_object.score_table)
    property matches_table:
        def __get__(self):
            return self.get_table(self._c_object.matches_table)
    property similar_table:
        def __get__(self):
            return self.get_table(self._c_object.similar_table)
    property length_table:
        def __get__(self):
            return self.get_table(self._c_object.length_table)
    cdef get_row(self, int * row):
        if not row:
            return None
        else:
            return to_ndarray(self, row, self.s2Len)
    property score_row:
        def __get__(self):
            return self.get_row(self._c_object.score_row)
    property matches_row:
        def __get__(self):
            return self.get_row(self._c_object.matches_row)
    property similar_row:
        def __get__(self):
            return self.get_row(self._c_object.similar_row)
    property length_row:
        def __get__(self):
            return self.get_row(self._c_object.length_row)
    cdef get_col(self, int * col):
        if not col:
            return None
        else:
            return to_ndarray(self, col, self.s1Len)
    property score_col:
        def __get__(self):
            return self.get_col(self._c_object.score_col)
    property matches_col:
        def __get__(self):
            return self.get_col(self._c_object.matches_col)
    property similar_col:
        def __get__(self):
            return self.get_col(self._c_object.similar_col)
    property length_col:
        def __get__(self):
            return self.get_col(self._c_object.length_col)
    def __str__(self):
        return str(self.score)
    def __int__(self):
        return self.score
    def __long__(self):
        return self.score


cdef class Matrix:
    cdef const parasail_matrix_t *_c_object
    def __dealloc__(self):
        if self._c_object is not NULL:
            if self._c_object.need_free:
                parasail_matrix_free(<parasail_matrix_t*>self._c_object)
    @staticmethod
    cdef create(const parasail_matrix_t *c_object):
        p = Matrix()
        p._c_object = c_object
        return p
    property name:
        def __get__(self): return self._c_object.name
    property size:
        def __get__(self): return self._c_object.size
    property matrix:
        def __get__(self):
            size = self.size
            array = to_ndarray(self, self._c_object.matrix, size*size)
            return array.reshape((size, size))
    def __str__(self):
        return str(self.matrix)

def matrix_create(const char* alphabet, int match, int mismatch):
    cdef parasail_matrix_t* matrix = parasail_matrix_create(
            alphabet, match, mismatch)
    return Matrix.create(matrix)


cdef extern from "parasail/matrices/blosum100.h":
    const parasail_matrix_t parasail_blosum100
cdef extern from "parasail/matrices/blosum30.h":
    const parasail_matrix_t parasail_blosum30
cdef extern from "parasail/matrices/blosum35.h":
    const parasail_matrix_t parasail_blosum35
cdef extern from "parasail/matrices/blosum40.h":
    const parasail_matrix_t parasail_blosum40
cdef extern from "parasail/matrices/blosum45.h":
    const parasail_matrix_t parasail_blosum45
cdef extern from "parasail/matrices/blosum50.h":
    const parasail_matrix_t parasail_blosum50
cdef extern from "parasail/matrices/blosum55.h":
    const parasail_matrix_t parasail_blosum55
cdef extern from "parasail/matrices/blosum60.h":
    const parasail_matrix_t parasail_blosum60
cdef extern from "parasail/matrices/blosum62.h":
    const parasail_matrix_t parasail_blosum62
cdef extern from "parasail/matrices/blosum65.h":
    const parasail_matrix_t parasail_blosum65
cdef extern from "parasail/matrices/blosum70.h":
    const parasail_matrix_t parasail_blosum70
cdef extern from "parasail/matrices/blosum75.h":
    const parasail_matrix_t parasail_blosum75
cdef extern from "parasail/matrices/blosum80.h":
    const parasail_matrix_t parasail_blosum80
cdef extern from "parasail/matrices/blosum85.h":
    const parasail_matrix_t parasail_blosum85
cdef extern from "parasail/matrices/blosum90.h":
    const parasail_matrix_t parasail_blosum90
cdef extern from "parasail/matrices/pam10.h":
    const parasail_matrix_t parasail_pam10
cdef extern from "parasail/matrices/pam100.h":
    const parasail_matrix_t parasail_pam100
cdef extern from "parasail/matrices/pam110.h":
    const parasail_matrix_t parasail_pam110
cdef extern from "parasail/matrices/pam120.h":
    const parasail_matrix_t parasail_pam120
cdef extern from "parasail/matrices/pam130.h":
    const parasail_matrix_t parasail_pam130
cdef extern from "parasail/matrices/pam140.h":
    const parasail_matrix_t parasail_pam140
cdef extern from "parasail/matrices/pam150.h":
    const parasail_matrix_t parasail_pam150
cdef extern from "parasail/matrices/pam160.h":
    const parasail_matrix_t parasail_pam160
cdef extern from "parasail/matrices/pam170.h":
    const parasail_matrix_t parasail_pam170
cdef extern from "parasail/matrices/pam180.h":
    const parasail_matrix_t parasail_pam180
cdef extern from "parasail/matrices/pam190.h":
    const parasail_matrix_t parasail_pam190
cdef extern from "parasail/matrices/pam20.h":
    const parasail_matrix_t parasail_pam20
cdef extern from "parasail/matrices/pam200.h":
    const parasail_matrix_t parasail_pam200
cdef extern from "parasail/matrices/pam210.h":
    const parasail_matrix_t parasail_pam210
cdef extern from "parasail/matrices/pam220.h":
    const parasail_matrix_t parasail_pam220
cdef extern from "parasail/matrices/pam230.h":
    const parasail_matrix_t parasail_pam230
cdef extern from "parasail/matrices/pam240.h":
    const parasail_matrix_t parasail_pam240
cdef extern from "parasail/matrices/pam250.h":
    const parasail_matrix_t parasail_pam250
cdef extern from "parasail/matrices/pam260.h":
    const parasail_matrix_t parasail_pam260
cdef extern from "parasail/matrices/pam270.h":
    const parasail_matrix_t parasail_pam270
cdef extern from "parasail/matrices/pam280.h":
    const parasail_matrix_t parasail_pam280
cdef extern from "parasail/matrices/pam290.h":
    const parasail_matrix_t parasail_pam290
cdef extern from "parasail/matrices/pam30.h":
    const parasail_matrix_t parasail_pam30
cdef extern from "parasail/matrices/pam300.h":
    const parasail_matrix_t parasail_pam300
cdef extern from "parasail/matrices/pam310.h":
    const parasail_matrix_t parasail_pam310
cdef extern from "parasail/matrices/pam320.h":
    const parasail_matrix_t parasail_pam320
cdef extern from "parasail/matrices/pam330.h":
    const parasail_matrix_t parasail_pam330
cdef extern from "parasail/matrices/pam340.h":
    const parasail_matrix_t parasail_pam340
cdef extern from "parasail/matrices/pam350.h":
    const parasail_matrix_t parasail_pam350
cdef extern from "parasail/matrices/pam360.h":
    const parasail_matrix_t parasail_pam360
cdef extern from "parasail/matrices/pam370.h":
    const parasail_matrix_t parasail_pam370
cdef extern from "parasail/matrices/pam380.h":
    const parasail_matrix_t parasail_pam380
cdef extern from "parasail/matrices/pam390.h":
    const parasail_matrix_t parasail_pam390
cdef extern from "parasail/matrices/pam40.h":
    const parasail_matrix_t parasail_pam40
cdef extern from "parasail/matrices/pam400.h":
    const parasail_matrix_t parasail_pam400
cdef extern from "parasail/matrices/pam410.h":
    const parasail_matrix_t parasail_pam410
cdef extern from "parasail/matrices/pam420.h":
    const parasail_matrix_t parasail_pam420
cdef extern from "parasail/matrices/pam430.h":
    const parasail_matrix_t parasail_pam430
cdef extern from "parasail/matrices/pam440.h":
    const parasail_matrix_t parasail_pam440
cdef extern from "parasail/matrices/pam450.h":
    const parasail_matrix_t parasail_pam450
cdef extern from "parasail/matrices/pam460.h":
    const parasail_matrix_t parasail_pam460
cdef extern from "parasail/matrices/pam470.h":
    const parasail_matrix_t parasail_pam470
cdef extern from "parasail/matrices/pam480.h":
    const parasail_matrix_t parasail_pam480
cdef extern from "parasail/matrices/pam490.h":
    const parasail_matrix_t parasail_pam490
cdef extern from "parasail/matrices/pam50.h":
    const parasail_matrix_t parasail_pam50
cdef extern from "parasail/matrices/pam500.h":
    const parasail_matrix_t parasail_pam500
cdef extern from "parasail/matrices/pam60.h":
    const parasail_matrix_t parasail_pam60
cdef extern from "parasail/matrices/pam70.h":
    const parasail_matrix_t parasail_pam70
cdef extern from "parasail/matrices/pam80.h":
    const parasail_matrix_t parasail_pam80
cdef extern from "parasail/matrices/pam90.h":
    const parasail_matrix_t parasail_pam90
blosum100 = Matrix.create(&parasail_blosum100)
blosum30 = Matrix.create(&parasail_blosum30)
blosum35 = Matrix.create(&parasail_blosum35)
blosum40 = Matrix.create(&parasail_blosum40)
blosum45 = Matrix.create(&parasail_blosum45)
blosum50 = Matrix.create(&parasail_blosum50)
blosum55 = Matrix.create(&parasail_blosum55)
blosum60 = Matrix.create(&parasail_blosum60)
blosum62 = Matrix.create(&parasail_blosum62)
blosum65 = Matrix.create(&parasail_blosum65)
blosum70 = Matrix.create(&parasail_blosum70)
blosum75 = Matrix.create(&parasail_blosum75)
blosum80 = Matrix.create(&parasail_blosum80)
blosum85 = Matrix.create(&parasail_blosum85)
blosum90 = Matrix.create(&parasail_blosum90)
pam10 = Matrix.create(&parasail_pam10)
pam100 = Matrix.create(&parasail_pam100)
pam110 = Matrix.create(&parasail_pam110)
pam120 = Matrix.create(&parasail_pam120)
pam130 = Matrix.create(&parasail_pam130)
pam140 = Matrix.create(&parasail_pam140)
pam150 = Matrix.create(&parasail_pam150)
pam160 = Matrix.create(&parasail_pam160)
pam170 = Matrix.create(&parasail_pam170)
pam180 = Matrix.create(&parasail_pam180)
pam190 = Matrix.create(&parasail_pam190)
pam20 = Matrix.create(&parasail_pam20)
pam200 = Matrix.create(&parasail_pam200)
pam210 = Matrix.create(&parasail_pam210)
pam220 = Matrix.create(&parasail_pam220)
pam230 = Matrix.create(&parasail_pam230)
pam240 = Matrix.create(&parasail_pam240)
pam250 = Matrix.create(&parasail_pam250)
pam260 = Matrix.create(&parasail_pam260)
pam270 = Matrix.create(&parasail_pam270)
pam280 = Matrix.create(&parasail_pam280)
pam290 = Matrix.create(&parasail_pam290)
pam30 = Matrix.create(&parasail_pam30)
pam300 = Matrix.create(&parasail_pam300)
pam310 = Matrix.create(&parasail_pam310)
pam320 = Matrix.create(&parasail_pam320)
pam330 = Matrix.create(&parasail_pam330)
pam340 = Matrix.create(&parasail_pam340)
pam350 = Matrix.create(&parasail_pam350)
pam360 = Matrix.create(&parasail_pam360)
pam370 = Matrix.create(&parasail_pam370)
pam380 = Matrix.create(&parasail_pam380)
pam390 = Matrix.create(&parasail_pam390)
pam40 = Matrix.create(&parasail_pam40)
pam400 = Matrix.create(&parasail_pam400)
pam410 = Matrix.create(&parasail_pam410)
pam420 = Matrix.create(&parasail_pam420)
pam430 = Matrix.create(&parasail_pam430)
pam440 = Matrix.create(&parasail_pam440)
pam450 = Matrix.create(&parasail_pam450)
pam460 = Matrix.create(&parasail_pam460)
pam470 = Matrix.create(&parasail_pam470)
pam480 = Matrix.create(&parasail_pam480)
pam490 = Matrix.create(&parasail_pam490)
pam50 = Matrix.create(&parasail_pam50)
pam500 = Matrix.create(&parasail_pam500)
pam60 = Matrix.create(&parasail_pam60)
pam70 = Matrix.create(&parasail_pam70)
pam80 = Matrix.create(&parasail_pam80)
pam90 = Matrix.create(&parasail_pam90)

cdef class Profile:
    cdef parasail_profile_t *_c_object
    cdef Matrix matrix
    def __init__(self, const_char * s1, Matrix matrix not None, bits):
        if bits not in [8,16,32,64,"sat"]:
            raise ValueError('bits must be one of [8,16,32,64,"sat"]')
        self.create(s1, matrix, bits)
    def __dealloc__(self):
        if self._c_object is not NULL:
            parasail_profile_free(self._c_object)
    cdef create(self, const_char * s1, Matrix matrix, bits):
        cdef size_t t1 = len(s1)
        cdef int l1 = <int>t1
        if 8 == bits:
            self._c_object = parasail_profile_create_8(s1, l1, matrix._c_object)
        elif 16 == bits:
            self._c_object = parasail_profile_create_16(s1, l1, matrix._c_object)
        elif 32 == bits:
            self._c_object = parasail_profile_create_32(s1, l1, matrix._c_object)
        elif 64 == bits:
            self._c_object = parasail_profile_create_64(s1, l1, matrix._c_object)
        elif "sat" == bits:
            self._c_object = parasail_profile_create_sat(s1, l1, matrix._c_object)
        self.matrix = matrix
    property s1:
        def __get__(self): return self._c_object.s1
    property matrix:
        def __get__(self): return self.matrix


def nw(
        const_char * s1,
        const_char * s2,
        const int open, const int gap,
        Matrix matrix not None):
    cdef size_t t1 = len(s1)
    cdef size_t t2 = len(s2)
    cdef int l1 = <int>t1
    cdef int l2 = <int>t2
    assert l1 == t1
    assert l2 == t2
    return Result.create(parasail_nw(s1,l1,s2,l2,open,gap,matrix._c_object), l1, l2)

def nw_scan(
        const_char * s1,
        const_char * s2,
        const int open, const int gap,
        Matrix matrix not None):
    cdef size_t t1 = len(s1)
    cdef size_t t2 = len(s2)
    cdef int l1 = <int>t1
    cdef int l2 = <int>t2
    assert l1 == t1
    assert l2 == t2
    return Result.create(parasail_nw_scan(s1,l1,s2,l2,open,gap,matrix._c_object), l1, l2)

def nw_table(
        const_char * s1,
        const_char * s2,
        const int open, const int gap,
        Matrix matrix not None):
    cdef size_t t1 = len(s1)
    cdef size_t t2 = len(s2)
    cdef int l1 = <int>t1
    cdef int l2 = <int>t2
    assert l1 == t1
    assert l2 == t2
    return Result.create(parasail_nw_table(s1,l1,s2,l2,open,gap,matrix._c_object), l1, l2)

def nw_table_scan(
        const_char * s1,
        const_char * s2,
        const int open, const int gap,
        Matrix matrix not None):
    cdef size_t t1 = len(s1)
    cdef size_t t2 = len(s2)
    cdef int l1 = <int>t1
    cdef int l2 = <int>t2
    assert l1 == t1
    assert l2 == t2
    return Result.create(parasail_nw_table_scan(s1,l1,s2,l2,open,gap,matrix._c_object), l1, l2)

def nw_rowcol(
        const_char * s1,
        const_char * s2,
        const int open, const int gap,
        Matrix matrix not None):
    cdef size_t t1 = len(s1)
    cdef size_t t2 = len(s2)
    cdef int l1 = <int>t1
    cdef int l2 = <int>t2
    assert l1 == t1
    assert l2 == t2
    return Result.create(parasail_nw_rowcol(s1,l1,s2,l2,open,gap,matrix._c_object), l1, l2)

def nw_rowcol_scan(
        const_char * s1,
        const_char * s2,
        const int open, const int gap,
        Matrix matrix not None):
    cdef size_t t1 = len(s1)
    cdef size_t t2 = len(s2)
    cdef int l1 = <int>t1
    cdef int l2 = <int>t2
    assert l1 == t1
    assert l2 == t2
    return Result.create(parasail_nw_rowcol_scan(s1,l1,s2,l2,open,gap,matrix._c_object), l1, l2)

def nw_stats(
        const_char * s1,
        const_char * s2,
        const int open, const int gap,
        Matrix matrix not None):
    cdef size_t t1 = len(s1)
    cdef size_t t2 = len(s2)
    cdef int l1 = <int>t1
    cdef int l2 = <int>t2
    assert l1 == t1
    assert l2 == t2
    return Result.create(parasail_nw_stats(s1,l1,s2,l2,open,gap,matrix._c_object), l1, l2)

def nw_stats_scan(
        const_char * s1,
        const_char * s2,
        const int open, const int gap,
        Matrix matrix not None):
    cdef size_t t1 = len(s1)
    cdef size_t t2 = len(s2)
    cdef int l1 = <int>t1
    cdef int l2 = <int>t2
    assert l1 == t1
    assert l2 == t2
    return Result.create(parasail_nw_stats_scan(s1,l1,s2,l2,open,gap,matrix._c_object), l1, l2)

def nw_stats_table(
        const_char * s1,
        const_char * s2,
        const int open, const int gap,
        Matrix matrix not None):
    cdef size_t t1 = len(s1)
    cdef size_t t2 = len(s2)
    cdef int l1 = <int>t1
    cdef int l2 = <int>t2
    assert l1 == t1
    assert l2 == t2
    return Result.create(parasail_nw_stats_table(s1,l1,s2,l2,open,gap,matrix._c_object), l1, l2)

def nw_stats_table_scan(
        const_char * s1,
        const_char * s2,
        const int open, const int gap,
        Matrix matrix not None):
    cdef size_t t1 = len(s1)
    cdef size_t t2 = len(s2)
    cdef int l1 = <int>t1
    cdef int l2 = <int>t2
    assert l1 == t1
    assert l2 == t2
    return Result.create(parasail_nw_stats_table_scan(s1,l1,s2,l2,open,gap,matrix._c_object), l1, l2)

def nw_stats_rowcol(
        const_char * s1,
        const_char * s2,
        const int open, const int gap,
        Matrix matrix not None):
    cdef size_t t1 = len(s1)
    cdef size_t t2 = len(s2)
    cdef int l1 = <int>t1
    cdef int l2 = <int>t2
    assert l1 == t1
    assert l2 == t2
    return Result.create(parasail_nw_stats_rowcol(s1,l1,s2,l2,open,gap,matrix._c_object), l1, l2)

def nw_stats_rowcol_scan(
        const_char * s1,
        const_char * s2,
        const int open, const int gap,
        Matrix matrix not None):
    cdef size_t t1 = len(s1)
    cdef size_t t2 = len(s2)
    cdef int l1 = <int>t1
    cdef int l2 = <int>t2
    assert l1 == t1
    assert l2 == t2
    return Result.create(parasail_nw_stats_rowcol_scan(s1,l1,s2,l2,open,gap,matrix._c_object), l1, l2)

def sg(
        const_char * s1,
        const_char * s2,
        const int open, const int gap,
        Matrix matrix not None):
    cdef size_t t1 = len(s1)
    cdef size_t t2 = len(s2)
    cdef int l1 = <int>t1
    cdef int l2 = <int>t2
    assert l1 == t1
    assert l2 == t2
    return Result.create(parasail_sg(s1,l1,s2,l2,open,gap,matrix._c_object), l1, l2)

def sg_scan(
        const_char * s1,
        const_char * s2,
        const int open, const int gap,
        Matrix matrix not None):
    cdef size_t t1 = len(s1)
    cdef size_t t2 = len(s2)
    cdef int l1 = <int>t1
    cdef int l2 = <int>t2
    assert l1 == t1
    assert l2 == t2
    return Result.create(parasail_sg_scan(s1,l1,s2,l2,open,gap,matrix._c_object), l1, l2)

def sg_table(
        const_char * s1,
        const_char * s2,
        const int open, const int gap,
        Matrix matrix not None):
    cdef size_t t1 = len(s1)
    cdef size_t t2 = len(s2)
    cdef int l1 = <int>t1
    cdef int l2 = <int>t2
    assert l1 == t1
    assert l2 == t2
    return Result.create(parasail_sg_table(s1,l1,s2,l2,open,gap,matrix._c_object), l1, l2)

def sg_table_scan(
        const_char * s1,
        const_char * s2,
        const int open, const int gap,
        Matrix matrix not None):
    cdef size_t t1 = len(s1)
    cdef size_t t2 = len(s2)
    cdef int l1 = <int>t1
    cdef int l2 = <int>t2
    assert l1 == t1
    assert l2 == t2
    return Result.create(parasail_sg_table_scan(s1,l1,s2,l2,open,gap,matrix._c_object), l1, l2)

def sg_rowcol(
        const_char * s1,
        const_char * s2,
        const int open, const int gap,
        Matrix matrix not None):
    cdef size_t t1 = len(s1)
    cdef size_t t2 = len(s2)
    cdef int l1 = <int>t1
    cdef int l2 = <int>t2
    assert l1 == t1
    assert l2 == t2
    return Result.create(parasail_sg_rowcol(s1,l1,s2,l2,open,gap,matrix._c_object), l1, l2)

def sg_rowcol_scan(
        const_char * s1,
        const_char * s2,
        const int open, const int gap,
        Matrix matrix not None):
    cdef size_t t1 = len(s1)
    cdef size_t t2 = len(s2)
    cdef int l1 = <int>t1
    cdef int l2 = <int>t2
    assert l1 == t1
    assert l2 == t2
    return Result.create(parasail_sg_rowcol_scan(s1,l1,s2,l2,open,gap,matrix._c_object), l1, l2)

def sg_stats(
        const_char * s1,
        const_char * s2,
        const int open, const int gap,
        Matrix matrix not None):
    cdef size_t t1 = len(s1)
    cdef size_t t2 = len(s2)
    cdef int l1 = <int>t1
    cdef int l2 = <int>t2
    assert l1 == t1
    assert l2 == t2
    return Result.create(parasail_sg_stats(s1,l1,s2,l2,open,gap,matrix._c_object), l1, l2)

def sg_stats_scan(
        const_char * s1,
        const_char * s2,
        const int open, const int gap,
        Matrix matrix not None):
    cdef size_t t1 = len(s1)
    cdef size_t t2 = len(s2)
    cdef int l1 = <int>t1
    cdef int l2 = <int>t2
    assert l1 == t1
    assert l2 == t2
    return Result.create(parasail_sg_stats_scan(s1,l1,s2,l2,open,gap,matrix._c_object), l1, l2)

def sg_stats_table(
        const_char * s1,
        const_char * s2,
        const int open, const int gap,
        Matrix matrix not None):
    cdef size_t t1 = len(s1)
    cdef size_t t2 = len(s2)
    cdef int l1 = <int>t1
    cdef int l2 = <int>t2
    assert l1 == t1
    assert l2 == t2
    return Result.create(parasail_sg_stats_table(s1,l1,s2,l2,open,gap,matrix._c_object), l1, l2)

def sg_stats_table_scan(
        const_char * s1,
        const_char * s2,
        const int open, const int gap,
        Matrix matrix not None):
    cdef size_t t1 = len(s1)
    cdef size_t t2 = len(s2)
    cdef int l1 = <int>t1
    cdef int l2 = <int>t2
    assert l1 == t1
    assert l2 == t2
    return Result.create(parasail_sg_stats_table_scan(s1,l1,s2,l2,open,gap,matrix._c_object), l1, l2)

def sg_stats_rowcol(
        const_char * s1,
        const_char * s2,
        const int open, const int gap,
        Matrix matrix not None):
    cdef size_t t1 = len(s1)
    cdef size_t t2 = len(s2)
    cdef int l1 = <int>t1
    cdef int l2 = <int>t2
    assert l1 == t1
    assert l2 == t2
    return Result.create(parasail_sg_stats_rowcol(s1,l1,s2,l2,open,gap,matrix._c_object), l1, l2)

def sg_stats_rowcol_scan(
        const_char * s1,
        const_char * s2,
        const int open, const int gap,
        Matrix matrix not None):
    cdef size_t t1 = len(s1)
    cdef size_t t2 = len(s2)
    cdef int l1 = <int>t1
    cdef int l2 = <int>t2
    assert l1 == t1
    assert l2 == t2
    return Result.create(parasail_sg_stats_rowcol_scan(s1,l1,s2,l2,open,gap,matrix._c_object), l1, l2)

def sw(
        const_char * s1,
        const_char * s2,
        const int open, const int gap,
        Matrix matrix not None):
    cdef size_t t1 = len(s1)
    cdef size_t t2 = len(s2)
    cdef int l1 = <int>t1
    cdef int l2 = <int>t2
    assert l1 == t1
    assert l2 == t2
    return Result.create(parasail_sw(s1,l1,s2,l2,open,gap,matrix._c_object), l1, l2)

def sw_scan(
        const_char * s1,
        const_char * s2,
        const int open, const int gap,
        Matrix matrix not None):
    cdef size_t t1 = len(s1)
    cdef size_t t2 = len(s2)
    cdef int l1 = <int>t1
    cdef int l2 = <int>t2
    assert l1 == t1
    assert l2 == t2
    return Result.create(parasail_sw_scan(s1,l1,s2,l2,open,gap,matrix._c_object), l1, l2)

def sw_table(
        const_char * s1,
        const_char * s2,
        const int open, const int gap,
        Matrix matrix not None):
    cdef size_t t1 = len(s1)
    cdef size_t t2 = len(s2)
    cdef int l1 = <int>t1
    cdef int l2 = <int>t2
    assert l1 == t1
    assert l2 == t2
    return Result.create(parasail_sw_table(s1,l1,s2,l2,open,gap,matrix._c_object), l1, l2)

def sw_table_scan(
        const_char * s1,
        const_char * s2,
        const int open, const int gap,
        Matrix matrix not None):
    cdef size_t t1 = len(s1)
    cdef size_t t2 = len(s2)
    cdef int l1 = <int>t1
    cdef int l2 = <int>t2
    assert l1 == t1
    assert l2 == t2
    return Result.create(parasail_sw_table_scan(s1,l1,s2,l2,open,gap,matrix._c_object), l1, l2)

def sw_rowcol(
        const_char * s1,
        const_char * s2,
        const int open, const int gap,
        Matrix matrix not None):
    cdef size_t t1 = len(s1)
    cdef size_t t2 = len(s2)
    cdef int l1 = <int>t1
    cdef int l2 = <int>t2
    assert l1 == t1
    assert l2 == t2
    return Result.create(parasail_sw_rowcol(s1,l1,s2,l2,open,gap,matrix._c_object), l1, l2)

def sw_rowcol_scan(
        const_char * s1,
        const_char * s2,
        const int open, const int gap,
        Matrix matrix not None):
    cdef size_t t1 = len(s1)
    cdef size_t t2 = len(s2)
    cdef int l1 = <int>t1
    cdef int l2 = <int>t2
    assert l1 == t1
    assert l2 == t2
    return Result.create(parasail_sw_rowcol_scan(s1,l1,s2,l2,open,gap,matrix._c_object), l1, l2)

def sw_stats(
        const_char * s1,
        const_char * s2,
        const int open, const int gap,
        Matrix matrix not None):
    cdef size_t t1 = len(s1)
    cdef size_t t2 = len(s2)
    cdef int l1 = <int>t1
    cdef int l2 = <int>t2
    assert l1 == t1
    assert l2 == t2
    return Result.create(parasail_sw_stats(s1,l1,s2,l2,open,gap,matrix._c_object), l1, l2)

def sw_stats_scan(
        const_char * s1,
        const_char * s2,
        const int open, const int gap,
        Matrix matrix not None):
    cdef size_t t1 = len(s1)
    cdef size_t t2 = len(s2)
    cdef int l1 = <int>t1
    cdef int l2 = <int>t2
    assert l1 == t1
    assert l2 == t2
    return Result.create(parasail_sw_stats_scan(s1,l1,s2,l2,open,gap,matrix._c_object), l1, l2)

def sw_stats_table(
        const_char * s1,
        const_char * s2,
        const int open, const int gap,
        Matrix matrix not None):
    cdef size_t t1 = len(s1)
    cdef size_t t2 = len(s2)
    cdef int l1 = <int>t1
    cdef int l2 = <int>t2
    assert l1 == t1
    assert l2 == t2
    return Result.create(parasail_sw_stats_table(s1,l1,s2,l2,open,gap,matrix._c_object), l1, l2)

def sw_stats_table_scan(
        const_char * s1,
        const_char * s2,
        const int open, const int gap,
        Matrix matrix not None):
    cdef size_t t1 = len(s1)
    cdef size_t t2 = len(s2)
    cdef int l1 = <int>t1
    cdef int l2 = <int>t2
    assert l1 == t1
    assert l2 == t2
    return Result.create(parasail_sw_stats_table_scan(s1,l1,s2,l2,open,gap,matrix._c_object), l1, l2)

def sw_stats_rowcol(
        const_char * s1,
        const_char * s2,
        const int open, const int gap,
        Matrix matrix not None):
    cdef size_t t1 = len(s1)
    cdef size_t t2 = len(s2)
    cdef int l1 = <int>t1
    cdef int l2 = <int>t2
    assert l1 == t1
    assert l2 == t2
    return Result.create(parasail_sw_stats_rowcol(s1,l1,s2,l2,open,gap,matrix._c_object), l1, l2)

def sw_stats_rowcol_scan(
        const_char * s1,
        const_char * s2,
        const int open, const int gap,
        Matrix matrix not None):
    cdef size_t t1 = len(s1)
    cdef size_t t2 = len(s2)
    cdef int l1 = <int>t1
    cdef int l2 = <int>t2
    assert l1 == t1
    assert l2 == t2
    return Result.create(parasail_sw_stats_rowcol_scan(s1,l1,s2,l2,open,gap,matrix._c_object), l1, l2)

def nw_scan_64(
        const_char * s1,
        const_char * s2,
        const int open, const int gap,
        Matrix matrix not None):
    cdef size_t t1 = len(s1)
    cdef size_t t2 = len(s2)
    cdef int l1 = <int>t1
    cdef int l2 = <int>t2
    assert l1 == t1
    assert l2 == t2
    return Result.create(parasail_nw_scan_64(s1,l1,s2,l2,open,gap,matrix._c_object), l1, l2)

def nw_scan_32(
        const_char * s1,
        const_char * s2,
        const int open, const int gap,
        Matrix matrix not None):
    cdef size_t t1 = len(s1)
    cdef size_t t2 = len(s2)
    cdef int l1 = <int>t1
    cdef int l2 = <int>t2
    assert l1 == t1
    assert l2 == t2
    return Result.create(parasail_nw_scan_32(s1,l1,s2,l2,open,gap,matrix._c_object), l1, l2)

def nw_scan_16(
        const_char * s1,
        const_char * s2,
        const int open, const int gap,
        Matrix matrix not None):
    cdef size_t t1 = len(s1)
    cdef size_t t2 = len(s2)
    cdef int l1 = <int>t1
    cdef int l2 = <int>t2
    assert l1 == t1
    assert l2 == t2
    return Result.create(parasail_nw_scan_16(s1,l1,s2,l2,open,gap,matrix._c_object), l1, l2)

def nw_scan_8(
        const_char * s1,
        const_char * s2,
        const int open, const int gap,
        Matrix matrix not None):
    cdef size_t t1 = len(s1)
    cdef size_t t2 = len(s2)
    cdef int l1 = <int>t1
    cdef int l2 = <int>t2
    assert l1 == t1
    assert l2 == t2
    return Result.create(parasail_nw_scan_8(s1,l1,s2,l2,open,gap,matrix._c_object), l1, l2)

def nw_scan_sat(
        const_char * s1,
        const_char * s2,
        const int open, const int gap,
        Matrix matrix not None):
    cdef size_t t1 = len(s1)
    cdef size_t t2 = len(s2)
    cdef int l1 = <int>t1
    cdef int l2 = <int>t2
    assert l1 == t1
    assert l2 == t2
    return Result.create(parasail_nw_scan_sat(s1,l1,s2,l2,open,gap,matrix._c_object), l1, l2)

def nw_striped_64(
        const_char * s1,
        const_char * s2,
        const int open, const int gap,
        Matrix matrix not None):
    cdef size_t t1 = len(s1)
    cdef size_t t2 = len(s2)
    cdef int l1 = <int>t1
    cdef int l2 = <int>t2
    assert l1 == t1
    assert l2 == t2
    return Result.create(parasail_nw_striped_64(s1,l1,s2,l2,open,gap,matrix._c_object), l1, l2)

def nw_striped_32(
        const_char * s1,
        const_char * s2,
        const int open, const int gap,
        Matrix matrix not None):
    cdef size_t t1 = len(s1)
    cdef size_t t2 = len(s2)
    cdef int l1 = <int>t1
    cdef int l2 = <int>t2
    assert l1 == t1
    assert l2 == t2
    return Result.create(parasail_nw_striped_32(s1,l1,s2,l2,open,gap,matrix._c_object), l1, l2)

def nw_striped_16(
        const_char * s1,
        const_char * s2,
        const int open, const int gap,
        Matrix matrix not None):
    cdef size_t t1 = len(s1)
    cdef size_t t2 = len(s2)
    cdef int l1 = <int>t1
    cdef int l2 = <int>t2
    assert l1 == t1
    assert l2 == t2
    return Result.create(parasail_nw_striped_16(s1,l1,s2,l2,open,gap,matrix._c_object), l1, l2)

def nw_striped_8(
        const_char * s1,
        const_char * s2,
        const int open, const int gap,
        Matrix matrix not None):
    cdef size_t t1 = len(s1)
    cdef size_t t2 = len(s2)
    cdef int l1 = <int>t1
    cdef int l2 = <int>t2
    assert l1 == t1
    assert l2 == t2
    return Result.create(parasail_nw_striped_8(s1,l1,s2,l2,open,gap,matrix._c_object), l1, l2)

def nw_striped_sat(
        const_char * s1,
        const_char * s2,
        const int open, const int gap,
        Matrix matrix not None):
    cdef size_t t1 = len(s1)
    cdef size_t t2 = len(s2)
    cdef int l1 = <int>t1
    cdef int l2 = <int>t2
    assert l1 == t1
    assert l2 == t2
    return Result.create(parasail_nw_striped_sat(s1,l1,s2,l2,open,gap,matrix._c_object), l1, l2)

def nw_diag_64(
        const_char * s1,
        const_char * s2,
        const int open, const int gap,
        Matrix matrix not None):
    cdef size_t t1 = len(s1)
    cdef size_t t2 = len(s2)
    cdef int l1 = <int>t1
    cdef int l2 = <int>t2
    assert l1 == t1
    assert l2 == t2
    return Result.create(parasail_nw_diag_64(s1,l1,s2,l2,open,gap,matrix._c_object), l1, l2)

def nw_diag_32(
        const_char * s1,
        const_char * s2,
        const int open, const int gap,
        Matrix matrix not None):
    cdef size_t t1 = len(s1)
    cdef size_t t2 = len(s2)
    cdef int l1 = <int>t1
    cdef int l2 = <int>t2
    assert l1 == t1
    assert l2 == t2
    return Result.create(parasail_nw_diag_32(s1,l1,s2,l2,open,gap,matrix._c_object), l1, l2)

def nw_diag_16(
        const_char * s1,
        const_char * s2,
        const int open, const int gap,
        Matrix matrix not None):
    cdef size_t t1 = len(s1)
    cdef size_t t2 = len(s2)
    cdef int l1 = <int>t1
    cdef int l2 = <int>t2
    assert l1 == t1
    assert l2 == t2
    return Result.create(parasail_nw_diag_16(s1,l1,s2,l2,open,gap,matrix._c_object), l1, l2)

def nw_diag_8(
        const_char * s1,
        const_char * s2,
        const int open, const int gap,
        Matrix matrix not None):
    cdef size_t t1 = len(s1)
    cdef size_t t2 = len(s2)
    cdef int l1 = <int>t1
    cdef int l2 = <int>t2
    assert l1 == t1
    assert l2 == t2
    return Result.create(parasail_nw_diag_8(s1,l1,s2,l2,open,gap,matrix._c_object), l1, l2)

def nw_diag_sat(
        const_char * s1,
        const_char * s2,
        const int open, const int gap,
        Matrix matrix not None):
    cdef size_t t1 = len(s1)
    cdef size_t t2 = len(s2)
    cdef int l1 = <int>t1
    cdef int l2 = <int>t2
    assert l1 == t1
    assert l2 == t2
    return Result.create(parasail_nw_diag_sat(s1,l1,s2,l2,open,gap,matrix._c_object), l1, l2)

def nw_table_scan_64(
        const_char * s1,
        const_char * s2,
        const int open, const int gap,
        Matrix matrix not None):
    cdef size_t t1 = len(s1)
    cdef size_t t2 = len(s2)
    cdef int l1 = <int>t1
    cdef int l2 = <int>t2
    assert l1 == t1
    assert l2 == t2
    return Result.create(parasail_nw_table_scan_64(s1,l1,s2,l2,open,gap,matrix._c_object), l1, l2)

def nw_table_scan_32(
        const_char * s1,
        const_char * s2,
        const int open, const int gap,
        Matrix matrix not None):
    cdef size_t t1 = len(s1)
    cdef size_t t2 = len(s2)
    cdef int l1 = <int>t1
    cdef int l2 = <int>t2
    assert l1 == t1
    assert l2 == t2
    return Result.create(parasail_nw_table_scan_32(s1,l1,s2,l2,open,gap,matrix._c_object), l1, l2)

def nw_table_scan_16(
        const_char * s1,
        const_char * s2,
        const int open, const int gap,
        Matrix matrix not None):
    cdef size_t t1 = len(s1)
    cdef size_t t2 = len(s2)
    cdef int l1 = <int>t1
    cdef int l2 = <int>t2
    assert l1 == t1
    assert l2 == t2
    return Result.create(parasail_nw_table_scan_16(s1,l1,s2,l2,open,gap,matrix._c_object), l1, l2)

def nw_table_scan_8(
        const_char * s1,
        const_char * s2,
        const int open, const int gap,
        Matrix matrix not None):
    cdef size_t t1 = len(s1)
    cdef size_t t2 = len(s2)
    cdef int l1 = <int>t1
    cdef int l2 = <int>t2
    assert l1 == t1
    assert l2 == t2
    return Result.create(parasail_nw_table_scan_8(s1,l1,s2,l2,open,gap,matrix._c_object), l1, l2)

def nw_table_scan_sat(
        const_char * s1,
        const_char * s2,
        const int open, const int gap,
        Matrix matrix not None):
    cdef size_t t1 = len(s1)
    cdef size_t t2 = len(s2)
    cdef int l1 = <int>t1
    cdef int l2 = <int>t2
    assert l1 == t1
    assert l2 == t2
    return Result.create(parasail_nw_table_scan_sat(s1,l1,s2,l2,open,gap,matrix._c_object), l1, l2)

def nw_table_striped_64(
        const_char * s1,
        const_char * s2,
        const int open, const int gap,
        Matrix matrix not None):
    cdef size_t t1 = len(s1)
    cdef size_t t2 = len(s2)
    cdef int l1 = <int>t1
    cdef int l2 = <int>t2
    assert l1 == t1
    assert l2 == t2
    return Result.create(parasail_nw_table_striped_64(s1,l1,s2,l2,open,gap,matrix._c_object), l1, l2)

def nw_table_striped_32(
        const_char * s1,
        const_char * s2,
        const int open, const int gap,
        Matrix matrix not None):
    cdef size_t t1 = len(s1)
    cdef size_t t2 = len(s2)
    cdef int l1 = <int>t1
    cdef int l2 = <int>t2
    assert l1 == t1
    assert l2 == t2
    return Result.create(parasail_nw_table_striped_32(s1,l1,s2,l2,open,gap,matrix._c_object), l1, l2)

def nw_table_striped_16(
        const_char * s1,
        const_char * s2,
        const int open, const int gap,
        Matrix matrix not None):
    cdef size_t t1 = len(s1)
    cdef size_t t2 = len(s2)
    cdef int l1 = <int>t1
    cdef int l2 = <int>t2
    assert l1 == t1
    assert l2 == t2
    return Result.create(parasail_nw_table_striped_16(s1,l1,s2,l2,open,gap,matrix._c_object), l1, l2)

def nw_table_striped_8(
        const_char * s1,
        const_char * s2,
        const int open, const int gap,
        Matrix matrix not None):
    cdef size_t t1 = len(s1)
    cdef size_t t2 = len(s2)
    cdef int l1 = <int>t1
    cdef int l2 = <int>t2
    assert l1 == t1
    assert l2 == t2
    return Result.create(parasail_nw_table_striped_8(s1,l1,s2,l2,open,gap,matrix._c_object), l1, l2)

def nw_table_striped_sat(
        const_char * s1,
        const_char * s2,
        const int open, const int gap,
        Matrix matrix not None):
    cdef size_t t1 = len(s1)
    cdef size_t t2 = len(s2)
    cdef int l1 = <int>t1
    cdef int l2 = <int>t2
    assert l1 == t1
    assert l2 == t2
    return Result.create(parasail_nw_table_striped_sat(s1,l1,s2,l2,open,gap,matrix._c_object), l1, l2)

def nw_table_diag_64(
        const_char * s1,
        const_char * s2,
        const int open, const int gap,
        Matrix matrix not None):
    cdef size_t t1 = len(s1)
    cdef size_t t2 = len(s2)
    cdef int l1 = <int>t1
    cdef int l2 = <int>t2
    assert l1 == t1
    assert l2 == t2
    return Result.create(parasail_nw_table_diag_64(s1,l1,s2,l2,open,gap,matrix._c_object), l1, l2)

def nw_table_diag_32(
        const_char * s1,
        const_char * s2,
        const int open, const int gap,
        Matrix matrix not None):
    cdef size_t t1 = len(s1)
    cdef size_t t2 = len(s2)
    cdef int l1 = <int>t1
    cdef int l2 = <int>t2
    assert l1 == t1
    assert l2 == t2
    return Result.create(parasail_nw_table_diag_32(s1,l1,s2,l2,open,gap,matrix._c_object), l1, l2)

def nw_table_diag_16(
        const_char * s1,
        const_char * s2,
        const int open, const int gap,
        Matrix matrix not None):
    cdef size_t t1 = len(s1)
    cdef size_t t2 = len(s2)
    cdef int l1 = <int>t1
    cdef int l2 = <int>t2
    assert l1 == t1
    assert l2 == t2
    return Result.create(parasail_nw_table_diag_16(s1,l1,s2,l2,open,gap,matrix._c_object), l1, l2)

def nw_table_diag_8(
        const_char * s1,
        const_char * s2,
        const int open, const int gap,
        Matrix matrix not None):
    cdef size_t t1 = len(s1)
    cdef size_t t2 = len(s2)
    cdef int l1 = <int>t1
    cdef int l2 = <int>t2
    assert l1 == t1
    assert l2 == t2
    return Result.create(parasail_nw_table_diag_8(s1,l1,s2,l2,open,gap,matrix._c_object), l1, l2)

def nw_table_diag_sat(
        const_char * s1,
        const_char * s2,
        const int open, const int gap,
        Matrix matrix not None):
    cdef size_t t1 = len(s1)
    cdef size_t t2 = len(s2)
    cdef int l1 = <int>t1
    cdef int l2 = <int>t2
    assert l1 == t1
    assert l2 == t2
    return Result.create(parasail_nw_table_diag_sat(s1,l1,s2,l2,open,gap,matrix._c_object), l1, l2)

def nw_rowcol_scan_64(
        const_char * s1,
        const_char * s2,
        const int open, const int gap,
        Matrix matrix not None):
    cdef size_t t1 = len(s1)
    cdef size_t t2 = len(s2)
    cdef int l1 = <int>t1
    cdef int l2 = <int>t2
    assert l1 == t1
    assert l2 == t2
    return Result.create(parasail_nw_rowcol_scan_64(s1,l1,s2,l2,open,gap,matrix._c_object), l1, l2)

def nw_rowcol_scan_32(
        const_char * s1,
        const_char * s2,
        const int open, const int gap,
        Matrix matrix not None):
    cdef size_t t1 = len(s1)
    cdef size_t t2 = len(s2)
    cdef int l1 = <int>t1
    cdef int l2 = <int>t2
    assert l1 == t1
    assert l2 == t2
    return Result.create(parasail_nw_rowcol_scan_32(s1,l1,s2,l2,open,gap,matrix._c_object), l1, l2)

def nw_rowcol_scan_16(
        const_char * s1,
        const_char * s2,
        const int open, const int gap,
        Matrix matrix not None):
    cdef size_t t1 = len(s1)
    cdef size_t t2 = len(s2)
    cdef int l1 = <int>t1
    cdef int l2 = <int>t2
    assert l1 == t1
    assert l2 == t2
    return Result.create(parasail_nw_rowcol_scan_16(s1,l1,s2,l2,open,gap,matrix._c_object), l1, l2)

def nw_rowcol_scan_8(
        const_char * s1,
        const_char * s2,
        const int open, const int gap,
        Matrix matrix not None):
    cdef size_t t1 = len(s1)
    cdef size_t t2 = len(s2)
    cdef int l1 = <int>t1
    cdef int l2 = <int>t2
    assert l1 == t1
    assert l2 == t2
    return Result.create(parasail_nw_rowcol_scan_8(s1,l1,s2,l2,open,gap,matrix._c_object), l1, l2)

def nw_rowcol_scan_sat(
        const_char * s1,
        const_char * s2,
        const int open, const int gap,
        Matrix matrix not None):
    cdef size_t t1 = len(s1)
    cdef size_t t2 = len(s2)
    cdef int l1 = <int>t1
    cdef int l2 = <int>t2
    assert l1 == t1
    assert l2 == t2
    return Result.create(parasail_nw_rowcol_scan_sat(s1,l1,s2,l2,open,gap,matrix._c_object), l1, l2)

def nw_rowcol_striped_64(
        const_char * s1,
        const_char * s2,
        const int open, const int gap,
        Matrix matrix not None):
    cdef size_t t1 = len(s1)
    cdef size_t t2 = len(s2)
    cdef int l1 = <int>t1
    cdef int l2 = <int>t2
    assert l1 == t1
    assert l2 == t2
    return Result.create(parasail_nw_rowcol_striped_64(s1,l1,s2,l2,open,gap,matrix._c_object), l1, l2)

def nw_rowcol_striped_32(
        const_char * s1,
        const_char * s2,
        const int open, const int gap,
        Matrix matrix not None):
    cdef size_t t1 = len(s1)
    cdef size_t t2 = len(s2)
    cdef int l1 = <int>t1
    cdef int l2 = <int>t2
    assert l1 == t1
    assert l2 == t2
    return Result.create(parasail_nw_rowcol_striped_32(s1,l1,s2,l2,open,gap,matrix._c_object), l1, l2)

def nw_rowcol_striped_16(
        const_char * s1,
        const_char * s2,
        const int open, const int gap,
        Matrix matrix not None):
    cdef size_t t1 = len(s1)
    cdef size_t t2 = len(s2)
    cdef int l1 = <int>t1
    cdef int l2 = <int>t2
    assert l1 == t1
    assert l2 == t2
    return Result.create(parasail_nw_rowcol_striped_16(s1,l1,s2,l2,open,gap,matrix._c_object), l1, l2)

def nw_rowcol_striped_8(
        const_char * s1,
        const_char * s2,
        const int open, const int gap,
        Matrix matrix not None):
    cdef size_t t1 = len(s1)
    cdef size_t t2 = len(s2)
    cdef int l1 = <int>t1
    cdef int l2 = <int>t2
    assert l1 == t1
    assert l2 == t2
    return Result.create(parasail_nw_rowcol_striped_8(s1,l1,s2,l2,open,gap,matrix._c_object), l1, l2)

def nw_rowcol_striped_sat(
        const_char * s1,
        const_char * s2,
        const int open, const int gap,
        Matrix matrix not None):
    cdef size_t t1 = len(s1)
    cdef size_t t2 = len(s2)
    cdef int l1 = <int>t1
    cdef int l2 = <int>t2
    assert l1 == t1
    assert l2 == t2
    return Result.create(parasail_nw_rowcol_striped_sat(s1,l1,s2,l2,open,gap,matrix._c_object), l1, l2)

def nw_rowcol_diag_64(
        const_char * s1,
        const_char * s2,
        const int open, const int gap,
        Matrix matrix not None):
    cdef size_t t1 = len(s1)
    cdef size_t t2 = len(s2)
    cdef int l1 = <int>t1
    cdef int l2 = <int>t2
    assert l1 == t1
    assert l2 == t2
    return Result.create(parasail_nw_rowcol_diag_64(s1,l1,s2,l2,open,gap,matrix._c_object), l1, l2)

def nw_rowcol_diag_32(
        const_char * s1,
        const_char * s2,
        const int open, const int gap,
        Matrix matrix not None):
    cdef size_t t1 = len(s1)
    cdef size_t t2 = len(s2)
    cdef int l1 = <int>t1
    cdef int l2 = <int>t2
    assert l1 == t1
    assert l2 == t2
    return Result.create(parasail_nw_rowcol_diag_32(s1,l1,s2,l2,open,gap,matrix._c_object), l1, l2)

def nw_rowcol_diag_16(
        const_char * s1,
        const_char * s2,
        const int open, const int gap,
        Matrix matrix not None):
    cdef size_t t1 = len(s1)
    cdef size_t t2 = len(s2)
    cdef int l1 = <int>t1
    cdef int l2 = <int>t2
    assert l1 == t1
    assert l2 == t2
    return Result.create(parasail_nw_rowcol_diag_16(s1,l1,s2,l2,open,gap,matrix._c_object), l1, l2)

def nw_rowcol_diag_8(
        const_char * s1,
        const_char * s2,
        const int open, const int gap,
        Matrix matrix not None):
    cdef size_t t1 = len(s1)
    cdef size_t t2 = len(s2)
    cdef int l1 = <int>t1
    cdef int l2 = <int>t2
    assert l1 == t1
    assert l2 == t2
    return Result.create(parasail_nw_rowcol_diag_8(s1,l1,s2,l2,open,gap,matrix._c_object), l1, l2)

def nw_rowcol_diag_sat(
        const_char * s1,
        const_char * s2,
        const int open, const int gap,
        Matrix matrix not None):
    cdef size_t t1 = len(s1)
    cdef size_t t2 = len(s2)
    cdef int l1 = <int>t1
    cdef int l2 = <int>t2
    assert l1 == t1
    assert l2 == t2
    return Result.create(parasail_nw_rowcol_diag_sat(s1,l1,s2,l2,open,gap,matrix._c_object), l1, l2)

def nw_stats_scan_64(
        const_char * s1,
        const_char * s2,
        const int open, const int gap,
        Matrix matrix not None):
    cdef size_t t1 = len(s1)
    cdef size_t t2 = len(s2)
    cdef int l1 = <int>t1
    cdef int l2 = <int>t2
    assert l1 == t1
    assert l2 == t2
    return Result.create(parasail_nw_stats_scan_64(s1,l1,s2,l2,open,gap,matrix._c_object), l1, l2)

def nw_stats_scan_32(
        const_char * s1,
        const_char * s2,
        const int open, const int gap,
        Matrix matrix not None):
    cdef size_t t1 = len(s1)
    cdef size_t t2 = len(s2)
    cdef int l1 = <int>t1
    cdef int l2 = <int>t2
    assert l1 == t1
    assert l2 == t2
    return Result.create(parasail_nw_stats_scan_32(s1,l1,s2,l2,open,gap,matrix._c_object), l1, l2)

def nw_stats_scan_16(
        const_char * s1,
        const_char * s2,
        const int open, const int gap,
        Matrix matrix not None):
    cdef size_t t1 = len(s1)
    cdef size_t t2 = len(s2)
    cdef int l1 = <int>t1
    cdef int l2 = <int>t2
    assert l1 == t1
    assert l2 == t2
    return Result.create(parasail_nw_stats_scan_16(s1,l1,s2,l2,open,gap,matrix._c_object), l1, l2)

def nw_stats_scan_8(
        const_char * s1,
        const_char * s2,
        const int open, const int gap,
        Matrix matrix not None):
    cdef size_t t1 = len(s1)
    cdef size_t t2 = len(s2)
    cdef int l1 = <int>t1
    cdef int l2 = <int>t2
    assert l1 == t1
    assert l2 == t2
    return Result.create(parasail_nw_stats_scan_8(s1,l1,s2,l2,open,gap,matrix._c_object), l1, l2)

def nw_stats_scan_sat(
        const_char * s1,
        const_char * s2,
        const int open, const int gap,
        Matrix matrix not None):
    cdef size_t t1 = len(s1)
    cdef size_t t2 = len(s2)
    cdef int l1 = <int>t1
    cdef int l2 = <int>t2
    assert l1 == t1
    assert l2 == t2
    return Result.create(parasail_nw_stats_scan_sat(s1,l1,s2,l2,open,gap,matrix._c_object), l1, l2)

def nw_stats_striped_64(
        const_char * s1,
        const_char * s2,
        const int open, const int gap,
        Matrix matrix not None):
    cdef size_t t1 = len(s1)
    cdef size_t t2 = len(s2)
    cdef int l1 = <int>t1
    cdef int l2 = <int>t2
    assert l1 == t1
    assert l2 == t2
    return Result.create(parasail_nw_stats_striped_64(s1,l1,s2,l2,open,gap,matrix._c_object), l1, l2)

def nw_stats_striped_32(
        const_char * s1,
        const_char * s2,
        const int open, const int gap,
        Matrix matrix not None):
    cdef size_t t1 = len(s1)
    cdef size_t t2 = len(s2)
    cdef int l1 = <int>t1
    cdef int l2 = <int>t2
    assert l1 == t1
    assert l2 == t2
    return Result.create(parasail_nw_stats_striped_32(s1,l1,s2,l2,open,gap,matrix._c_object), l1, l2)

def nw_stats_striped_16(
        const_char * s1,
        const_char * s2,
        const int open, const int gap,
        Matrix matrix not None):
    cdef size_t t1 = len(s1)
    cdef size_t t2 = len(s2)
    cdef int l1 = <int>t1
    cdef int l2 = <int>t2
    assert l1 == t1
    assert l2 == t2
    return Result.create(parasail_nw_stats_striped_16(s1,l1,s2,l2,open,gap,matrix._c_object), l1, l2)

def nw_stats_striped_8(
        const_char * s1,
        const_char * s2,
        const int open, const int gap,
        Matrix matrix not None):
    cdef size_t t1 = len(s1)
    cdef size_t t2 = len(s2)
    cdef int l1 = <int>t1
    cdef int l2 = <int>t2
    assert l1 == t1
    assert l2 == t2
    return Result.create(parasail_nw_stats_striped_8(s1,l1,s2,l2,open,gap,matrix._c_object), l1, l2)

def nw_stats_striped_sat(
        const_char * s1,
        const_char * s2,
        const int open, const int gap,
        Matrix matrix not None):
    cdef size_t t1 = len(s1)
    cdef size_t t2 = len(s2)
    cdef int l1 = <int>t1
    cdef int l2 = <int>t2
    assert l1 == t1
    assert l2 == t2
    return Result.create(parasail_nw_stats_striped_sat(s1,l1,s2,l2,open,gap,matrix._c_object), l1, l2)

def nw_stats_diag_64(
        const_char * s1,
        const_char * s2,
        const int open, const int gap,
        Matrix matrix not None):
    cdef size_t t1 = len(s1)
    cdef size_t t2 = len(s2)
    cdef int l1 = <int>t1
    cdef int l2 = <int>t2
    assert l1 == t1
    assert l2 == t2
    return Result.create(parasail_nw_stats_diag_64(s1,l1,s2,l2,open,gap,matrix._c_object), l1, l2)

def nw_stats_diag_32(
        const_char * s1,
        const_char * s2,
        const int open, const int gap,
        Matrix matrix not None):
    cdef size_t t1 = len(s1)
    cdef size_t t2 = len(s2)
    cdef int l1 = <int>t1
    cdef int l2 = <int>t2
    assert l1 == t1
    assert l2 == t2
    return Result.create(parasail_nw_stats_diag_32(s1,l1,s2,l2,open,gap,matrix._c_object), l1, l2)

def nw_stats_diag_16(
        const_char * s1,
        const_char * s2,
        const int open, const int gap,
        Matrix matrix not None):
    cdef size_t t1 = len(s1)
    cdef size_t t2 = len(s2)
    cdef int l1 = <int>t1
    cdef int l2 = <int>t2
    assert l1 == t1
    assert l2 == t2
    return Result.create(parasail_nw_stats_diag_16(s1,l1,s2,l2,open,gap,matrix._c_object), l1, l2)

def nw_stats_diag_8(
        const_char * s1,
        const_char * s2,
        const int open, const int gap,
        Matrix matrix not None):
    cdef size_t t1 = len(s1)
    cdef size_t t2 = len(s2)
    cdef int l1 = <int>t1
    cdef int l2 = <int>t2
    assert l1 == t1
    assert l2 == t2
    return Result.create(parasail_nw_stats_diag_8(s1,l1,s2,l2,open,gap,matrix._c_object), l1, l2)

def nw_stats_diag_sat(
        const_char * s1,
        const_char * s2,
        const int open, const int gap,
        Matrix matrix not None):
    cdef size_t t1 = len(s1)
    cdef size_t t2 = len(s2)
    cdef int l1 = <int>t1
    cdef int l2 = <int>t2
    assert l1 == t1
    assert l2 == t2
    return Result.create(parasail_nw_stats_diag_sat(s1,l1,s2,l2,open,gap,matrix._c_object), l1, l2)

def nw_stats_table_scan_64(
        const_char * s1,
        const_char * s2,
        const int open, const int gap,
        Matrix matrix not None):
    cdef size_t t1 = len(s1)
    cdef size_t t2 = len(s2)
    cdef int l1 = <int>t1
    cdef int l2 = <int>t2
    assert l1 == t1
    assert l2 == t2
    return Result.create(parasail_nw_stats_table_scan_64(s1,l1,s2,l2,open,gap,matrix._c_object), l1, l2)

def nw_stats_table_scan_32(
        const_char * s1,
        const_char * s2,
        const int open, const int gap,
        Matrix matrix not None):
    cdef size_t t1 = len(s1)
    cdef size_t t2 = len(s2)
    cdef int l1 = <int>t1
    cdef int l2 = <int>t2
    assert l1 == t1
    assert l2 == t2
    return Result.create(parasail_nw_stats_table_scan_32(s1,l1,s2,l2,open,gap,matrix._c_object), l1, l2)

def nw_stats_table_scan_16(
        const_char * s1,
        const_char * s2,
        const int open, const int gap,
        Matrix matrix not None):
    cdef size_t t1 = len(s1)
    cdef size_t t2 = len(s2)
    cdef int l1 = <int>t1
    cdef int l2 = <int>t2
    assert l1 == t1
    assert l2 == t2
    return Result.create(parasail_nw_stats_table_scan_16(s1,l1,s2,l2,open,gap,matrix._c_object), l1, l2)

def nw_stats_table_scan_8(
        const_char * s1,
        const_char * s2,
        const int open, const int gap,
        Matrix matrix not None):
    cdef size_t t1 = len(s1)
    cdef size_t t2 = len(s2)
    cdef int l1 = <int>t1
    cdef int l2 = <int>t2
    assert l1 == t1
    assert l2 == t2
    return Result.create(parasail_nw_stats_table_scan_8(s1,l1,s2,l2,open,gap,matrix._c_object), l1, l2)

def nw_stats_table_scan_sat(
        const_char * s1,
        const_char * s2,
        const int open, const int gap,
        Matrix matrix not None):
    cdef size_t t1 = len(s1)
    cdef size_t t2 = len(s2)
    cdef int l1 = <int>t1
    cdef int l2 = <int>t2
    assert l1 == t1
    assert l2 == t2
    return Result.create(parasail_nw_stats_table_scan_sat(s1,l1,s2,l2,open,gap,matrix._c_object), l1, l2)

def nw_stats_table_striped_64(
        const_char * s1,
        const_char * s2,
        const int open, const int gap,
        Matrix matrix not None):
    cdef size_t t1 = len(s1)
    cdef size_t t2 = len(s2)
    cdef int l1 = <int>t1
    cdef int l2 = <int>t2
    assert l1 == t1
    assert l2 == t2
    return Result.create(parasail_nw_stats_table_striped_64(s1,l1,s2,l2,open,gap,matrix._c_object), l1, l2)

def nw_stats_table_striped_32(
        const_char * s1,
        const_char * s2,
        const int open, const int gap,
        Matrix matrix not None):
    cdef size_t t1 = len(s1)
    cdef size_t t2 = len(s2)
    cdef int l1 = <int>t1
    cdef int l2 = <int>t2
    assert l1 == t1
    assert l2 == t2
    return Result.create(parasail_nw_stats_table_striped_32(s1,l1,s2,l2,open,gap,matrix._c_object), l1, l2)

def nw_stats_table_striped_16(
        const_char * s1,
        const_char * s2,
        const int open, const int gap,
        Matrix matrix not None):
    cdef size_t t1 = len(s1)
    cdef size_t t2 = len(s2)
    cdef int l1 = <int>t1
    cdef int l2 = <int>t2
    assert l1 == t1
    assert l2 == t2
    return Result.create(parasail_nw_stats_table_striped_16(s1,l1,s2,l2,open,gap,matrix._c_object), l1, l2)

def nw_stats_table_striped_8(
        const_char * s1,
        const_char * s2,
        const int open, const int gap,
        Matrix matrix not None):
    cdef size_t t1 = len(s1)
    cdef size_t t2 = len(s2)
    cdef int l1 = <int>t1
    cdef int l2 = <int>t2
    assert l1 == t1
    assert l2 == t2
    return Result.create(parasail_nw_stats_table_striped_8(s1,l1,s2,l2,open,gap,matrix._c_object), l1, l2)

def nw_stats_table_striped_sat(
        const_char * s1,
        const_char * s2,
        const int open, const int gap,
        Matrix matrix not None):
    cdef size_t t1 = len(s1)
    cdef size_t t2 = len(s2)
    cdef int l1 = <int>t1
    cdef int l2 = <int>t2
    assert l1 == t1
    assert l2 == t2
    return Result.create(parasail_nw_stats_table_striped_sat(s1,l1,s2,l2,open,gap,matrix._c_object), l1, l2)

def nw_stats_table_diag_64(
        const_char * s1,
        const_char * s2,
        const int open, const int gap,
        Matrix matrix not None):
    cdef size_t t1 = len(s1)
    cdef size_t t2 = len(s2)
    cdef int l1 = <int>t1
    cdef int l2 = <int>t2
    assert l1 == t1
    assert l2 == t2
    return Result.create(parasail_nw_stats_table_diag_64(s1,l1,s2,l2,open,gap,matrix._c_object), l1, l2)

def nw_stats_table_diag_32(
        const_char * s1,
        const_char * s2,
        const int open, const int gap,
        Matrix matrix not None):
    cdef size_t t1 = len(s1)
    cdef size_t t2 = len(s2)
    cdef int l1 = <int>t1
    cdef int l2 = <int>t2
    assert l1 == t1
    assert l2 == t2
    return Result.create(parasail_nw_stats_table_diag_32(s1,l1,s2,l2,open,gap,matrix._c_object), l1, l2)

def nw_stats_table_diag_16(
        const_char * s1,
        const_char * s2,
        const int open, const int gap,
        Matrix matrix not None):
    cdef size_t t1 = len(s1)
    cdef size_t t2 = len(s2)
    cdef int l1 = <int>t1
    cdef int l2 = <int>t2
    assert l1 == t1
    assert l2 == t2
    return Result.create(parasail_nw_stats_table_diag_16(s1,l1,s2,l2,open,gap,matrix._c_object), l1, l2)

def nw_stats_table_diag_8(
        const_char * s1,
        const_char * s2,
        const int open, const int gap,
        Matrix matrix not None):
    cdef size_t t1 = len(s1)
    cdef size_t t2 = len(s2)
    cdef int l1 = <int>t1
    cdef int l2 = <int>t2
    assert l1 == t1
    assert l2 == t2
    return Result.create(parasail_nw_stats_table_diag_8(s1,l1,s2,l2,open,gap,matrix._c_object), l1, l2)

def nw_stats_table_diag_sat(
        const_char * s1,
        const_char * s2,
        const int open, const int gap,
        Matrix matrix not None):
    cdef size_t t1 = len(s1)
    cdef size_t t2 = len(s2)
    cdef int l1 = <int>t1
    cdef int l2 = <int>t2
    assert l1 == t1
    assert l2 == t2
    return Result.create(parasail_nw_stats_table_diag_sat(s1,l1,s2,l2,open,gap,matrix._c_object), l1, l2)

def nw_stats_rowcol_scan_64(
        const_char * s1,
        const_char * s2,
        const int open, const int gap,
        Matrix matrix not None):
    cdef size_t t1 = len(s1)
    cdef size_t t2 = len(s2)
    cdef int l1 = <int>t1
    cdef int l2 = <int>t2
    assert l1 == t1
    assert l2 == t2
    return Result.create(parasail_nw_stats_rowcol_scan_64(s1,l1,s2,l2,open,gap,matrix._c_object), l1, l2)

def nw_stats_rowcol_scan_32(
        const_char * s1,
        const_char * s2,
        const int open, const int gap,
        Matrix matrix not None):
    cdef size_t t1 = len(s1)
    cdef size_t t2 = len(s2)
    cdef int l1 = <int>t1
    cdef int l2 = <int>t2
    assert l1 == t1
    assert l2 == t2
    return Result.create(parasail_nw_stats_rowcol_scan_32(s1,l1,s2,l2,open,gap,matrix._c_object), l1, l2)

def nw_stats_rowcol_scan_16(
        const_char * s1,
        const_char * s2,
        const int open, const int gap,
        Matrix matrix not None):
    cdef size_t t1 = len(s1)
    cdef size_t t2 = len(s2)
    cdef int l1 = <int>t1
    cdef int l2 = <int>t2
    assert l1 == t1
    assert l2 == t2
    return Result.create(parasail_nw_stats_rowcol_scan_16(s1,l1,s2,l2,open,gap,matrix._c_object), l1, l2)

def nw_stats_rowcol_scan_8(
        const_char * s1,
        const_char * s2,
        const int open, const int gap,
        Matrix matrix not None):
    cdef size_t t1 = len(s1)
    cdef size_t t2 = len(s2)
    cdef int l1 = <int>t1
    cdef int l2 = <int>t2
    assert l1 == t1
    assert l2 == t2
    return Result.create(parasail_nw_stats_rowcol_scan_8(s1,l1,s2,l2,open,gap,matrix._c_object), l1, l2)

def nw_stats_rowcol_scan_sat(
        const_char * s1,
        const_char * s2,
        const int open, const int gap,
        Matrix matrix not None):
    cdef size_t t1 = len(s1)
    cdef size_t t2 = len(s2)
    cdef int l1 = <int>t1
    cdef int l2 = <int>t2
    assert l1 == t1
    assert l2 == t2
    return Result.create(parasail_nw_stats_rowcol_scan_sat(s1,l1,s2,l2,open,gap,matrix._c_object), l1, l2)

def nw_stats_rowcol_striped_64(
        const_char * s1,
        const_char * s2,
        const int open, const int gap,
        Matrix matrix not None):
    cdef size_t t1 = len(s1)
    cdef size_t t2 = len(s2)
    cdef int l1 = <int>t1
    cdef int l2 = <int>t2
    assert l1 == t1
    assert l2 == t2
    return Result.create(parasail_nw_stats_rowcol_striped_64(s1,l1,s2,l2,open,gap,matrix._c_object), l1, l2)

def nw_stats_rowcol_striped_32(
        const_char * s1,
        const_char * s2,
        const int open, const int gap,
        Matrix matrix not None):
    cdef size_t t1 = len(s1)
    cdef size_t t2 = len(s2)
    cdef int l1 = <int>t1
    cdef int l2 = <int>t2
    assert l1 == t1
    assert l2 == t2
    return Result.create(parasail_nw_stats_rowcol_striped_32(s1,l1,s2,l2,open,gap,matrix._c_object), l1, l2)

def nw_stats_rowcol_striped_16(
        const_char * s1,
        const_char * s2,
        const int open, const int gap,
        Matrix matrix not None):
    cdef size_t t1 = len(s1)
    cdef size_t t2 = len(s2)
    cdef int l1 = <int>t1
    cdef int l2 = <int>t2
    assert l1 == t1
    assert l2 == t2
    return Result.create(parasail_nw_stats_rowcol_striped_16(s1,l1,s2,l2,open,gap,matrix._c_object), l1, l2)

def nw_stats_rowcol_striped_8(
        const_char * s1,
        const_char * s2,
        const int open, const int gap,
        Matrix matrix not None):
    cdef size_t t1 = len(s1)
    cdef size_t t2 = len(s2)
    cdef int l1 = <int>t1
    cdef int l2 = <int>t2
    assert l1 == t1
    assert l2 == t2
    return Result.create(parasail_nw_stats_rowcol_striped_8(s1,l1,s2,l2,open,gap,matrix._c_object), l1, l2)

def nw_stats_rowcol_striped_sat(
        const_char * s1,
        const_char * s2,
        const int open, const int gap,
        Matrix matrix not None):
    cdef size_t t1 = len(s1)
    cdef size_t t2 = len(s2)
    cdef int l1 = <int>t1
    cdef int l2 = <int>t2
    assert l1 == t1
    assert l2 == t2
    return Result.create(parasail_nw_stats_rowcol_striped_sat(s1,l1,s2,l2,open,gap,matrix._c_object), l1, l2)

def nw_stats_rowcol_diag_64(
        const_char * s1,
        const_char * s2,
        const int open, const int gap,
        Matrix matrix not None):
    cdef size_t t1 = len(s1)
    cdef size_t t2 = len(s2)
    cdef int l1 = <int>t1
    cdef int l2 = <int>t2
    assert l1 == t1
    assert l2 == t2
    return Result.create(parasail_nw_stats_rowcol_diag_64(s1,l1,s2,l2,open,gap,matrix._c_object), l1, l2)

def nw_stats_rowcol_diag_32(
        const_char * s1,
        const_char * s2,
        const int open, const int gap,
        Matrix matrix not None):
    cdef size_t t1 = len(s1)
    cdef size_t t2 = len(s2)
    cdef int l1 = <int>t1
    cdef int l2 = <int>t2
    assert l1 == t1
    assert l2 == t2
    return Result.create(parasail_nw_stats_rowcol_diag_32(s1,l1,s2,l2,open,gap,matrix._c_object), l1, l2)

def nw_stats_rowcol_diag_16(
        const_char * s1,
        const_char * s2,
        const int open, const int gap,
        Matrix matrix not None):
    cdef size_t t1 = len(s1)
    cdef size_t t2 = len(s2)
    cdef int l1 = <int>t1
    cdef int l2 = <int>t2
    assert l1 == t1
    assert l2 == t2
    return Result.create(parasail_nw_stats_rowcol_diag_16(s1,l1,s2,l2,open,gap,matrix._c_object), l1, l2)

def nw_stats_rowcol_diag_8(
        const_char * s1,
        const_char * s2,
        const int open, const int gap,
        Matrix matrix not None):
    cdef size_t t1 = len(s1)
    cdef size_t t2 = len(s2)
    cdef int l1 = <int>t1
    cdef int l2 = <int>t2
    assert l1 == t1
    assert l2 == t2
    return Result.create(parasail_nw_stats_rowcol_diag_8(s1,l1,s2,l2,open,gap,matrix._c_object), l1, l2)

def nw_stats_rowcol_diag_sat(
        const_char * s1,
        const_char * s2,
        const int open, const int gap,
        Matrix matrix not None):
    cdef size_t t1 = len(s1)
    cdef size_t t2 = len(s2)
    cdef int l1 = <int>t1
    cdef int l2 = <int>t2
    assert l1 == t1
    assert l2 == t2
    return Result.create(parasail_nw_stats_rowcol_diag_sat(s1,l1,s2,l2,open,gap,matrix._c_object), l1, l2)

def sg_scan_64(
        const_char * s1,
        const_char * s2,
        const int open, const int gap,
        Matrix matrix not None):
    cdef size_t t1 = len(s1)
    cdef size_t t2 = len(s2)
    cdef int l1 = <int>t1
    cdef int l2 = <int>t2
    assert l1 == t1
    assert l2 == t2
    return Result.create(parasail_sg_scan_64(s1,l1,s2,l2,open,gap,matrix._c_object), l1, l2)

def sg_scan_32(
        const_char * s1,
        const_char * s2,
        const int open, const int gap,
        Matrix matrix not None):
    cdef size_t t1 = len(s1)
    cdef size_t t2 = len(s2)
    cdef int l1 = <int>t1
    cdef int l2 = <int>t2
    assert l1 == t1
    assert l2 == t2
    return Result.create(parasail_sg_scan_32(s1,l1,s2,l2,open,gap,matrix._c_object), l1, l2)

def sg_scan_16(
        const_char * s1,
        const_char * s2,
        const int open, const int gap,
        Matrix matrix not None):
    cdef size_t t1 = len(s1)
    cdef size_t t2 = len(s2)
    cdef int l1 = <int>t1
    cdef int l2 = <int>t2
    assert l1 == t1
    assert l2 == t2
    return Result.create(parasail_sg_scan_16(s1,l1,s2,l2,open,gap,matrix._c_object), l1, l2)

def sg_scan_8(
        const_char * s1,
        const_char * s2,
        const int open, const int gap,
        Matrix matrix not None):
    cdef size_t t1 = len(s1)
    cdef size_t t2 = len(s2)
    cdef int l1 = <int>t1
    cdef int l2 = <int>t2
    assert l1 == t1
    assert l2 == t2
    return Result.create(parasail_sg_scan_8(s1,l1,s2,l2,open,gap,matrix._c_object), l1, l2)

def sg_scan_sat(
        const_char * s1,
        const_char * s2,
        const int open, const int gap,
        Matrix matrix not None):
    cdef size_t t1 = len(s1)
    cdef size_t t2 = len(s2)
    cdef int l1 = <int>t1
    cdef int l2 = <int>t2
    assert l1 == t1
    assert l2 == t2
    return Result.create(parasail_sg_scan_sat(s1,l1,s2,l2,open,gap,matrix._c_object), l1, l2)

def sg_striped_64(
        const_char * s1,
        const_char * s2,
        const int open, const int gap,
        Matrix matrix not None):
    cdef size_t t1 = len(s1)
    cdef size_t t2 = len(s2)
    cdef int l1 = <int>t1
    cdef int l2 = <int>t2
    assert l1 == t1
    assert l2 == t2
    return Result.create(parasail_sg_striped_64(s1,l1,s2,l2,open,gap,matrix._c_object), l1, l2)

def sg_striped_32(
        const_char * s1,
        const_char * s2,
        const int open, const int gap,
        Matrix matrix not None):
    cdef size_t t1 = len(s1)
    cdef size_t t2 = len(s2)
    cdef int l1 = <int>t1
    cdef int l2 = <int>t2
    assert l1 == t1
    assert l2 == t2
    return Result.create(parasail_sg_striped_32(s1,l1,s2,l2,open,gap,matrix._c_object), l1, l2)

def sg_striped_16(
        const_char * s1,
        const_char * s2,
        const int open, const int gap,
        Matrix matrix not None):
    cdef size_t t1 = len(s1)
    cdef size_t t2 = len(s2)
    cdef int l1 = <int>t1
    cdef int l2 = <int>t2
    assert l1 == t1
    assert l2 == t2
    return Result.create(parasail_sg_striped_16(s1,l1,s2,l2,open,gap,matrix._c_object), l1, l2)

def sg_striped_8(
        const_char * s1,
        const_char * s2,
        const int open, const int gap,
        Matrix matrix not None):
    cdef size_t t1 = len(s1)
    cdef size_t t2 = len(s2)
    cdef int l1 = <int>t1
    cdef int l2 = <int>t2
    assert l1 == t1
    assert l2 == t2
    return Result.create(parasail_sg_striped_8(s1,l1,s2,l2,open,gap,matrix._c_object), l1, l2)

def sg_striped_sat(
        const_char * s1,
        const_char * s2,
        const int open, const int gap,
        Matrix matrix not None):
    cdef size_t t1 = len(s1)
    cdef size_t t2 = len(s2)
    cdef int l1 = <int>t1
    cdef int l2 = <int>t2
    assert l1 == t1
    assert l2 == t2
    return Result.create(parasail_sg_striped_sat(s1,l1,s2,l2,open,gap,matrix._c_object), l1, l2)

def sg_diag_64(
        const_char * s1,
        const_char * s2,
        const int open, const int gap,
        Matrix matrix not None):
    cdef size_t t1 = len(s1)
    cdef size_t t2 = len(s2)
    cdef int l1 = <int>t1
    cdef int l2 = <int>t2
    assert l1 == t1
    assert l2 == t2
    return Result.create(parasail_sg_diag_64(s1,l1,s2,l2,open,gap,matrix._c_object), l1, l2)

def sg_diag_32(
        const_char * s1,
        const_char * s2,
        const int open, const int gap,
        Matrix matrix not None):
    cdef size_t t1 = len(s1)
    cdef size_t t2 = len(s2)
    cdef int l1 = <int>t1
    cdef int l2 = <int>t2
    assert l1 == t1
    assert l2 == t2
    return Result.create(parasail_sg_diag_32(s1,l1,s2,l2,open,gap,matrix._c_object), l1, l2)

def sg_diag_16(
        const_char * s1,
        const_char * s2,
        const int open, const int gap,
        Matrix matrix not None):
    cdef size_t t1 = len(s1)
    cdef size_t t2 = len(s2)
    cdef int l1 = <int>t1
    cdef int l2 = <int>t2
    assert l1 == t1
    assert l2 == t2
    return Result.create(parasail_sg_diag_16(s1,l1,s2,l2,open,gap,matrix._c_object), l1, l2)

def sg_diag_8(
        const_char * s1,
        const_char * s2,
        const int open, const int gap,
        Matrix matrix not None):
    cdef size_t t1 = len(s1)
    cdef size_t t2 = len(s2)
    cdef int l1 = <int>t1
    cdef int l2 = <int>t2
    assert l1 == t1
    assert l2 == t2
    return Result.create(parasail_sg_diag_8(s1,l1,s2,l2,open,gap,matrix._c_object), l1, l2)

def sg_diag_sat(
        const_char * s1,
        const_char * s2,
        const int open, const int gap,
        Matrix matrix not None):
    cdef size_t t1 = len(s1)
    cdef size_t t2 = len(s2)
    cdef int l1 = <int>t1
    cdef int l2 = <int>t2
    assert l1 == t1
    assert l2 == t2
    return Result.create(parasail_sg_diag_sat(s1,l1,s2,l2,open,gap,matrix._c_object), l1, l2)

def sg_table_scan_64(
        const_char * s1,
        const_char * s2,
        const int open, const int gap,
        Matrix matrix not None):
    cdef size_t t1 = len(s1)
    cdef size_t t2 = len(s2)
    cdef int l1 = <int>t1
    cdef int l2 = <int>t2
    assert l1 == t1
    assert l2 == t2
    return Result.create(parasail_sg_table_scan_64(s1,l1,s2,l2,open,gap,matrix._c_object), l1, l2)

def sg_table_scan_32(
        const_char * s1,
        const_char * s2,
        const int open, const int gap,
        Matrix matrix not None):
    cdef size_t t1 = len(s1)
    cdef size_t t2 = len(s2)
    cdef int l1 = <int>t1
    cdef int l2 = <int>t2
    assert l1 == t1
    assert l2 == t2
    return Result.create(parasail_sg_table_scan_32(s1,l1,s2,l2,open,gap,matrix._c_object), l1, l2)

def sg_table_scan_16(
        const_char * s1,
        const_char * s2,
        const int open, const int gap,
        Matrix matrix not None):
    cdef size_t t1 = len(s1)
    cdef size_t t2 = len(s2)
    cdef int l1 = <int>t1
    cdef int l2 = <int>t2
    assert l1 == t1
    assert l2 == t2
    return Result.create(parasail_sg_table_scan_16(s1,l1,s2,l2,open,gap,matrix._c_object), l1, l2)

def sg_table_scan_8(
        const_char * s1,
        const_char * s2,
        const int open, const int gap,
        Matrix matrix not None):
    cdef size_t t1 = len(s1)
    cdef size_t t2 = len(s2)
    cdef int l1 = <int>t1
    cdef int l2 = <int>t2
    assert l1 == t1
    assert l2 == t2
    return Result.create(parasail_sg_table_scan_8(s1,l1,s2,l2,open,gap,matrix._c_object), l1, l2)

def sg_table_scan_sat(
        const_char * s1,
        const_char * s2,
        const int open, const int gap,
        Matrix matrix not None):
    cdef size_t t1 = len(s1)
    cdef size_t t2 = len(s2)
    cdef int l1 = <int>t1
    cdef int l2 = <int>t2
    assert l1 == t1
    assert l2 == t2
    return Result.create(parasail_sg_table_scan_sat(s1,l1,s2,l2,open,gap,matrix._c_object), l1, l2)

def sg_table_striped_64(
        const_char * s1,
        const_char * s2,
        const int open, const int gap,
        Matrix matrix not None):
    cdef size_t t1 = len(s1)
    cdef size_t t2 = len(s2)
    cdef int l1 = <int>t1
    cdef int l2 = <int>t2
    assert l1 == t1
    assert l2 == t2
    return Result.create(parasail_sg_table_striped_64(s1,l1,s2,l2,open,gap,matrix._c_object), l1, l2)

def sg_table_striped_32(
        const_char * s1,
        const_char * s2,
        const int open, const int gap,
        Matrix matrix not None):
    cdef size_t t1 = len(s1)
    cdef size_t t2 = len(s2)
    cdef int l1 = <int>t1
    cdef int l2 = <int>t2
    assert l1 == t1
    assert l2 == t2
    return Result.create(parasail_sg_table_striped_32(s1,l1,s2,l2,open,gap,matrix._c_object), l1, l2)

def sg_table_striped_16(
        const_char * s1,
        const_char * s2,
        const int open, const int gap,
        Matrix matrix not None):
    cdef size_t t1 = len(s1)
    cdef size_t t2 = len(s2)
    cdef int l1 = <int>t1
    cdef int l2 = <int>t2
    assert l1 == t1
    assert l2 == t2
    return Result.create(parasail_sg_table_striped_16(s1,l1,s2,l2,open,gap,matrix._c_object), l1, l2)

def sg_table_striped_8(
        const_char * s1,
        const_char * s2,
        const int open, const int gap,
        Matrix matrix not None):
    cdef size_t t1 = len(s1)
    cdef size_t t2 = len(s2)
    cdef int l1 = <int>t1
    cdef int l2 = <int>t2
    assert l1 == t1
    assert l2 == t2
    return Result.create(parasail_sg_table_striped_8(s1,l1,s2,l2,open,gap,matrix._c_object), l1, l2)

def sg_table_striped_sat(
        const_char * s1,
        const_char * s2,
        const int open, const int gap,
        Matrix matrix not None):
    cdef size_t t1 = len(s1)
    cdef size_t t2 = len(s2)
    cdef int l1 = <int>t1
    cdef int l2 = <int>t2
    assert l1 == t1
    assert l2 == t2
    return Result.create(parasail_sg_table_striped_sat(s1,l1,s2,l2,open,gap,matrix._c_object), l1, l2)

def sg_table_diag_64(
        const_char * s1,
        const_char * s2,
        const int open, const int gap,
        Matrix matrix not None):
    cdef size_t t1 = len(s1)
    cdef size_t t2 = len(s2)
    cdef int l1 = <int>t1
    cdef int l2 = <int>t2
    assert l1 == t1
    assert l2 == t2
    return Result.create(parasail_sg_table_diag_64(s1,l1,s2,l2,open,gap,matrix._c_object), l1, l2)

def sg_table_diag_32(
        const_char * s1,
        const_char * s2,
        const int open, const int gap,
        Matrix matrix not None):
    cdef size_t t1 = len(s1)
    cdef size_t t2 = len(s2)
    cdef int l1 = <int>t1
    cdef int l2 = <int>t2
    assert l1 == t1
    assert l2 == t2
    return Result.create(parasail_sg_table_diag_32(s1,l1,s2,l2,open,gap,matrix._c_object), l1, l2)

def sg_table_diag_16(
        const_char * s1,
        const_char * s2,
        const int open, const int gap,
        Matrix matrix not None):
    cdef size_t t1 = len(s1)
    cdef size_t t2 = len(s2)
    cdef int l1 = <int>t1
    cdef int l2 = <int>t2
    assert l1 == t1
    assert l2 == t2
    return Result.create(parasail_sg_table_diag_16(s1,l1,s2,l2,open,gap,matrix._c_object), l1, l2)

def sg_table_diag_8(
        const_char * s1,
        const_char * s2,
        const int open, const int gap,
        Matrix matrix not None):
    cdef size_t t1 = len(s1)
    cdef size_t t2 = len(s2)
    cdef int l1 = <int>t1
    cdef int l2 = <int>t2
    assert l1 == t1
    assert l2 == t2
    return Result.create(parasail_sg_table_diag_8(s1,l1,s2,l2,open,gap,matrix._c_object), l1, l2)

def sg_table_diag_sat(
        const_char * s1,
        const_char * s2,
        const int open, const int gap,
        Matrix matrix not None):
    cdef size_t t1 = len(s1)
    cdef size_t t2 = len(s2)
    cdef int l1 = <int>t1
    cdef int l2 = <int>t2
    assert l1 == t1
    assert l2 == t2
    return Result.create(parasail_sg_table_diag_sat(s1,l1,s2,l2,open,gap,matrix._c_object), l1, l2)

def sg_rowcol_scan_64(
        const_char * s1,
        const_char * s2,
        const int open, const int gap,
        Matrix matrix not None):
    cdef size_t t1 = len(s1)
    cdef size_t t2 = len(s2)
    cdef int l1 = <int>t1
    cdef int l2 = <int>t2
    assert l1 == t1
    assert l2 == t2
    return Result.create(parasail_sg_rowcol_scan_64(s1,l1,s2,l2,open,gap,matrix._c_object), l1, l2)

def sg_rowcol_scan_32(
        const_char * s1,
        const_char * s2,
        const int open, const int gap,
        Matrix matrix not None):
    cdef size_t t1 = len(s1)
    cdef size_t t2 = len(s2)
    cdef int l1 = <int>t1
    cdef int l2 = <int>t2
    assert l1 == t1
    assert l2 == t2
    return Result.create(parasail_sg_rowcol_scan_32(s1,l1,s2,l2,open,gap,matrix._c_object), l1, l2)

def sg_rowcol_scan_16(
        const_char * s1,
        const_char * s2,
        const int open, const int gap,
        Matrix matrix not None):
    cdef size_t t1 = len(s1)
    cdef size_t t2 = len(s2)
    cdef int l1 = <int>t1
    cdef int l2 = <int>t2
    assert l1 == t1
    assert l2 == t2
    return Result.create(parasail_sg_rowcol_scan_16(s1,l1,s2,l2,open,gap,matrix._c_object), l1, l2)

def sg_rowcol_scan_8(
        const_char * s1,
        const_char * s2,
        const int open, const int gap,
        Matrix matrix not None):
    cdef size_t t1 = len(s1)
    cdef size_t t2 = len(s2)
    cdef int l1 = <int>t1
    cdef int l2 = <int>t2
    assert l1 == t1
    assert l2 == t2
    return Result.create(parasail_sg_rowcol_scan_8(s1,l1,s2,l2,open,gap,matrix._c_object), l1, l2)

def sg_rowcol_scan_sat(
        const_char * s1,
        const_char * s2,
        const int open, const int gap,
        Matrix matrix not None):
    cdef size_t t1 = len(s1)
    cdef size_t t2 = len(s2)
    cdef int l1 = <int>t1
    cdef int l2 = <int>t2
    assert l1 == t1
    assert l2 == t2
    return Result.create(parasail_sg_rowcol_scan_sat(s1,l1,s2,l2,open,gap,matrix._c_object), l1, l2)

def sg_rowcol_striped_64(
        const_char * s1,
        const_char * s2,
        const int open, const int gap,
        Matrix matrix not None):
    cdef size_t t1 = len(s1)
    cdef size_t t2 = len(s2)
    cdef int l1 = <int>t1
    cdef int l2 = <int>t2
    assert l1 == t1
    assert l2 == t2
    return Result.create(parasail_sg_rowcol_striped_64(s1,l1,s2,l2,open,gap,matrix._c_object), l1, l2)

def sg_rowcol_striped_32(
        const_char * s1,
        const_char * s2,
        const int open, const int gap,
        Matrix matrix not None):
    cdef size_t t1 = len(s1)
    cdef size_t t2 = len(s2)
    cdef int l1 = <int>t1
    cdef int l2 = <int>t2
    assert l1 == t1
    assert l2 == t2
    return Result.create(parasail_sg_rowcol_striped_32(s1,l1,s2,l2,open,gap,matrix._c_object), l1, l2)

def sg_rowcol_striped_16(
        const_char * s1,
        const_char * s2,
        const int open, const int gap,
        Matrix matrix not None):
    cdef size_t t1 = len(s1)
    cdef size_t t2 = len(s2)
    cdef int l1 = <int>t1
    cdef int l2 = <int>t2
    assert l1 == t1
    assert l2 == t2
    return Result.create(parasail_sg_rowcol_striped_16(s1,l1,s2,l2,open,gap,matrix._c_object), l1, l2)

def sg_rowcol_striped_8(
        const_char * s1,
        const_char * s2,
        const int open, const int gap,
        Matrix matrix not None):
    cdef size_t t1 = len(s1)
    cdef size_t t2 = len(s2)
    cdef int l1 = <int>t1
    cdef int l2 = <int>t2
    assert l1 == t1
    assert l2 == t2
    return Result.create(parasail_sg_rowcol_striped_8(s1,l1,s2,l2,open,gap,matrix._c_object), l1, l2)

def sg_rowcol_striped_sat(
        const_char * s1,
        const_char * s2,
        const int open, const int gap,
        Matrix matrix not None):
    cdef size_t t1 = len(s1)
    cdef size_t t2 = len(s2)
    cdef int l1 = <int>t1
    cdef int l2 = <int>t2
    assert l1 == t1
    assert l2 == t2
    return Result.create(parasail_sg_rowcol_striped_sat(s1,l1,s2,l2,open,gap,matrix._c_object), l1, l2)

def sg_rowcol_diag_64(
        const_char * s1,
        const_char * s2,
        const int open, const int gap,
        Matrix matrix not None):
    cdef size_t t1 = len(s1)
    cdef size_t t2 = len(s2)
    cdef int l1 = <int>t1
    cdef int l2 = <int>t2
    assert l1 == t1
    assert l2 == t2
    return Result.create(parasail_sg_rowcol_diag_64(s1,l1,s2,l2,open,gap,matrix._c_object), l1, l2)

def sg_rowcol_diag_32(
        const_char * s1,
        const_char * s2,
        const int open, const int gap,
        Matrix matrix not None):
    cdef size_t t1 = len(s1)
    cdef size_t t2 = len(s2)
    cdef int l1 = <int>t1
    cdef int l2 = <int>t2
    assert l1 == t1
    assert l2 == t2
    return Result.create(parasail_sg_rowcol_diag_32(s1,l1,s2,l2,open,gap,matrix._c_object), l1, l2)

def sg_rowcol_diag_16(
        const_char * s1,
        const_char * s2,
        const int open, const int gap,
        Matrix matrix not None):
    cdef size_t t1 = len(s1)
    cdef size_t t2 = len(s2)
    cdef int l1 = <int>t1
    cdef int l2 = <int>t2
    assert l1 == t1
    assert l2 == t2
    return Result.create(parasail_sg_rowcol_diag_16(s1,l1,s2,l2,open,gap,matrix._c_object), l1, l2)

def sg_rowcol_diag_8(
        const_char * s1,
        const_char * s2,
        const int open, const int gap,
        Matrix matrix not None):
    cdef size_t t1 = len(s1)
    cdef size_t t2 = len(s2)
    cdef int l1 = <int>t1
    cdef int l2 = <int>t2
    assert l1 == t1
    assert l2 == t2
    return Result.create(parasail_sg_rowcol_diag_8(s1,l1,s2,l2,open,gap,matrix._c_object), l1, l2)

def sg_rowcol_diag_sat(
        const_char * s1,
        const_char * s2,
        const int open, const int gap,
        Matrix matrix not None):
    cdef size_t t1 = len(s1)
    cdef size_t t2 = len(s2)
    cdef int l1 = <int>t1
    cdef int l2 = <int>t2
    assert l1 == t1
    assert l2 == t2
    return Result.create(parasail_sg_rowcol_diag_sat(s1,l1,s2,l2,open,gap,matrix._c_object), l1, l2)

def sg_stats_scan_64(
        const_char * s1,
        const_char * s2,
        const int open, const int gap,
        Matrix matrix not None):
    cdef size_t t1 = len(s1)
    cdef size_t t2 = len(s2)
    cdef int l1 = <int>t1
    cdef int l2 = <int>t2
    assert l1 == t1
    assert l2 == t2
    return Result.create(parasail_sg_stats_scan_64(s1,l1,s2,l2,open,gap,matrix._c_object), l1, l2)

def sg_stats_scan_32(
        const_char * s1,
        const_char * s2,
        const int open, const int gap,
        Matrix matrix not None):
    cdef size_t t1 = len(s1)
    cdef size_t t2 = len(s2)
    cdef int l1 = <int>t1
    cdef int l2 = <int>t2
    assert l1 == t1
    assert l2 == t2
    return Result.create(parasail_sg_stats_scan_32(s1,l1,s2,l2,open,gap,matrix._c_object), l1, l2)

def sg_stats_scan_16(
        const_char * s1,
        const_char * s2,
        const int open, const int gap,
        Matrix matrix not None):
    cdef size_t t1 = len(s1)
    cdef size_t t2 = len(s2)
    cdef int l1 = <int>t1
    cdef int l2 = <int>t2
    assert l1 == t1
    assert l2 == t2
    return Result.create(parasail_sg_stats_scan_16(s1,l1,s2,l2,open,gap,matrix._c_object), l1, l2)

def sg_stats_scan_8(
        const_char * s1,
        const_char * s2,
        const int open, const int gap,
        Matrix matrix not None):
    cdef size_t t1 = len(s1)
    cdef size_t t2 = len(s2)
    cdef int l1 = <int>t1
    cdef int l2 = <int>t2
    assert l1 == t1
    assert l2 == t2
    return Result.create(parasail_sg_stats_scan_8(s1,l1,s2,l2,open,gap,matrix._c_object), l1, l2)

def sg_stats_scan_sat(
        const_char * s1,
        const_char * s2,
        const int open, const int gap,
        Matrix matrix not None):
    cdef size_t t1 = len(s1)
    cdef size_t t2 = len(s2)
    cdef int l1 = <int>t1
    cdef int l2 = <int>t2
    assert l1 == t1
    assert l2 == t2
    return Result.create(parasail_sg_stats_scan_sat(s1,l1,s2,l2,open,gap,matrix._c_object), l1, l2)

def sg_stats_striped_64(
        const_char * s1,
        const_char * s2,
        const int open, const int gap,
        Matrix matrix not None):
    cdef size_t t1 = len(s1)
    cdef size_t t2 = len(s2)
    cdef int l1 = <int>t1
    cdef int l2 = <int>t2
    assert l1 == t1
    assert l2 == t2
    return Result.create(parasail_sg_stats_striped_64(s1,l1,s2,l2,open,gap,matrix._c_object), l1, l2)

def sg_stats_striped_32(
        const_char * s1,
        const_char * s2,
        const int open, const int gap,
        Matrix matrix not None):
    cdef size_t t1 = len(s1)
    cdef size_t t2 = len(s2)
    cdef int l1 = <int>t1
    cdef int l2 = <int>t2
    assert l1 == t1
    assert l2 == t2
    return Result.create(parasail_sg_stats_striped_32(s1,l1,s2,l2,open,gap,matrix._c_object), l1, l2)

def sg_stats_striped_16(
        const_char * s1,
        const_char * s2,
        const int open, const int gap,
        Matrix matrix not None):
    cdef size_t t1 = len(s1)
    cdef size_t t2 = len(s2)
    cdef int l1 = <int>t1
    cdef int l2 = <int>t2
    assert l1 == t1
    assert l2 == t2
    return Result.create(parasail_sg_stats_striped_16(s1,l1,s2,l2,open,gap,matrix._c_object), l1, l2)

def sg_stats_striped_8(
        const_char * s1,
        const_char * s2,
        const int open, const int gap,
        Matrix matrix not None):
    cdef size_t t1 = len(s1)
    cdef size_t t2 = len(s2)
    cdef int l1 = <int>t1
    cdef int l2 = <int>t2
    assert l1 == t1
    assert l2 == t2
    return Result.create(parasail_sg_stats_striped_8(s1,l1,s2,l2,open,gap,matrix._c_object), l1, l2)

def sg_stats_striped_sat(
        const_char * s1,
        const_char * s2,
        const int open, const int gap,
        Matrix matrix not None):
    cdef size_t t1 = len(s1)
    cdef size_t t2 = len(s2)
    cdef int l1 = <int>t1
    cdef int l2 = <int>t2
    assert l1 == t1
    assert l2 == t2
    return Result.create(parasail_sg_stats_striped_sat(s1,l1,s2,l2,open,gap,matrix._c_object), l1, l2)

def sg_stats_diag_64(
        const_char * s1,
        const_char * s2,
        const int open, const int gap,
        Matrix matrix not None):
    cdef size_t t1 = len(s1)
    cdef size_t t2 = len(s2)
    cdef int l1 = <int>t1
    cdef int l2 = <int>t2
    assert l1 == t1
    assert l2 == t2
    return Result.create(parasail_sg_stats_diag_64(s1,l1,s2,l2,open,gap,matrix._c_object), l1, l2)

def sg_stats_diag_32(
        const_char * s1,
        const_char * s2,
        const int open, const int gap,
        Matrix matrix not None):
    cdef size_t t1 = len(s1)
    cdef size_t t2 = len(s2)
    cdef int l1 = <int>t1
    cdef int l2 = <int>t2
    assert l1 == t1
    assert l2 == t2
    return Result.create(parasail_sg_stats_diag_32(s1,l1,s2,l2,open,gap,matrix._c_object), l1, l2)

def sg_stats_diag_16(
        const_char * s1,
        const_char * s2,
        const int open, const int gap,
        Matrix matrix not None):
    cdef size_t t1 = len(s1)
    cdef size_t t2 = len(s2)
    cdef int l1 = <int>t1
    cdef int l2 = <int>t2
    assert l1 == t1
    assert l2 == t2
    return Result.create(parasail_sg_stats_diag_16(s1,l1,s2,l2,open,gap,matrix._c_object), l1, l2)

def sg_stats_diag_8(
        const_char * s1,
        const_char * s2,
        const int open, const int gap,
        Matrix matrix not None):
    cdef size_t t1 = len(s1)
    cdef size_t t2 = len(s2)
    cdef int l1 = <int>t1
    cdef int l2 = <int>t2
    assert l1 == t1
    assert l2 == t2
    return Result.create(parasail_sg_stats_diag_8(s1,l1,s2,l2,open,gap,matrix._c_object), l1, l2)

def sg_stats_diag_sat(
        const_char * s1,
        const_char * s2,
        const int open, const int gap,
        Matrix matrix not None):
    cdef size_t t1 = len(s1)
    cdef size_t t2 = len(s2)
    cdef int l1 = <int>t1
    cdef int l2 = <int>t2
    assert l1 == t1
    assert l2 == t2
    return Result.create(parasail_sg_stats_diag_sat(s1,l1,s2,l2,open,gap,matrix._c_object), l1, l2)

def sg_stats_table_scan_64(
        const_char * s1,
        const_char * s2,
        const int open, const int gap,
        Matrix matrix not None):
    cdef size_t t1 = len(s1)
    cdef size_t t2 = len(s2)
    cdef int l1 = <int>t1
    cdef int l2 = <int>t2
    assert l1 == t1
    assert l2 == t2
    return Result.create(parasail_sg_stats_table_scan_64(s1,l1,s2,l2,open,gap,matrix._c_object), l1, l2)

def sg_stats_table_scan_32(
        const_char * s1,
        const_char * s2,
        const int open, const int gap,
        Matrix matrix not None):
    cdef size_t t1 = len(s1)
    cdef size_t t2 = len(s2)
    cdef int l1 = <int>t1
    cdef int l2 = <int>t2
    assert l1 == t1
    assert l2 == t2
    return Result.create(parasail_sg_stats_table_scan_32(s1,l1,s2,l2,open,gap,matrix._c_object), l1, l2)

def sg_stats_table_scan_16(
        const_char * s1,
        const_char * s2,
        const int open, const int gap,
        Matrix matrix not None):
    cdef size_t t1 = len(s1)
    cdef size_t t2 = len(s2)
    cdef int l1 = <int>t1
    cdef int l2 = <int>t2
    assert l1 == t1
    assert l2 == t2
    return Result.create(parasail_sg_stats_table_scan_16(s1,l1,s2,l2,open,gap,matrix._c_object), l1, l2)

def sg_stats_table_scan_8(
        const_char * s1,
        const_char * s2,
        const int open, const int gap,
        Matrix matrix not None):
    cdef size_t t1 = len(s1)
    cdef size_t t2 = len(s2)
    cdef int l1 = <int>t1
    cdef int l2 = <int>t2
    assert l1 == t1
    assert l2 == t2
    return Result.create(parasail_sg_stats_table_scan_8(s1,l1,s2,l2,open,gap,matrix._c_object), l1, l2)

def sg_stats_table_scan_sat(
        const_char * s1,
        const_char * s2,
        const int open, const int gap,
        Matrix matrix not None):
    cdef size_t t1 = len(s1)
    cdef size_t t2 = len(s2)
    cdef int l1 = <int>t1
    cdef int l2 = <int>t2
    assert l1 == t1
    assert l2 == t2
    return Result.create(parasail_sg_stats_table_scan_sat(s1,l1,s2,l2,open,gap,matrix._c_object), l1, l2)

def sg_stats_table_striped_64(
        const_char * s1,
        const_char * s2,
        const int open, const int gap,
        Matrix matrix not None):
    cdef size_t t1 = len(s1)
    cdef size_t t2 = len(s2)
    cdef int l1 = <int>t1
    cdef int l2 = <int>t2
    assert l1 == t1
    assert l2 == t2
    return Result.create(parasail_sg_stats_table_striped_64(s1,l1,s2,l2,open,gap,matrix._c_object), l1, l2)

def sg_stats_table_striped_32(
        const_char * s1,
        const_char * s2,
        const int open, const int gap,
        Matrix matrix not None):
    cdef size_t t1 = len(s1)
    cdef size_t t2 = len(s2)
    cdef int l1 = <int>t1
    cdef int l2 = <int>t2
    assert l1 == t1
    assert l2 == t2
    return Result.create(parasail_sg_stats_table_striped_32(s1,l1,s2,l2,open,gap,matrix._c_object), l1, l2)

def sg_stats_table_striped_16(
        const_char * s1,
        const_char * s2,
        const int open, const int gap,
        Matrix matrix not None):
    cdef size_t t1 = len(s1)
    cdef size_t t2 = len(s2)
    cdef int l1 = <int>t1
    cdef int l2 = <int>t2
    assert l1 == t1
    assert l2 == t2
    return Result.create(parasail_sg_stats_table_striped_16(s1,l1,s2,l2,open,gap,matrix._c_object), l1, l2)

def sg_stats_table_striped_8(
        const_char * s1,
        const_char * s2,
        const int open, const int gap,
        Matrix matrix not None):
    cdef size_t t1 = len(s1)
    cdef size_t t2 = len(s2)
    cdef int l1 = <int>t1
    cdef int l2 = <int>t2
    assert l1 == t1
    assert l2 == t2
    return Result.create(parasail_sg_stats_table_striped_8(s1,l1,s2,l2,open,gap,matrix._c_object), l1, l2)

def sg_stats_table_striped_sat(
        const_char * s1,
        const_char * s2,
        const int open, const int gap,
        Matrix matrix not None):
    cdef size_t t1 = len(s1)
    cdef size_t t2 = len(s2)
    cdef int l1 = <int>t1
    cdef int l2 = <int>t2
    assert l1 == t1
    assert l2 == t2
    return Result.create(parasail_sg_stats_table_striped_sat(s1,l1,s2,l2,open,gap,matrix._c_object), l1, l2)

def sg_stats_table_diag_64(
        const_char * s1,
        const_char * s2,
        const int open, const int gap,
        Matrix matrix not None):
    cdef size_t t1 = len(s1)
    cdef size_t t2 = len(s2)
    cdef int l1 = <int>t1
    cdef int l2 = <int>t2
    assert l1 == t1
    assert l2 == t2
    return Result.create(parasail_sg_stats_table_diag_64(s1,l1,s2,l2,open,gap,matrix._c_object), l1, l2)

def sg_stats_table_diag_32(
        const_char * s1,
        const_char * s2,
        const int open, const int gap,
        Matrix matrix not None):
    cdef size_t t1 = len(s1)
    cdef size_t t2 = len(s2)
    cdef int l1 = <int>t1
    cdef int l2 = <int>t2
    assert l1 == t1
    assert l2 == t2
    return Result.create(parasail_sg_stats_table_diag_32(s1,l1,s2,l2,open,gap,matrix._c_object), l1, l2)

def sg_stats_table_diag_16(
        const_char * s1,
        const_char * s2,
        const int open, const int gap,
        Matrix matrix not None):
    cdef size_t t1 = len(s1)
    cdef size_t t2 = len(s2)
    cdef int l1 = <int>t1
    cdef int l2 = <int>t2
    assert l1 == t1
    assert l2 == t2
    return Result.create(parasail_sg_stats_table_diag_16(s1,l1,s2,l2,open,gap,matrix._c_object), l1, l2)

def sg_stats_table_diag_8(
        const_char * s1,
        const_char * s2,
        const int open, const int gap,
        Matrix matrix not None):
    cdef size_t t1 = len(s1)
    cdef size_t t2 = len(s2)
    cdef int l1 = <int>t1
    cdef int l2 = <int>t2
    assert l1 == t1
    assert l2 == t2
    return Result.create(parasail_sg_stats_table_diag_8(s1,l1,s2,l2,open,gap,matrix._c_object), l1, l2)

def sg_stats_table_diag_sat(
        const_char * s1,
        const_char * s2,
        const int open, const int gap,
        Matrix matrix not None):
    cdef size_t t1 = len(s1)
    cdef size_t t2 = len(s2)
    cdef int l1 = <int>t1
    cdef int l2 = <int>t2
    assert l1 == t1
    assert l2 == t2
    return Result.create(parasail_sg_stats_table_diag_sat(s1,l1,s2,l2,open,gap,matrix._c_object), l1, l2)

def sg_stats_rowcol_scan_64(
        const_char * s1,
        const_char * s2,
        const int open, const int gap,
        Matrix matrix not None):
    cdef size_t t1 = len(s1)
    cdef size_t t2 = len(s2)
    cdef int l1 = <int>t1
    cdef int l2 = <int>t2
    assert l1 == t1
    assert l2 == t2
    return Result.create(parasail_sg_stats_rowcol_scan_64(s1,l1,s2,l2,open,gap,matrix._c_object), l1, l2)

def sg_stats_rowcol_scan_32(
        const_char * s1,
        const_char * s2,
        const int open, const int gap,
        Matrix matrix not None):
    cdef size_t t1 = len(s1)
    cdef size_t t2 = len(s2)
    cdef int l1 = <int>t1
    cdef int l2 = <int>t2
    assert l1 == t1
    assert l2 == t2
    return Result.create(parasail_sg_stats_rowcol_scan_32(s1,l1,s2,l2,open,gap,matrix._c_object), l1, l2)

def sg_stats_rowcol_scan_16(
        const_char * s1,
        const_char * s2,
        const int open, const int gap,
        Matrix matrix not None):
    cdef size_t t1 = len(s1)
    cdef size_t t2 = len(s2)
    cdef int l1 = <int>t1
    cdef int l2 = <int>t2
    assert l1 == t1
    assert l2 == t2
    return Result.create(parasail_sg_stats_rowcol_scan_16(s1,l1,s2,l2,open,gap,matrix._c_object), l1, l2)

def sg_stats_rowcol_scan_8(
        const_char * s1,
        const_char * s2,
        const int open, const int gap,
        Matrix matrix not None):
    cdef size_t t1 = len(s1)
    cdef size_t t2 = len(s2)
    cdef int l1 = <int>t1
    cdef int l2 = <int>t2
    assert l1 == t1
    assert l2 == t2
    return Result.create(parasail_sg_stats_rowcol_scan_8(s1,l1,s2,l2,open,gap,matrix._c_object), l1, l2)

def sg_stats_rowcol_scan_sat(
        const_char * s1,
        const_char * s2,
        const int open, const int gap,
        Matrix matrix not None):
    cdef size_t t1 = len(s1)
    cdef size_t t2 = len(s2)
    cdef int l1 = <int>t1
    cdef int l2 = <int>t2
    assert l1 == t1
    assert l2 == t2
    return Result.create(parasail_sg_stats_rowcol_scan_sat(s1,l1,s2,l2,open,gap,matrix._c_object), l1, l2)

def sg_stats_rowcol_striped_64(
        const_char * s1,
        const_char * s2,
        const int open, const int gap,
        Matrix matrix not None):
    cdef size_t t1 = len(s1)
    cdef size_t t2 = len(s2)
    cdef int l1 = <int>t1
    cdef int l2 = <int>t2
    assert l1 == t1
    assert l2 == t2
    return Result.create(parasail_sg_stats_rowcol_striped_64(s1,l1,s2,l2,open,gap,matrix._c_object), l1, l2)

def sg_stats_rowcol_striped_32(
        const_char * s1,
        const_char * s2,
        const int open, const int gap,
        Matrix matrix not None):
    cdef size_t t1 = len(s1)
    cdef size_t t2 = len(s2)
    cdef int l1 = <int>t1
    cdef int l2 = <int>t2
    assert l1 == t1
    assert l2 == t2
    return Result.create(parasail_sg_stats_rowcol_striped_32(s1,l1,s2,l2,open,gap,matrix._c_object), l1, l2)

def sg_stats_rowcol_striped_16(
        const_char * s1,
        const_char * s2,
        const int open, const int gap,
        Matrix matrix not None):
    cdef size_t t1 = len(s1)
    cdef size_t t2 = len(s2)
    cdef int l1 = <int>t1
    cdef int l2 = <int>t2
    assert l1 == t1
    assert l2 == t2
    return Result.create(parasail_sg_stats_rowcol_striped_16(s1,l1,s2,l2,open,gap,matrix._c_object), l1, l2)

def sg_stats_rowcol_striped_8(
        const_char * s1,
        const_char * s2,
        const int open, const int gap,
        Matrix matrix not None):
    cdef size_t t1 = len(s1)
    cdef size_t t2 = len(s2)
    cdef int l1 = <int>t1
    cdef int l2 = <int>t2
    assert l1 == t1
    assert l2 == t2
    return Result.create(parasail_sg_stats_rowcol_striped_8(s1,l1,s2,l2,open,gap,matrix._c_object), l1, l2)

def sg_stats_rowcol_striped_sat(
        const_char * s1,
        const_char * s2,
        const int open, const int gap,
        Matrix matrix not None):
    cdef size_t t1 = len(s1)
    cdef size_t t2 = len(s2)
    cdef int l1 = <int>t1
    cdef int l2 = <int>t2
    assert l1 == t1
    assert l2 == t2
    return Result.create(parasail_sg_stats_rowcol_striped_sat(s1,l1,s2,l2,open,gap,matrix._c_object), l1, l2)

def sg_stats_rowcol_diag_64(
        const_char * s1,
        const_char * s2,
        const int open, const int gap,
        Matrix matrix not None):
    cdef size_t t1 = len(s1)
    cdef size_t t2 = len(s2)
    cdef int l1 = <int>t1
    cdef int l2 = <int>t2
    assert l1 == t1
    assert l2 == t2
    return Result.create(parasail_sg_stats_rowcol_diag_64(s1,l1,s2,l2,open,gap,matrix._c_object), l1, l2)

def sg_stats_rowcol_diag_32(
        const_char * s1,
        const_char * s2,
        const int open, const int gap,
        Matrix matrix not None):
    cdef size_t t1 = len(s1)
    cdef size_t t2 = len(s2)
    cdef int l1 = <int>t1
    cdef int l2 = <int>t2
    assert l1 == t1
    assert l2 == t2
    return Result.create(parasail_sg_stats_rowcol_diag_32(s1,l1,s2,l2,open,gap,matrix._c_object), l1, l2)

def sg_stats_rowcol_diag_16(
        const_char * s1,
        const_char * s2,
        const int open, const int gap,
        Matrix matrix not None):
    cdef size_t t1 = len(s1)
    cdef size_t t2 = len(s2)
    cdef int l1 = <int>t1
    cdef int l2 = <int>t2
    assert l1 == t1
    assert l2 == t2
    return Result.create(parasail_sg_stats_rowcol_diag_16(s1,l1,s2,l2,open,gap,matrix._c_object), l1, l2)

def sg_stats_rowcol_diag_8(
        const_char * s1,
        const_char * s2,
        const int open, const int gap,
        Matrix matrix not None):
    cdef size_t t1 = len(s1)
    cdef size_t t2 = len(s2)
    cdef int l1 = <int>t1
    cdef int l2 = <int>t2
    assert l1 == t1
    assert l2 == t2
    return Result.create(parasail_sg_stats_rowcol_diag_8(s1,l1,s2,l2,open,gap,matrix._c_object), l1, l2)

def sg_stats_rowcol_diag_sat(
        const_char * s1,
        const_char * s2,
        const int open, const int gap,
        Matrix matrix not None):
    cdef size_t t1 = len(s1)
    cdef size_t t2 = len(s2)
    cdef int l1 = <int>t1
    cdef int l2 = <int>t2
    assert l1 == t1
    assert l2 == t2
    return Result.create(parasail_sg_stats_rowcol_diag_sat(s1,l1,s2,l2,open,gap,matrix._c_object), l1, l2)

def sw_scan_64(
        const_char * s1,
        const_char * s2,
        const int open, const int gap,
        Matrix matrix not None):
    cdef size_t t1 = len(s1)
    cdef size_t t2 = len(s2)
    cdef int l1 = <int>t1
    cdef int l2 = <int>t2
    assert l1 == t1
    assert l2 == t2
    return Result.create(parasail_sw_scan_64(s1,l1,s2,l2,open,gap,matrix._c_object), l1, l2)

def sw_scan_32(
        const_char * s1,
        const_char * s2,
        const int open, const int gap,
        Matrix matrix not None):
    cdef size_t t1 = len(s1)
    cdef size_t t2 = len(s2)
    cdef int l1 = <int>t1
    cdef int l2 = <int>t2
    assert l1 == t1
    assert l2 == t2
    return Result.create(parasail_sw_scan_32(s1,l1,s2,l2,open,gap,matrix._c_object), l1, l2)

def sw_scan_16(
        const_char * s1,
        const_char * s2,
        const int open, const int gap,
        Matrix matrix not None):
    cdef size_t t1 = len(s1)
    cdef size_t t2 = len(s2)
    cdef int l1 = <int>t1
    cdef int l2 = <int>t2
    assert l1 == t1
    assert l2 == t2
    return Result.create(parasail_sw_scan_16(s1,l1,s2,l2,open,gap,matrix._c_object), l1, l2)

def sw_scan_8(
        const_char * s1,
        const_char * s2,
        const int open, const int gap,
        Matrix matrix not None):
    cdef size_t t1 = len(s1)
    cdef size_t t2 = len(s2)
    cdef int l1 = <int>t1
    cdef int l2 = <int>t2
    assert l1 == t1
    assert l2 == t2
    return Result.create(parasail_sw_scan_8(s1,l1,s2,l2,open,gap,matrix._c_object), l1, l2)

def sw_scan_sat(
        const_char * s1,
        const_char * s2,
        const int open, const int gap,
        Matrix matrix not None):
    cdef size_t t1 = len(s1)
    cdef size_t t2 = len(s2)
    cdef int l1 = <int>t1
    cdef int l2 = <int>t2
    assert l1 == t1
    assert l2 == t2
    return Result.create(parasail_sw_scan_sat(s1,l1,s2,l2,open,gap,matrix._c_object), l1, l2)

def sw_striped_64(
        const_char * s1,
        const_char * s2,
        const int open, const int gap,
        Matrix matrix not None):
    cdef size_t t1 = len(s1)
    cdef size_t t2 = len(s2)
    cdef int l1 = <int>t1
    cdef int l2 = <int>t2
    assert l1 == t1
    assert l2 == t2
    return Result.create(parasail_sw_striped_64(s1,l1,s2,l2,open,gap,matrix._c_object), l1, l2)

def sw_striped_32(
        const_char * s1,
        const_char * s2,
        const int open, const int gap,
        Matrix matrix not None):
    cdef size_t t1 = len(s1)
    cdef size_t t2 = len(s2)
    cdef int l1 = <int>t1
    cdef int l2 = <int>t2
    assert l1 == t1
    assert l2 == t2
    return Result.create(parasail_sw_striped_32(s1,l1,s2,l2,open,gap,matrix._c_object), l1, l2)

def sw_striped_16(
        const_char * s1,
        const_char * s2,
        const int open, const int gap,
        Matrix matrix not None):
    cdef size_t t1 = len(s1)
    cdef size_t t2 = len(s2)
    cdef int l1 = <int>t1
    cdef int l2 = <int>t2
    assert l1 == t1
    assert l2 == t2
    return Result.create(parasail_sw_striped_16(s1,l1,s2,l2,open,gap,matrix._c_object), l1, l2)

def sw_striped_8(
        const_char * s1,
        const_char * s2,
        const int open, const int gap,
        Matrix matrix not None):
    cdef size_t t1 = len(s1)
    cdef size_t t2 = len(s2)
    cdef int l1 = <int>t1
    cdef int l2 = <int>t2
    assert l1 == t1
    assert l2 == t2
    return Result.create(parasail_sw_striped_8(s1,l1,s2,l2,open,gap,matrix._c_object), l1, l2)

def sw_striped_sat(
        const_char * s1,
        const_char * s2,
        const int open, const int gap,
        Matrix matrix not None):
    cdef size_t t1 = len(s1)
    cdef size_t t2 = len(s2)
    cdef int l1 = <int>t1
    cdef int l2 = <int>t2
    assert l1 == t1
    assert l2 == t2
    return Result.create(parasail_sw_striped_sat(s1,l1,s2,l2,open,gap,matrix._c_object), l1, l2)

def sw_diag_64(
        const_char * s1,
        const_char * s2,
        const int open, const int gap,
        Matrix matrix not None):
    cdef size_t t1 = len(s1)
    cdef size_t t2 = len(s2)
    cdef int l1 = <int>t1
    cdef int l2 = <int>t2
    assert l1 == t1
    assert l2 == t2
    return Result.create(parasail_sw_diag_64(s1,l1,s2,l2,open,gap,matrix._c_object), l1, l2)

def sw_diag_32(
        const_char * s1,
        const_char * s2,
        const int open, const int gap,
        Matrix matrix not None):
    cdef size_t t1 = len(s1)
    cdef size_t t2 = len(s2)
    cdef int l1 = <int>t1
    cdef int l2 = <int>t2
    assert l1 == t1
    assert l2 == t2
    return Result.create(parasail_sw_diag_32(s1,l1,s2,l2,open,gap,matrix._c_object), l1, l2)

def sw_diag_16(
        const_char * s1,
        const_char * s2,
        const int open, const int gap,
        Matrix matrix not None):
    cdef size_t t1 = len(s1)
    cdef size_t t2 = len(s2)
    cdef int l1 = <int>t1
    cdef int l2 = <int>t2
    assert l1 == t1
    assert l2 == t2
    return Result.create(parasail_sw_diag_16(s1,l1,s2,l2,open,gap,matrix._c_object), l1, l2)

def sw_diag_8(
        const_char * s1,
        const_char * s2,
        const int open, const int gap,
        Matrix matrix not None):
    cdef size_t t1 = len(s1)
    cdef size_t t2 = len(s2)
    cdef int l1 = <int>t1
    cdef int l2 = <int>t2
    assert l1 == t1
    assert l2 == t2
    return Result.create(parasail_sw_diag_8(s1,l1,s2,l2,open,gap,matrix._c_object), l1, l2)

def sw_diag_sat(
        const_char * s1,
        const_char * s2,
        const int open, const int gap,
        Matrix matrix not None):
    cdef size_t t1 = len(s1)
    cdef size_t t2 = len(s2)
    cdef int l1 = <int>t1
    cdef int l2 = <int>t2
    assert l1 == t1
    assert l2 == t2
    return Result.create(parasail_sw_diag_sat(s1,l1,s2,l2,open,gap,matrix._c_object), l1, l2)

def sw_table_scan_64(
        const_char * s1,
        const_char * s2,
        const int open, const int gap,
        Matrix matrix not None):
    cdef size_t t1 = len(s1)
    cdef size_t t2 = len(s2)
    cdef int l1 = <int>t1
    cdef int l2 = <int>t2
    assert l1 == t1
    assert l2 == t2
    return Result.create(parasail_sw_table_scan_64(s1,l1,s2,l2,open,gap,matrix._c_object), l1, l2)

def sw_table_scan_32(
        const_char * s1,
        const_char * s2,
        const int open, const int gap,
        Matrix matrix not None):
    cdef size_t t1 = len(s1)
    cdef size_t t2 = len(s2)
    cdef int l1 = <int>t1
    cdef int l2 = <int>t2
    assert l1 == t1
    assert l2 == t2
    return Result.create(parasail_sw_table_scan_32(s1,l1,s2,l2,open,gap,matrix._c_object), l1, l2)

def sw_table_scan_16(
        const_char * s1,
        const_char * s2,
        const int open, const int gap,
        Matrix matrix not None):
    cdef size_t t1 = len(s1)
    cdef size_t t2 = len(s2)
    cdef int l1 = <int>t1
    cdef int l2 = <int>t2
    assert l1 == t1
    assert l2 == t2
    return Result.create(parasail_sw_table_scan_16(s1,l1,s2,l2,open,gap,matrix._c_object), l1, l2)

def sw_table_scan_8(
        const_char * s1,
        const_char * s2,
        const int open, const int gap,
        Matrix matrix not None):
    cdef size_t t1 = len(s1)
    cdef size_t t2 = len(s2)
    cdef int l1 = <int>t1
    cdef int l2 = <int>t2
    assert l1 == t1
    assert l2 == t2
    return Result.create(parasail_sw_table_scan_8(s1,l1,s2,l2,open,gap,matrix._c_object), l1, l2)

def sw_table_scan_sat(
        const_char * s1,
        const_char * s2,
        const int open, const int gap,
        Matrix matrix not None):
    cdef size_t t1 = len(s1)
    cdef size_t t2 = len(s2)
    cdef int l1 = <int>t1
    cdef int l2 = <int>t2
    assert l1 == t1
    assert l2 == t2
    return Result.create(parasail_sw_table_scan_sat(s1,l1,s2,l2,open,gap,matrix._c_object), l1, l2)

def sw_table_striped_64(
        const_char * s1,
        const_char * s2,
        const int open, const int gap,
        Matrix matrix not None):
    cdef size_t t1 = len(s1)
    cdef size_t t2 = len(s2)
    cdef int l1 = <int>t1
    cdef int l2 = <int>t2
    assert l1 == t1
    assert l2 == t2
    return Result.create(parasail_sw_table_striped_64(s1,l1,s2,l2,open,gap,matrix._c_object), l1, l2)

def sw_table_striped_32(
        const_char * s1,
        const_char * s2,
        const int open, const int gap,
        Matrix matrix not None):
    cdef size_t t1 = len(s1)
    cdef size_t t2 = len(s2)
    cdef int l1 = <int>t1
    cdef int l2 = <int>t2
    assert l1 == t1
    assert l2 == t2
    return Result.create(parasail_sw_table_striped_32(s1,l1,s2,l2,open,gap,matrix._c_object), l1, l2)

def sw_table_striped_16(
        const_char * s1,
        const_char * s2,
        const int open, const int gap,
        Matrix matrix not None):
    cdef size_t t1 = len(s1)
    cdef size_t t2 = len(s2)
    cdef int l1 = <int>t1
    cdef int l2 = <int>t2
    assert l1 == t1
    assert l2 == t2
    return Result.create(parasail_sw_table_striped_16(s1,l1,s2,l2,open,gap,matrix._c_object), l1, l2)

def sw_table_striped_8(
        const_char * s1,
        const_char * s2,
        const int open, const int gap,
        Matrix matrix not None):
    cdef size_t t1 = len(s1)
    cdef size_t t2 = len(s2)
    cdef int l1 = <int>t1
    cdef int l2 = <int>t2
    assert l1 == t1
    assert l2 == t2
    return Result.create(parasail_sw_table_striped_8(s1,l1,s2,l2,open,gap,matrix._c_object), l1, l2)

def sw_table_striped_sat(
        const_char * s1,
        const_char * s2,
        const int open, const int gap,
        Matrix matrix not None):
    cdef size_t t1 = len(s1)
    cdef size_t t2 = len(s2)
    cdef int l1 = <int>t1
    cdef int l2 = <int>t2
    assert l1 == t1
    assert l2 == t2
    return Result.create(parasail_sw_table_striped_sat(s1,l1,s2,l2,open,gap,matrix._c_object), l1, l2)

def sw_table_diag_64(
        const_char * s1,
        const_char * s2,
        const int open, const int gap,
        Matrix matrix not None):
    cdef size_t t1 = len(s1)
    cdef size_t t2 = len(s2)
    cdef int l1 = <int>t1
    cdef int l2 = <int>t2
    assert l1 == t1
    assert l2 == t2
    return Result.create(parasail_sw_table_diag_64(s1,l1,s2,l2,open,gap,matrix._c_object), l1, l2)

def sw_table_diag_32(
        const_char * s1,
        const_char * s2,
        const int open, const int gap,
        Matrix matrix not None):
    cdef size_t t1 = len(s1)
    cdef size_t t2 = len(s2)
    cdef int l1 = <int>t1
    cdef int l2 = <int>t2
    assert l1 == t1
    assert l2 == t2
    return Result.create(parasail_sw_table_diag_32(s1,l1,s2,l2,open,gap,matrix._c_object), l1, l2)

def sw_table_diag_16(
        const_char * s1,
        const_char * s2,
        const int open, const int gap,
        Matrix matrix not None):
    cdef size_t t1 = len(s1)
    cdef size_t t2 = len(s2)
    cdef int l1 = <int>t1
    cdef int l2 = <int>t2
    assert l1 == t1
    assert l2 == t2
    return Result.create(parasail_sw_table_diag_16(s1,l1,s2,l2,open,gap,matrix._c_object), l1, l2)

def sw_table_diag_8(
        const_char * s1,
        const_char * s2,
        const int open, const int gap,
        Matrix matrix not None):
    cdef size_t t1 = len(s1)
    cdef size_t t2 = len(s2)
    cdef int l1 = <int>t1
    cdef int l2 = <int>t2
    assert l1 == t1
    assert l2 == t2
    return Result.create(parasail_sw_table_diag_8(s1,l1,s2,l2,open,gap,matrix._c_object), l1, l2)

def sw_table_diag_sat(
        const_char * s1,
        const_char * s2,
        const int open, const int gap,
        Matrix matrix not None):
    cdef size_t t1 = len(s1)
    cdef size_t t2 = len(s2)
    cdef int l1 = <int>t1
    cdef int l2 = <int>t2
    assert l1 == t1
    assert l2 == t2
    return Result.create(parasail_sw_table_diag_sat(s1,l1,s2,l2,open,gap,matrix._c_object), l1, l2)

def sw_rowcol_scan_64(
        const_char * s1,
        const_char * s2,
        const int open, const int gap,
        Matrix matrix not None):
    cdef size_t t1 = len(s1)
    cdef size_t t2 = len(s2)
    cdef int l1 = <int>t1
    cdef int l2 = <int>t2
    assert l1 == t1
    assert l2 == t2
    return Result.create(parasail_sw_rowcol_scan_64(s1,l1,s2,l2,open,gap,matrix._c_object), l1, l2)

def sw_rowcol_scan_32(
        const_char * s1,
        const_char * s2,
        const int open, const int gap,
        Matrix matrix not None):
    cdef size_t t1 = len(s1)
    cdef size_t t2 = len(s2)
    cdef int l1 = <int>t1
    cdef int l2 = <int>t2
    assert l1 == t1
    assert l2 == t2
    return Result.create(parasail_sw_rowcol_scan_32(s1,l1,s2,l2,open,gap,matrix._c_object), l1, l2)

def sw_rowcol_scan_16(
        const_char * s1,
        const_char * s2,
        const int open, const int gap,
        Matrix matrix not None):
    cdef size_t t1 = len(s1)
    cdef size_t t2 = len(s2)
    cdef int l1 = <int>t1
    cdef int l2 = <int>t2
    assert l1 == t1
    assert l2 == t2
    return Result.create(parasail_sw_rowcol_scan_16(s1,l1,s2,l2,open,gap,matrix._c_object), l1, l2)

def sw_rowcol_scan_8(
        const_char * s1,
        const_char * s2,
        const int open, const int gap,
        Matrix matrix not None):
    cdef size_t t1 = len(s1)
    cdef size_t t2 = len(s2)
    cdef int l1 = <int>t1
    cdef int l2 = <int>t2
    assert l1 == t1
    assert l2 == t2
    return Result.create(parasail_sw_rowcol_scan_8(s1,l1,s2,l2,open,gap,matrix._c_object), l1, l2)

def sw_rowcol_scan_sat(
        const_char * s1,
        const_char * s2,
        const int open, const int gap,
        Matrix matrix not None):
    cdef size_t t1 = len(s1)
    cdef size_t t2 = len(s2)
    cdef int l1 = <int>t1
    cdef int l2 = <int>t2
    assert l1 == t1
    assert l2 == t2
    return Result.create(parasail_sw_rowcol_scan_sat(s1,l1,s2,l2,open,gap,matrix._c_object), l1, l2)

def sw_rowcol_striped_64(
        const_char * s1,
        const_char * s2,
        const int open, const int gap,
        Matrix matrix not None):
    cdef size_t t1 = len(s1)
    cdef size_t t2 = len(s2)
    cdef int l1 = <int>t1
    cdef int l2 = <int>t2
    assert l1 == t1
    assert l2 == t2
    return Result.create(parasail_sw_rowcol_striped_64(s1,l1,s2,l2,open,gap,matrix._c_object), l1, l2)

def sw_rowcol_striped_32(
        const_char * s1,
        const_char * s2,
        const int open, const int gap,
        Matrix matrix not None):
    cdef size_t t1 = len(s1)
    cdef size_t t2 = len(s2)
    cdef int l1 = <int>t1
    cdef int l2 = <int>t2
    assert l1 == t1
    assert l2 == t2
    return Result.create(parasail_sw_rowcol_striped_32(s1,l1,s2,l2,open,gap,matrix._c_object), l1, l2)

def sw_rowcol_striped_16(
        const_char * s1,
        const_char * s2,
        const int open, const int gap,
        Matrix matrix not None):
    cdef size_t t1 = len(s1)
    cdef size_t t2 = len(s2)
    cdef int l1 = <int>t1
    cdef int l2 = <int>t2
    assert l1 == t1
    assert l2 == t2
    return Result.create(parasail_sw_rowcol_striped_16(s1,l1,s2,l2,open,gap,matrix._c_object), l1, l2)

def sw_rowcol_striped_8(
        const_char * s1,
        const_char * s2,
        const int open, const int gap,
        Matrix matrix not None):
    cdef size_t t1 = len(s1)
    cdef size_t t2 = len(s2)
    cdef int l1 = <int>t1
    cdef int l2 = <int>t2
    assert l1 == t1
    assert l2 == t2
    return Result.create(parasail_sw_rowcol_striped_8(s1,l1,s2,l2,open,gap,matrix._c_object), l1, l2)

def sw_rowcol_striped_sat(
        const_char * s1,
        const_char * s2,
        const int open, const int gap,
        Matrix matrix not None):
    cdef size_t t1 = len(s1)
    cdef size_t t2 = len(s2)
    cdef int l1 = <int>t1
    cdef int l2 = <int>t2
    assert l1 == t1
    assert l2 == t2
    return Result.create(parasail_sw_rowcol_striped_sat(s1,l1,s2,l2,open,gap,matrix._c_object), l1, l2)

def sw_rowcol_diag_64(
        const_char * s1,
        const_char * s2,
        const int open, const int gap,
        Matrix matrix not None):
    cdef size_t t1 = len(s1)
    cdef size_t t2 = len(s2)
    cdef int l1 = <int>t1
    cdef int l2 = <int>t2
    assert l1 == t1
    assert l2 == t2
    return Result.create(parasail_sw_rowcol_diag_64(s1,l1,s2,l2,open,gap,matrix._c_object), l1, l2)

def sw_rowcol_diag_32(
        const_char * s1,
        const_char * s2,
        const int open, const int gap,
        Matrix matrix not None):
    cdef size_t t1 = len(s1)
    cdef size_t t2 = len(s2)
    cdef int l1 = <int>t1
    cdef int l2 = <int>t2
    assert l1 == t1
    assert l2 == t2
    return Result.create(parasail_sw_rowcol_diag_32(s1,l1,s2,l2,open,gap,matrix._c_object), l1, l2)

def sw_rowcol_diag_16(
        const_char * s1,
        const_char * s2,
        const int open, const int gap,
        Matrix matrix not None):
    cdef size_t t1 = len(s1)
    cdef size_t t2 = len(s2)
    cdef int l1 = <int>t1
    cdef int l2 = <int>t2
    assert l1 == t1
    assert l2 == t2
    return Result.create(parasail_sw_rowcol_diag_16(s1,l1,s2,l2,open,gap,matrix._c_object), l1, l2)

def sw_rowcol_diag_8(
        const_char * s1,
        const_char * s2,
        const int open, const int gap,
        Matrix matrix not None):
    cdef size_t t1 = len(s1)
    cdef size_t t2 = len(s2)
    cdef int l1 = <int>t1
    cdef int l2 = <int>t2
    assert l1 == t1
    assert l2 == t2
    return Result.create(parasail_sw_rowcol_diag_8(s1,l1,s2,l2,open,gap,matrix._c_object), l1, l2)

def sw_rowcol_diag_sat(
        const_char * s1,
        const_char * s2,
        const int open, const int gap,
        Matrix matrix not None):
    cdef size_t t1 = len(s1)
    cdef size_t t2 = len(s2)
    cdef int l1 = <int>t1
    cdef int l2 = <int>t2
    assert l1 == t1
    assert l2 == t2
    return Result.create(parasail_sw_rowcol_diag_sat(s1,l1,s2,l2,open,gap,matrix._c_object), l1, l2)

def sw_stats_scan_64(
        const_char * s1,
        const_char * s2,
        const int open, const int gap,
        Matrix matrix not None):
    cdef size_t t1 = len(s1)
    cdef size_t t2 = len(s2)
    cdef int l1 = <int>t1
    cdef int l2 = <int>t2
    assert l1 == t1
    assert l2 == t2
    return Result.create(parasail_sw_stats_scan_64(s1,l1,s2,l2,open,gap,matrix._c_object), l1, l2)

def sw_stats_scan_32(
        const_char * s1,
        const_char * s2,
        const int open, const int gap,
        Matrix matrix not None):
    cdef size_t t1 = len(s1)
    cdef size_t t2 = len(s2)
    cdef int l1 = <int>t1
    cdef int l2 = <int>t2
    assert l1 == t1
    assert l2 == t2
    return Result.create(parasail_sw_stats_scan_32(s1,l1,s2,l2,open,gap,matrix._c_object), l1, l2)

def sw_stats_scan_16(
        const_char * s1,
        const_char * s2,
        const int open, const int gap,
        Matrix matrix not None):
    cdef size_t t1 = len(s1)
    cdef size_t t2 = len(s2)
    cdef int l1 = <int>t1
    cdef int l2 = <int>t2
    assert l1 == t1
    assert l2 == t2
    return Result.create(parasail_sw_stats_scan_16(s1,l1,s2,l2,open,gap,matrix._c_object), l1, l2)

def sw_stats_scan_8(
        const_char * s1,
        const_char * s2,
        const int open, const int gap,
        Matrix matrix not None):
    cdef size_t t1 = len(s1)
    cdef size_t t2 = len(s2)
    cdef int l1 = <int>t1
    cdef int l2 = <int>t2
    assert l1 == t1
    assert l2 == t2
    return Result.create(parasail_sw_stats_scan_8(s1,l1,s2,l2,open,gap,matrix._c_object), l1, l2)

def sw_stats_scan_sat(
        const_char * s1,
        const_char * s2,
        const int open, const int gap,
        Matrix matrix not None):
    cdef size_t t1 = len(s1)
    cdef size_t t2 = len(s2)
    cdef int l1 = <int>t1
    cdef int l2 = <int>t2
    assert l1 == t1
    assert l2 == t2
    return Result.create(parasail_sw_stats_scan_sat(s1,l1,s2,l2,open,gap,matrix._c_object), l1, l2)

def sw_stats_striped_64(
        const_char * s1,
        const_char * s2,
        const int open, const int gap,
        Matrix matrix not None):
    cdef size_t t1 = len(s1)
    cdef size_t t2 = len(s2)
    cdef int l1 = <int>t1
    cdef int l2 = <int>t2
    assert l1 == t1
    assert l2 == t2
    return Result.create(parasail_sw_stats_striped_64(s1,l1,s2,l2,open,gap,matrix._c_object), l1, l2)

def sw_stats_striped_32(
        const_char * s1,
        const_char * s2,
        const int open, const int gap,
        Matrix matrix not None):
    cdef size_t t1 = len(s1)
    cdef size_t t2 = len(s2)
    cdef int l1 = <int>t1
    cdef int l2 = <int>t2
    assert l1 == t1
    assert l2 == t2
    return Result.create(parasail_sw_stats_striped_32(s1,l1,s2,l2,open,gap,matrix._c_object), l1, l2)

def sw_stats_striped_16(
        const_char * s1,
        const_char * s2,
        const int open, const int gap,
        Matrix matrix not None):
    cdef size_t t1 = len(s1)
    cdef size_t t2 = len(s2)
    cdef int l1 = <int>t1
    cdef int l2 = <int>t2
    assert l1 == t1
    assert l2 == t2
    return Result.create(parasail_sw_stats_striped_16(s1,l1,s2,l2,open,gap,matrix._c_object), l1, l2)

def sw_stats_striped_8(
        const_char * s1,
        const_char * s2,
        const int open, const int gap,
        Matrix matrix not None):
    cdef size_t t1 = len(s1)
    cdef size_t t2 = len(s2)
    cdef int l1 = <int>t1
    cdef int l2 = <int>t2
    assert l1 == t1
    assert l2 == t2
    return Result.create(parasail_sw_stats_striped_8(s1,l1,s2,l2,open,gap,matrix._c_object), l1, l2)

def sw_stats_striped_sat(
        const_char * s1,
        const_char * s2,
        const int open, const int gap,
        Matrix matrix not None):
    cdef size_t t1 = len(s1)
    cdef size_t t2 = len(s2)
    cdef int l1 = <int>t1
    cdef int l2 = <int>t2
    assert l1 == t1
    assert l2 == t2
    return Result.create(parasail_sw_stats_striped_sat(s1,l1,s2,l2,open,gap,matrix._c_object), l1, l2)

def sw_stats_diag_64(
        const_char * s1,
        const_char * s2,
        const int open, const int gap,
        Matrix matrix not None):
    cdef size_t t1 = len(s1)
    cdef size_t t2 = len(s2)
    cdef int l1 = <int>t1
    cdef int l2 = <int>t2
    assert l1 == t1
    assert l2 == t2
    return Result.create(parasail_sw_stats_diag_64(s1,l1,s2,l2,open,gap,matrix._c_object), l1, l2)

def sw_stats_diag_32(
        const_char * s1,
        const_char * s2,
        const int open, const int gap,
        Matrix matrix not None):
    cdef size_t t1 = len(s1)
    cdef size_t t2 = len(s2)
    cdef int l1 = <int>t1
    cdef int l2 = <int>t2
    assert l1 == t1
    assert l2 == t2
    return Result.create(parasail_sw_stats_diag_32(s1,l1,s2,l2,open,gap,matrix._c_object), l1, l2)

def sw_stats_diag_16(
        const_char * s1,
        const_char * s2,
        const int open, const int gap,
        Matrix matrix not None):
    cdef size_t t1 = len(s1)
    cdef size_t t2 = len(s2)
    cdef int l1 = <int>t1
    cdef int l2 = <int>t2
    assert l1 == t1
    assert l2 == t2
    return Result.create(parasail_sw_stats_diag_16(s1,l1,s2,l2,open,gap,matrix._c_object), l1, l2)

def sw_stats_diag_8(
        const_char * s1,
        const_char * s2,
        const int open, const int gap,
        Matrix matrix not None):
    cdef size_t t1 = len(s1)
    cdef size_t t2 = len(s2)
    cdef int l1 = <int>t1
    cdef int l2 = <int>t2
    assert l1 == t1
    assert l2 == t2
    return Result.create(parasail_sw_stats_diag_8(s1,l1,s2,l2,open,gap,matrix._c_object), l1, l2)

def sw_stats_diag_sat(
        const_char * s1,
        const_char * s2,
        const int open, const int gap,
        Matrix matrix not None):
    cdef size_t t1 = len(s1)
    cdef size_t t2 = len(s2)
    cdef int l1 = <int>t1
    cdef int l2 = <int>t2
    assert l1 == t1
    assert l2 == t2
    return Result.create(parasail_sw_stats_diag_sat(s1,l1,s2,l2,open,gap,matrix._c_object), l1, l2)

def sw_stats_table_scan_64(
        const_char * s1,
        const_char * s2,
        const int open, const int gap,
        Matrix matrix not None):
    cdef size_t t1 = len(s1)
    cdef size_t t2 = len(s2)
    cdef int l1 = <int>t1
    cdef int l2 = <int>t2
    assert l1 == t1
    assert l2 == t2
    return Result.create(parasail_sw_stats_table_scan_64(s1,l1,s2,l2,open,gap,matrix._c_object), l1, l2)

def sw_stats_table_scan_32(
        const_char * s1,
        const_char * s2,
        const int open, const int gap,
        Matrix matrix not None):
    cdef size_t t1 = len(s1)
    cdef size_t t2 = len(s2)
    cdef int l1 = <int>t1
    cdef int l2 = <int>t2
    assert l1 == t1
    assert l2 == t2
    return Result.create(parasail_sw_stats_table_scan_32(s1,l1,s2,l2,open,gap,matrix._c_object), l1, l2)

def sw_stats_table_scan_16(
        const_char * s1,
        const_char * s2,
        const int open, const int gap,
        Matrix matrix not None):
    cdef size_t t1 = len(s1)
    cdef size_t t2 = len(s2)
    cdef int l1 = <int>t1
    cdef int l2 = <int>t2
    assert l1 == t1
    assert l2 == t2
    return Result.create(parasail_sw_stats_table_scan_16(s1,l1,s2,l2,open,gap,matrix._c_object), l1, l2)

def sw_stats_table_scan_8(
        const_char * s1,
        const_char * s2,
        const int open, const int gap,
        Matrix matrix not None):
    cdef size_t t1 = len(s1)
    cdef size_t t2 = len(s2)
    cdef int l1 = <int>t1
    cdef int l2 = <int>t2
    assert l1 == t1
    assert l2 == t2
    return Result.create(parasail_sw_stats_table_scan_8(s1,l1,s2,l2,open,gap,matrix._c_object), l1, l2)

def sw_stats_table_scan_sat(
        const_char * s1,
        const_char * s2,
        const int open, const int gap,
        Matrix matrix not None):
    cdef size_t t1 = len(s1)
    cdef size_t t2 = len(s2)
    cdef int l1 = <int>t1
    cdef int l2 = <int>t2
    assert l1 == t1
    assert l2 == t2
    return Result.create(parasail_sw_stats_table_scan_sat(s1,l1,s2,l2,open,gap,matrix._c_object), l1, l2)

def sw_stats_table_striped_64(
        const_char * s1,
        const_char * s2,
        const int open, const int gap,
        Matrix matrix not None):
    cdef size_t t1 = len(s1)
    cdef size_t t2 = len(s2)
    cdef int l1 = <int>t1
    cdef int l2 = <int>t2
    assert l1 == t1
    assert l2 == t2
    return Result.create(parasail_sw_stats_table_striped_64(s1,l1,s2,l2,open,gap,matrix._c_object), l1, l2)

def sw_stats_table_striped_32(
        const_char * s1,
        const_char * s2,
        const int open, const int gap,
        Matrix matrix not None):
    cdef size_t t1 = len(s1)
    cdef size_t t2 = len(s2)
    cdef int l1 = <int>t1
    cdef int l2 = <int>t2
    assert l1 == t1
    assert l2 == t2
    return Result.create(parasail_sw_stats_table_striped_32(s1,l1,s2,l2,open,gap,matrix._c_object), l1, l2)

def sw_stats_table_striped_16(
        const_char * s1,
        const_char * s2,
        const int open, const int gap,
        Matrix matrix not None):
    cdef size_t t1 = len(s1)
    cdef size_t t2 = len(s2)
    cdef int l1 = <int>t1
    cdef int l2 = <int>t2
    assert l1 == t1
    assert l2 == t2
    return Result.create(parasail_sw_stats_table_striped_16(s1,l1,s2,l2,open,gap,matrix._c_object), l1, l2)

def sw_stats_table_striped_8(
        const_char * s1,
        const_char * s2,
        const int open, const int gap,
        Matrix matrix not None):
    cdef size_t t1 = len(s1)
    cdef size_t t2 = len(s2)
    cdef int l1 = <int>t1
    cdef int l2 = <int>t2
    assert l1 == t1
    assert l2 == t2
    return Result.create(parasail_sw_stats_table_striped_8(s1,l1,s2,l2,open,gap,matrix._c_object), l1, l2)

def sw_stats_table_striped_sat(
        const_char * s1,
        const_char * s2,
        const int open, const int gap,
        Matrix matrix not None):
    cdef size_t t1 = len(s1)
    cdef size_t t2 = len(s2)
    cdef int l1 = <int>t1
    cdef int l2 = <int>t2
    assert l1 == t1
    assert l2 == t2
    return Result.create(parasail_sw_stats_table_striped_sat(s1,l1,s2,l2,open,gap,matrix._c_object), l1, l2)

def sw_stats_table_diag_64(
        const_char * s1,
        const_char * s2,
        const int open, const int gap,
        Matrix matrix not None):
    cdef size_t t1 = len(s1)
    cdef size_t t2 = len(s2)
    cdef int l1 = <int>t1
    cdef int l2 = <int>t2
    assert l1 == t1
    assert l2 == t2
    return Result.create(parasail_sw_stats_table_diag_64(s1,l1,s2,l2,open,gap,matrix._c_object), l1, l2)

def sw_stats_table_diag_32(
        const_char * s1,
        const_char * s2,
        const int open, const int gap,
        Matrix matrix not None):
    cdef size_t t1 = len(s1)
    cdef size_t t2 = len(s2)
    cdef int l1 = <int>t1
    cdef int l2 = <int>t2
    assert l1 == t1
    assert l2 == t2
    return Result.create(parasail_sw_stats_table_diag_32(s1,l1,s2,l2,open,gap,matrix._c_object), l1, l2)

def sw_stats_table_diag_16(
        const_char * s1,
        const_char * s2,
        const int open, const int gap,
        Matrix matrix not None):
    cdef size_t t1 = len(s1)
    cdef size_t t2 = len(s2)
    cdef int l1 = <int>t1
    cdef int l2 = <int>t2
    assert l1 == t1
    assert l2 == t2
    return Result.create(parasail_sw_stats_table_diag_16(s1,l1,s2,l2,open,gap,matrix._c_object), l1, l2)

def sw_stats_table_diag_8(
        const_char * s1,
        const_char * s2,
        const int open, const int gap,
        Matrix matrix not None):
    cdef size_t t1 = len(s1)
    cdef size_t t2 = len(s2)
    cdef int l1 = <int>t1
    cdef int l2 = <int>t2
    assert l1 == t1
    assert l2 == t2
    return Result.create(parasail_sw_stats_table_diag_8(s1,l1,s2,l2,open,gap,matrix._c_object), l1, l2)

def sw_stats_table_diag_sat(
        const_char * s1,
        const_char * s2,
        const int open, const int gap,
        Matrix matrix not None):
    cdef size_t t1 = len(s1)
    cdef size_t t2 = len(s2)
    cdef int l1 = <int>t1
    cdef int l2 = <int>t2
    assert l1 == t1
    assert l2 == t2
    return Result.create(parasail_sw_stats_table_diag_sat(s1,l1,s2,l2,open,gap,matrix._c_object), l1, l2)

def sw_stats_rowcol_scan_64(
        const_char * s1,
        const_char * s2,
        const int open, const int gap,
        Matrix matrix not None):
    cdef size_t t1 = len(s1)
    cdef size_t t2 = len(s2)
    cdef int l1 = <int>t1
    cdef int l2 = <int>t2
    assert l1 == t1
    assert l2 == t2
    return Result.create(parasail_sw_stats_rowcol_scan_64(s1,l1,s2,l2,open,gap,matrix._c_object), l1, l2)

def sw_stats_rowcol_scan_32(
        const_char * s1,
        const_char * s2,
        const int open, const int gap,
        Matrix matrix not None):
    cdef size_t t1 = len(s1)
    cdef size_t t2 = len(s2)
    cdef int l1 = <int>t1
    cdef int l2 = <int>t2
    assert l1 == t1
    assert l2 == t2
    return Result.create(parasail_sw_stats_rowcol_scan_32(s1,l1,s2,l2,open,gap,matrix._c_object), l1, l2)

def sw_stats_rowcol_scan_16(
        const_char * s1,
        const_char * s2,
        const int open, const int gap,
        Matrix matrix not None):
    cdef size_t t1 = len(s1)
    cdef size_t t2 = len(s2)
    cdef int l1 = <int>t1
    cdef int l2 = <int>t2
    assert l1 == t1
    assert l2 == t2
    return Result.create(parasail_sw_stats_rowcol_scan_16(s1,l1,s2,l2,open,gap,matrix._c_object), l1, l2)

def sw_stats_rowcol_scan_8(
        const_char * s1,
        const_char * s2,
        const int open, const int gap,
        Matrix matrix not None):
    cdef size_t t1 = len(s1)
    cdef size_t t2 = len(s2)
    cdef int l1 = <int>t1
    cdef int l2 = <int>t2
    assert l1 == t1
    assert l2 == t2
    return Result.create(parasail_sw_stats_rowcol_scan_8(s1,l1,s2,l2,open,gap,matrix._c_object), l1, l2)

def sw_stats_rowcol_scan_sat(
        const_char * s1,
        const_char * s2,
        const int open, const int gap,
        Matrix matrix not None):
    cdef size_t t1 = len(s1)
    cdef size_t t2 = len(s2)
    cdef int l1 = <int>t1
    cdef int l2 = <int>t2
    assert l1 == t1
    assert l2 == t2
    return Result.create(parasail_sw_stats_rowcol_scan_sat(s1,l1,s2,l2,open,gap,matrix._c_object), l1, l2)

def sw_stats_rowcol_striped_64(
        const_char * s1,
        const_char * s2,
        const int open, const int gap,
        Matrix matrix not None):
    cdef size_t t1 = len(s1)
    cdef size_t t2 = len(s2)
    cdef int l1 = <int>t1
    cdef int l2 = <int>t2
    assert l1 == t1
    assert l2 == t2
    return Result.create(parasail_sw_stats_rowcol_striped_64(s1,l1,s2,l2,open,gap,matrix._c_object), l1, l2)

def sw_stats_rowcol_striped_32(
        const_char * s1,
        const_char * s2,
        const int open, const int gap,
        Matrix matrix not None):
    cdef size_t t1 = len(s1)
    cdef size_t t2 = len(s2)
    cdef int l1 = <int>t1
    cdef int l2 = <int>t2
    assert l1 == t1
    assert l2 == t2
    return Result.create(parasail_sw_stats_rowcol_striped_32(s1,l1,s2,l2,open,gap,matrix._c_object), l1, l2)

def sw_stats_rowcol_striped_16(
        const_char * s1,
        const_char * s2,
        const int open, const int gap,
        Matrix matrix not None):
    cdef size_t t1 = len(s1)
    cdef size_t t2 = len(s2)
    cdef int l1 = <int>t1
    cdef int l2 = <int>t2
    assert l1 == t1
    assert l2 == t2
    return Result.create(parasail_sw_stats_rowcol_striped_16(s1,l1,s2,l2,open,gap,matrix._c_object), l1, l2)

def sw_stats_rowcol_striped_8(
        const_char * s1,
        const_char * s2,
        const int open, const int gap,
        Matrix matrix not None):
    cdef size_t t1 = len(s1)
    cdef size_t t2 = len(s2)
    cdef int l1 = <int>t1
    cdef int l2 = <int>t2
    assert l1 == t1
    assert l2 == t2
    return Result.create(parasail_sw_stats_rowcol_striped_8(s1,l1,s2,l2,open,gap,matrix._c_object), l1, l2)

def sw_stats_rowcol_striped_sat(
        const_char * s1,
        const_char * s2,
        const int open, const int gap,
        Matrix matrix not None):
    cdef size_t t1 = len(s1)
    cdef size_t t2 = len(s2)
    cdef int l1 = <int>t1
    cdef int l2 = <int>t2
    assert l1 == t1
    assert l2 == t2
    return Result.create(parasail_sw_stats_rowcol_striped_sat(s1,l1,s2,l2,open,gap,matrix._c_object), l1, l2)

def sw_stats_rowcol_diag_64(
        const_char * s1,
        const_char * s2,
        const int open, const int gap,
        Matrix matrix not None):
    cdef size_t t1 = len(s1)
    cdef size_t t2 = len(s2)
    cdef int l1 = <int>t1
    cdef int l2 = <int>t2
    assert l1 == t1
    assert l2 == t2
    return Result.create(parasail_sw_stats_rowcol_diag_64(s1,l1,s2,l2,open,gap,matrix._c_object), l1, l2)

def sw_stats_rowcol_diag_32(
        const_char * s1,
        const_char * s2,
        const int open, const int gap,
        Matrix matrix not None):
    cdef size_t t1 = len(s1)
    cdef size_t t2 = len(s2)
    cdef int l1 = <int>t1
    cdef int l2 = <int>t2
    assert l1 == t1
    assert l2 == t2
    return Result.create(parasail_sw_stats_rowcol_diag_32(s1,l1,s2,l2,open,gap,matrix._c_object), l1, l2)

def sw_stats_rowcol_diag_16(
        const_char * s1,
        const_char * s2,
        const int open, const int gap,
        Matrix matrix not None):
    cdef size_t t1 = len(s1)
    cdef size_t t2 = len(s2)
    cdef int l1 = <int>t1
    cdef int l2 = <int>t2
    assert l1 == t1
    assert l2 == t2
    return Result.create(parasail_sw_stats_rowcol_diag_16(s1,l1,s2,l2,open,gap,matrix._c_object), l1, l2)

def sw_stats_rowcol_diag_8(
        const_char * s1,
        const_char * s2,
        const int open, const int gap,
        Matrix matrix not None):
    cdef size_t t1 = len(s1)
    cdef size_t t2 = len(s2)
    cdef int l1 = <int>t1
    cdef int l2 = <int>t2
    assert l1 == t1
    assert l2 == t2
    return Result.create(parasail_sw_stats_rowcol_diag_8(s1,l1,s2,l2,open,gap,matrix._c_object), l1, l2)

def sw_stats_rowcol_diag_sat(
        const_char * s1,
        const_char * s2,
        const int open, const int gap,
        Matrix matrix not None):
    cdef size_t t1 = len(s1)
    cdef size_t t2 = len(s2)
    cdef int l1 = <int>t1
    cdef int l2 = <int>t2
    assert l1 == t1
    assert l2 == t2
    return Result.create(parasail_sw_stats_rowcol_diag_sat(s1,l1,s2,l2,open,gap,matrix._c_object), l1, l2)

def nw_scan_profile_64(
        Profile profile not None,
        const_char * s2,
        const int open, const int gap):
    cdef size_t t2 = len(s2)
    cdef int l1 = profile._c_object.s1Len
    cdef int l2 = <int>t2
    assert l2 == t2
    return Result.create(parasail_nw_scan_profile_64(profile._c_object,s2,l2,open,gap), l1, l2)

def nw_scan_profile_32(
        Profile profile not None,
        const_char * s2,
        const int open, const int gap):
    cdef size_t t2 = len(s2)
    cdef int l1 = profile._c_object.s1Len
    cdef int l2 = <int>t2
    assert l2 == t2
    return Result.create(parasail_nw_scan_profile_32(profile._c_object,s2,l2,open,gap), l1, l2)

def nw_scan_profile_16(
        Profile profile not None,
        const_char * s2,
        const int open, const int gap):
    cdef size_t t2 = len(s2)
    cdef int l1 = profile._c_object.s1Len
    cdef int l2 = <int>t2
    assert l2 == t2
    return Result.create(parasail_nw_scan_profile_16(profile._c_object,s2,l2,open,gap), l1, l2)

def nw_scan_profile_8(
        Profile profile not None,
        const_char * s2,
        const int open, const int gap):
    cdef size_t t2 = len(s2)
    cdef int l1 = profile._c_object.s1Len
    cdef int l2 = <int>t2
    assert l2 == t2
    return Result.create(parasail_nw_scan_profile_8(profile._c_object,s2,l2,open,gap), l1, l2)

def nw_scan_profile_sat(
        Profile profile not None,
        const_char * s2,
        const int open, const int gap):
    cdef size_t t2 = len(s2)
    cdef int l1 = profile._c_object.s1Len
    cdef int l2 = <int>t2
    assert l2 == t2
    return Result.create(parasail_nw_scan_profile_sat(profile._c_object,s2,l2,open,gap), l1, l2)

def nw_striped_profile_64(
        Profile profile not None,
        const_char * s2,
        const int open, const int gap):
    cdef size_t t2 = len(s2)
    cdef int l1 = profile._c_object.s1Len
    cdef int l2 = <int>t2
    assert l2 == t2
    return Result.create(parasail_nw_striped_profile_64(profile._c_object,s2,l2,open,gap), l1, l2)

def nw_striped_profile_32(
        Profile profile not None,
        const_char * s2,
        const int open, const int gap):
    cdef size_t t2 = len(s2)
    cdef int l1 = profile._c_object.s1Len
    cdef int l2 = <int>t2
    assert l2 == t2
    return Result.create(parasail_nw_striped_profile_32(profile._c_object,s2,l2,open,gap), l1, l2)

def nw_striped_profile_16(
        Profile profile not None,
        const_char * s2,
        const int open, const int gap):
    cdef size_t t2 = len(s2)
    cdef int l1 = profile._c_object.s1Len
    cdef int l2 = <int>t2
    assert l2 == t2
    return Result.create(parasail_nw_striped_profile_16(profile._c_object,s2,l2,open,gap), l1, l2)

def nw_striped_profile_8(
        Profile profile not None,
        const_char * s2,
        const int open, const int gap):
    cdef size_t t2 = len(s2)
    cdef int l1 = profile._c_object.s1Len
    cdef int l2 = <int>t2
    assert l2 == t2
    return Result.create(parasail_nw_striped_profile_8(profile._c_object,s2,l2,open,gap), l1, l2)

def nw_striped_profile_sat(
        Profile profile not None,
        const_char * s2,
        const int open, const int gap):
    cdef size_t t2 = len(s2)
    cdef int l1 = profile._c_object.s1Len
    cdef int l2 = <int>t2
    assert l2 == t2
    return Result.create(parasail_nw_striped_profile_sat(profile._c_object,s2,l2,open,gap), l1, l2)

def nw_table_scan_profile_64(
        Profile profile not None,
        const_char * s2,
        const int open, const int gap):
    cdef size_t t2 = len(s2)
    cdef int l1 = profile._c_object.s1Len
    cdef int l2 = <int>t2
    assert l2 == t2
    return Result.create(parasail_nw_table_scan_profile_64(profile._c_object,s2,l2,open,gap), l1, l2)

def nw_table_scan_profile_32(
        Profile profile not None,
        const_char * s2,
        const int open, const int gap):
    cdef size_t t2 = len(s2)
    cdef int l1 = profile._c_object.s1Len
    cdef int l2 = <int>t2
    assert l2 == t2
    return Result.create(parasail_nw_table_scan_profile_32(profile._c_object,s2,l2,open,gap), l1, l2)

def nw_table_scan_profile_16(
        Profile profile not None,
        const_char * s2,
        const int open, const int gap):
    cdef size_t t2 = len(s2)
    cdef int l1 = profile._c_object.s1Len
    cdef int l2 = <int>t2
    assert l2 == t2
    return Result.create(parasail_nw_table_scan_profile_16(profile._c_object,s2,l2,open,gap), l1, l2)

def nw_table_scan_profile_8(
        Profile profile not None,
        const_char * s2,
        const int open, const int gap):
    cdef size_t t2 = len(s2)
    cdef int l1 = profile._c_object.s1Len
    cdef int l2 = <int>t2
    assert l2 == t2
    return Result.create(parasail_nw_table_scan_profile_8(profile._c_object,s2,l2,open,gap), l1, l2)

def nw_table_scan_profile_sat(
        Profile profile not None,
        const_char * s2,
        const int open, const int gap):
    cdef size_t t2 = len(s2)
    cdef int l1 = profile._c_object.s1Len
    cdef int l2 = <int>t2
    assert l2 == t2
    return Result.create(parasail_nw_table_scan_profile_sat(profile._c_object,s2,l2,open,gap), l1, l2)

def nw_table_striped_profile_64(
        Profile profile not None,
        const_char * s2,
        const int open, const int gap):
    cdef size_t t2 = len(s2)
    cdef int l1 = profile._c_object.s1Len
    cdef int l2 = <int>t2
    assert l2 == t2
    return Result.create(parasail_nw_table_striped_profile_64(profile._c_object,s2,l2,open,gap), l1, l2)

def nw_table_striped_profile_32(
        Profile profile not None,
        const_char * s2,
        const int open, const int gap):
    cdef size_t t2 = len(s2)
    cdef int l1 = profile._c_object.s1Len
    cdef int l2 = <int>t2
    assert l2 == t2
    return Result.create(parasail_nw_table_striped_profile_32(profile._c_object,s2,l2,open,gap), l1, l2)

def nw_table_striped_profile_16(
        Profile profile not None,
        const_char * s2,
        const int open, const int gap):
    cdef size_t t2 = len(s2)
    cdef int l1 = profile._c_object.s1Len
    cdef int l2 = <int>t2
    assert l2 == t2
    return Result.create(parasail_nw_table_striped_profile_16(profile._c_object,s2,l2,open,gap), l1, l2)

def nw_table_striped_profile_8(
        Profile profile not None,
        const_char * s2,
        const int open, const int gap):
    cdef size_t t2 = len(s2)
    cdef int l1 = profile._c_object.s1Len
    cdef int l2 = <int>t2
    assert l2 == t2
    return Result.create(parasail_nw_table_striped_profile_8(profile._c_object,s2,l2,open,gap), l1, l2)

def nw_table_striped_profile_sat(
        Profile profile not None,
        const_char * s2,
        const int open, const int gap):
    cdef size_t t2 = len(s2)
    cdef int l1 = profile._c_object.s1Len
    cdef int l2 = <int>t2
    assert l2 == t2
    return Result.create(parasail_nw_table_striped_profile_sat(profile._c_object,s2,l2,open,gap), l1, l2)

def nw_rowcol_scan_profile_64(
        Profile profile not None,
        const_char * s2,
        const int open, const int gap):
    cdef size_t t2 = len(s2)
    cdef int l1 = profile._c_object.s1Len
    cdef int l2 = <int>t2
    assert l2 == t2
    return Result.create(parasail_nw_rowcol_scan_profile_64(profile._c_object,s2,l2,open,gap), l1, l2)

def nw_rowcol_scan_profile_32(
        Profile profile not None,
        const_char * s2,
        const int open, const int gap):
    cdef size_t t2 = len(s2)
    cdef int l1 = profile._c_object.s1Len
    cdef int l2 = <int>t2
    assert l2 == t2
    return Result.create(parasail_nw_rowcol_scan_profile_32(profile._c_object,s2,l2,open,gap), l1, l2)

def nw_rowcol_scan_profile_16(
        Profile profile not None,
        const_char * s2,
        const int open, const int gap):
    cdef size_t t2 = len(s2)
    cdef int l1 = profile._c_object.s1Len
    cdef int l2 = <int>t2
    assert l2 == t2
    return Result.create(parasail_nw_rowcol_scan_profile_16(profile._c_object,s2,l2,open,gap), l1, l2)

def nw_rowcol_scan_profile_8(
        Profile profile not None,
        const_char * s2,
        const int open, const int gap):
    cdef size_t t2 = len(s2)
    cdef int l1 = profile._c_object.s1Len
    cdef int l2 = <int>t2
    assert l2 == t2
    return Result.create(parasail_nw_rowcol_scan_profile_8(profile._c_object,s2,l2,open,gap), l1, l2)

def nw_rowcol_scan_profile_sat(
        Profile profile not None,
        const_char * s2,
        const int open, const int gap):
    cdef size_t t2 = len(s2)
    cdef int l1 = profile._c_object.s1Len
    cdef int l2 = <int>t2
    assert l2 == t2
    return Result.create(parasail_nw_rowcol_scan_profile_sat(profile._c_object,s2,l2,open,gap), l1, l2)

def nw_rowcol_striped_profile_64(
        Profile profile not None,
        const_char * s2,
        const int open, const int gap):
    cdef size_t t2 = len(s2)
    cdef int l1 = profile._c_object.s1Len
    cdef int l2 = <int>t2
    assert l2 == t2
    return Result.create(parasail_nw_rowcol_striped_profile_64(profile._c_object,s2,l2,open,gap), l1, l2)

def nw_rowcol_striped_profile_32(
        Profile profile not None,
        const_char * s2,
        const int open, const int gap):
    cdef size_t t2 = len(s2)
    cdef int l1 = profile._c_object.s1Len
    cdef int l2 = <int>t2
    assert l2 == t2
    return Result.create(parasail_nw_rowcol_striped_profile_32(profile._c_object,s2,l2,open,gap), l1, l2)

def nw_rowcol_striped_profile_16(
        Profile profile not None,
        const_char * s2,
        const int open, const int gap):
    cdef size_t t2 = len(s2)
    cdef int l1 = profile._c_object.s1Len
    cdef int l2 = <int>t2
    assert l2 == t2
    return Result.create(parasail_nw_rowcol_striped_profile_16(profile._c_object,s2,l2,open,gap), l1, l2)

def nw_rowcol_striped_profile_8(
        Profile profile not None,
        const_char * s2,
        const int open, const int gap):
    cdef size_t t2 = len(s2)
    cdef int l1 = profile._c_object.s1Len
    cdef int l2 = <int>t2
    assert l2 == t2
    return Result.create(parasail_nw_rowcol_striped_profile_8(profile._c_object,s2,l2,open,gap), l1, l2)

def nw_rowcol_striped_profile_sat(
        Profile profile not None,
        const_char * s2,
        const int open, const int gap):
    cdef size_t t2 = len(s2)
    cdef int l1 = profile._c_object.s1Len
    cdef int l2 = <int>t2
    assert l2 == t2
    return Result.create(parasail_nw_rowcol_striped_profile_sat(profile._c_object,s2,l2,open,gap), l1, l2)

def nw_stats_scan_profile_64(
        Profile profile not None,
        const_char * s2,
        const int open, const int gap):
    cdef size_t t2 = len(s2)
    cdef int l1 = profile._c_object.s1Len
    cdef int l2 = <int>t2
    assert l2 == t2
    return Result.create(parasail_nw_stats_scan_profile_64(profile._c_object,s2,l2,open,gap), l1, l2)

def nw_stats_scan_profile_32(
        Profile profile not None,
        const_char * s2,
        const int open, const int gap):
    cdef size_t t2 = len(s2)
    cdef int l1 = profile._c_object.s1Len
    cdef int l2 = <int>t2
    assert l2 == t2
    return Result.create(parasail_nw_stats_scan_profile_32(profile._c_object,s2,l2,open,gap), l1, l2)

def nw_stats_scan_profile_16(
        Profile profile not None,
        const_char * s2,
        const int open, const int gap):
    cdef size_t t2 = len(s2)
    cdef int l1 = profile._c_object.s1Len
    cdef int l2 = <int>t2
    assert l2 == t2
    return Result.create(parasail_nw_stats_scan_profile_16(profile._c_object,s2,l2,open,gap), l1, l2)

def nw_stats_scan_profile_8(
        Profile profile not None,
        const_char * s2,
        const int open, const int gap):
    cdef size_t t2 = len(s2)
    cdef int l1 = profile._c_object.s1Len
    cdef int l2 = <int>t2
    assert l2 == t2
    return Result.create(parasail_nw_stats_scan_profile_8(profile._c_object,s2,l2,open,gap), l1, l2)

def nw_stats_scan_profile_sat(
        Profile profile not None,
        const_char * s2,
        const int open, const int gap):
    cdef size_t t2 = len(s2)
    cdef int l1 = profile._c_object.s1Len
    cdef int l2 = <int>t2
    assert l2 == t2
    return Result.create(parasail_nw_stats_scan_profile_sat(profile._c_object,s2,l2,open,gap), l1, l2)

def nw_stats_striped_profile_64(
        Profile profile not None,
        const_char * s2,
        const int open, const int gap):
    cdef size_t t2 = len(s2)
    cdef int l1 = profile._c_object.s1Len
    cdef int l2 = <int>t2
    assert l2 == t2
    return Result.create(parasail_nw_stats_striped_profile_64(profile._c_object,s2,l2,open,gap), l1, l2)

def nw_stats_striped_profile_32(
        Profile profile not None,
        const_char * s2,
        const int open, const int gap):
    cdef size_t t2 = len(s2)
    cdef int l1 = profile._c_object.s1Len
    cdef int l2 = <int>t2
    assert l2 == t2
    return Result.create(parasail_nw_stats_striped_profile_32(profile._c_object,s2,l2,open,gap), l1, l2)

def nw_stats_striped_profile_16(
        Profile profile not None,
        const_char * s2,
        const int open, const int gap):
    cdef size_t t2 = len(s2)
    cdef int l1 = profile._c_object.s1Len
    cdef int l2 = <int>t2
    assert l2 == t2
    return Result.create(parasail_nw_stats_striped_profile_16(profile._c_object,s2,l2,open,gap), l1, l2)

def nw_stats_striped_profile_8(
        Profile profile not None,
        const_char * s2,
        const int open, const int gap):
    cdef size_t t2 = len(s2)
    cdef int l1 = profile._c_object.s1Len
    cdef int l2 = <int>t2
    assert l2 == t2
    return Result.create(parasail_nw_stats_striped_profile_8(profile._c_object,s2,l2,open,gap), l1, l2)

def nw_stats_striped_profile_sat(
        Profile profile not None,
        const_char * s2,
        const int open, const int gap):
    cdef size_t t2 = len(s2)
    cdef int l1 = profile._c_object.s1Len
    cdef int l2 = <int>t2
    assert l2 == t2
    return Result.create(parasail_nw_stats_striped_profile_sat(profile._c_object,s2,l2,open,gap), l1, l2)

def nw_stats_table_scan_profile_64(
        Profile profile not None,
        const_char * s2,
        const int open, const int gap):
    cdef size_t t2 = len(s2)
    cdef int l1 = profile._c_object.s1Len
    cdef int l2 = <int>t2
    assert l2 == t2
    return Result.create(parasail_nw_stats_table_scan_profile_64(profile._c_object,s2,l2,open,gap), l1, l2)

def nw_stats_table_scan_profile_32(
        Profile profile not None,
        const_char * s2,
        const int open, const int gap):
    cdef size_t t2 = len(s2)
    cdef int l1 = profile._c_object.s1Len
    cdef int l2 = <int>t2
    assert l2 == t2
    return Result.create(parasail_nw_stats_table_scan_profile_32(profile._c_object,s2,l2,open,gap), l1, l2)

def nw_stats_table_scan_profile_16(
        Profile profile not None,
        const_char * s2,
        const int open, const int gap):
    cdef size_t t2 = len(s2)
    cdef int l1 = profile._c_object.s1Len
    cdef int l2 = <int>t2
    assert l2 == t2
    return Result.create(parasail_nw_stats_table_scan_profile_16(profile._c_object,s2,l2,open,gap), l1, l2)

def nw_stats_table_scan_profile_8(
        Profile profile not None,
        const_char * s2,
        const int open, const int gap):
    cdef size_t t2 = len(s2)
    cdef int l1 = profile._c_object.s1Len
    cdef int l2 = <int>t2
    assert l2 == t2
    return Result.create(parasail_nw_stats_table_scan_profile_8(profile._c_object,s2,l2,open,gap), l1, l2)

def nw_stats_table_scan_profile_sat(
        Profile profile not None,
        const_char * s2,
        const int open, const int gap):
    cdef size_t t2 = len(s2)
    cdef int l1 = profile._c_object.s1Len
    cdef int l2 = <int>t2
    assert l2 == t2
    return Result.create(parasail_nw_stats_table_scan_profile_sat(profile._c_object,s2,l2,open,gap), l1, l2)

def nw_stats_table_striped_profile_64(
        Profile profile not None,
        const_char * s2,
        const int open, const int gap):
    cdef size_t t2 = len(s2)
    cdef int l1 = profile._c_object.s1Len
    cdef int l2 = <int>t2
    assert l2 == t2
    return Result.create(parasail_nw_stats_table_striped_profile_64(profile._c_object,s2,l2,open,gap), l1, l2)

def nw_stats_table_striped_profile_32(
        Profile profile not None,
        const_char * s2,
        const int open, const int gap):
    cdef size_t t2 = len(s2)
    cdef int l1 = profile._c_object.s1Len
    cdef int l2 = <int>t2
    assert l2 == t2
    return Result.create(parasail_nw_stats_table_striped_profile_32(profile._c_object,s2,l2,open,gap), l1, l2)

def nw_stats_table_striped_profile_16(
        Profile profile not None,
        const_char * s2,
        const int open, const int gap):
    cdef size_t t2 = len(s2)
    cdef int l1 = profile._c_object.s1Len
    cdef int l2 = <int>t2
    assert l2 == t2
    return Result.create(parasail_nw_stats_table_striped_profile_16(profile._c_object,s2,l2,open,gap), l1, l2)

def nw_stats_table_striped_profile_8(
        Profile profile not None,
        const_char * s2,
        const int open, const int gap):
    cdef size_t t2 = len(s2)
    cdef int l1 = profile._c_object.s1Len
    cdef int l2 = <int>t2
    assert l2 == t2
    return Result.create(parasail_nw_stats_table_striped_profile_8(profile._c_object,s2,l2,open,gap), l1, l2)

def nw_stats_table_striped_profile_sat(
        Profile profile not None,
        const_char * s2,
        const int open, const int gap):
    cdef size_t t2 = len(s2)
    cdef int l1 = profile._c_object.s1Len
    cdef int l2 = <int>t2
    assert l2 == t2
    return Result.create(parasail_nw_stats_table_striped_profile_sat(profile._c_object,s2,l2,open,gap), l1, l2)

def nw_stats_rowcol_scan_profile_64(
        Profile profile not None,
        const_char * s2,
        const int open, const int gap):
    cdef size_t t2 = len(s2)
    cdef int l1 = profile._c_object.s1Len
    cdef int l2 = <int>t2
    assert l2 == t2
    return Result.create(parasail_nw_stats_rowcol_scan_profile_64(profile._c_object,s2,l2,open,gap), l1, l2)

def nw_stats_rowcol_scan_profile_32(
        Profile profile not None,
        const_char * s2,
        const int open, const int gap):
    cdef size_t t2 = len(s2)
    cdef int l1 = profile._c_object.s1Len
    cdef int l2 = <int>t2
    assert l2 == t2
    return Result.create(parasail_nw_stats_rowcol_scan_profile_32(profile._c_object,s2,l2,open,gap), l1, l2)

def nw_stats_rowcol_scan_profile_16(
        Profile profile not None,
        const_char * s2,
        const int open, const int gap):
    cdef size_t t2 = len(s2)
    cdef int l1 = profile._c_object.s1Len
    cdef int l2 = <int>t2
    assert l2 == t2
    return Result.create(parasail_nw_stats_rowcol_scan_profile_16(profile._c_object,s2,l2,open,gap), l1, l2)

def nw_stats_rowcol_scan_profile_8(
        Profile profile not None,
        const_char * s2,
        const int open, const int gap):
    cdef size_t t2 = len(s2)
    cdef int l1 = profile._c_object.s1Len
    cdef int l2 = <int>t2
    assert l2 == t2
    return Result.create(parasail_nw_stats_rowcol_scan_profile_8(profile._c_object,s2,l2,open,gap), l1, l2)

def nw_stats_rowcol_scan_profile_sat(
        Profile profile not None,
        const_char * s2,
        const int open, const int gap):
    cdef size_t t2 = len(s2)
    cdef int l1 = profile._c_object.s1Len
    cdef int l2 = <int>t2
    assert l2 == t2
    return Result.create(parasail_nw_stats_rowcol_scan_profile_sat(profile._c_object,s2,l2,open,gap), l1, l2)

def nw_stats_rowcol_striped_profile_64(
        Profile profile not None,
        const_char * s2,
        const int open, const int gap):
    cdef size_t t2 = len(s2)
    cdef int l1 = profile._c_object.s1Len
    cdef int l2 = <int>t2
    assert l2 == t2
    return Result.create(parasail_nw_stats_rowcol_striped_profile_64(profile._c_object,s2,l2,open,gap), l1, l2)

def nw_stats_rowcol_striped_profile_32(
        Profile profile not None,
        const_char * s2,
        const int open, const int gap):
    cdef size_t t2 = len(s2)
    cdef int l1 = profile._c_object.s1Len
    cdef int l2 = <int>t2
    assert l2 == t2
    return Result.create(parasail_nw_stats_rowcol_striped_profile_32(profile._c_object,s2,l2,open,gap), l1, l2)

def nw_stats_rowcol_striped_profile_16(
        Profile profile not None,
        const_char * s2,
        const int open, const int gap):
    cdef size_t t2 = len(s2)
    cdef int l1 = profile._c_object.s1Len
    cdef int l2 = <int>t2
    assert l2 == t2
    return Result.create(parasail_nw_stats_rowcol_striped_profile_16(profile._c_object,s2,l2,open,gap), l1, l2)

def nw_stats_rowcol_striped_profile_8(
        Profile profile not None,
        const_char * s2,
        const int open, const int gap):
    cdef size_t t2 = len(s2)
    cdef int l1 = profile._c_object.s1Len
    cdef int l2 = <int>t2
    assert l2 == t2
    return Result.create(parasail_nw_stats_rowcol_striped_profile_8(profile._c_object,s2,l2,open,gap), l1, l2)

def nw_stats_rowcol_striped_profile_sat(
        Profile profile not None,
        const_char * s2,
        const int open, const int gap):
    cdef size_t t2 = len(s2)
    cdef int l1 = profile._c_object.s1Len
    cdef int l2 = <int>t2
    assert l2 == t2
    return Result.create(parasail_nw_stats_rowcol_striped_profile_sat(profile._c_object,s2,l2,open,gap), l1, l2)

def sg_scan_profile_64(
        Profile profile not None,
        const_char * s2,
        const int open, const int gap):
    cdef size_t t2 = len(s2)
    cdef int l1 = profile._c_object.s1Len
    cdef int l2 = <int>t2
    assert l2 == t2
    return Result.create(parasail_sg_scan_profile_64(profile._c_object,s2,l2,open,gap), l1, l2)

def sg_scan_profile_32(
        Profile profile not None,
        const_char * s2,
        const int open, const int gap):
    cdef size_t t2 = len(s2)
    cdef int l1 = profile._c_object.s1Len
    cdef int l2 = <int>t2
    assert l2 == t2
    return Result.create(parasail_sg_scan_profile_32(profile._c_object,s2,l2,open,gap), l1, l2)

def sg_scan_profile_16(
        Profile profile not None,
        const_char * s2,
        const int open, const int gap):
    cdef size_t t2 = len(s2)
    cdef int l1 = profile._c_object.s1Len
    cdef int l2 = <int>t2
    assert l2 == t2
    return Result.create(parasail_sg_scan_profile_16(profile._c_object,s2,l2,open,gap), l1, l2)

def sg_scan_profile_8(
        Profile profile not None,
        const_char * s2,
        const int open, const int gap):
    cdef size_t t2 = len(s2)
    cdef int l1 = profile._c_object.s1Len
    cdef int l2 = <int>t2
    assert l2 == t2
    return Result.create(parasail_sg_scan_profile_8(profile._c_object,s2,l2,open,gap), l1, l2)

def sg_scan_profile_sat(
        Profile profile not None,
        const_char * s2,
        const int open, const int gap):
    cdef size_t t2 = len(s2)
    cdef int l1 = profile._c_object.s1Len
    cdef int l2 = <int>t2
    assert l2 == t2
    return Result.create(parasail_sg_scan_profile_sat(profile._c_object,s2,l2,open,gap), l1, l2)

def sg_striped_profile_64(
        Profile profile not None,
        const_char * s2,
        const int open, const int gap):
    cdef size_t t2 = len(s2)
    cdef int l1 = profile._c_object.s1Len
    cdef int l2 = <int>t2
    assert l2 == t2
    return Result.create(parasail_sg_striped_profile_64(profile._c_object,s2,l2,open,gap), l1, l2)

def sg_striped_profile_32(
        Profile profile not None,
        const_char * s2,
        const int open, const int gap):
    cdef size_t t2 = len(s2)
    cdef int l1 = profile._c_object.s1Len
    cdef int l2 = <int>t2
    assert l2 == t2
    return Result.create(parasail_sg_striped_profile_32(profile._c_object,s2,l2,open,gap), l1, l2)

def sg_striped_profile_16(
        Profile profile not None,
        const_char * s2,
        const int open, const int gap):
    cdef size_t t2 = len(s2)
    cdef int l1 = profile._c_object.s1Len
    cdef int l2 = <int>t2
    assert l2 == t2
    return Result.create(parasail_sg_striped_profile_16(profile._c_object,s2,l2,open,gap), l1, l2)

def sg_striped_profile_8(
        Profile profile not None,
        const_char * s2,
        const int open, const int gap):
    cdef size_t t2 = len(s2)
    cdef int l1 = profile._c_object.s1Len
    cdef int l2 = <int>t2
    assert l2 == t2
    return Result.create(parasail_sg_striped_profile_8(profile._c_object,s2,l2,open,gap), l1, l2)

def sg_striped_profile_sat(
        Profile profile not None,
        const_char * s2,
        const int open, const int gap):
    cdef size_t t2 = len(s2)
    cdef int l1 = profile._c_object.s1Len
    cdef int l2 = <int>t2
    assert l2 == t2
    return Result.create(parasail_sg_striped_profile_sat(profile._c_object,s2,l2,open,gap), l1, l2)

def sg_table_scan_profile_64(
        Profile profile not None,
        const_char * s2,
        const int open, const int gap):
    cdef size_t t2 = len(s2)
    cdef int l1 = profile._c_object.s1Len
    cdef int l2 = <int>t2
    assert l2 == t2
    return Result.create(parasail_sg_table_scan_profile_64(profile._c_object,s2,l2,open,gap), l1, l2)

def sg_table_scan_profile_32(
        Profile profile not None,
        const_char * s2,
        const int open, const int gap):
    cdef size_t t2 = len(s2)
    cdef int l1 = profile._c_object.s1Len
    cdef int l2 = <int>t2
    assert l2 == t2
    return Result.create(parasail_sg_table_scan_profile_32(profile._c_object,s2,l2,open,gap), l1, l2)

def sg_table_scan_profile_16(
        Profile profile not None,
        const_char * s2,
        const int open, const int gap):
    cdef size_t t2 = len(s2)
    cdef int l1 = profile._c_object.s1Len
    cdef int l2 = <int>t2
    assert l2 == t2
    return Result.create(parasail_sg_table_scan_profile_16(profile._c_object,s2,l2,open,gap), l1, l2)

def sg_table_scan_profile_8(
        Profile profile not None,
        const_char * s2,
        const int open, const int gap):
    cdef size_t t2 = len(s2)
    cdef int l1 = profile._c_object.s1Len
    cdef int l2 = <int>t2
    assert l2 == t2
    return Result.create(parasail_sg_table_scan_profile_8(profile._c_object,s2,l2,open,gap), l1, l2)

def sg_table_scan_profile_sat(
        Profile profile not None,
        const_char * s2,
        const int open, const int gap):
    cdef size_t t2 = len(s2)
    cdef int l1 = profile._c_object.s1Len
    cdef int l2 = <int>t2
    assert l2 == t2
    return Result.create(parasail_sg_table_scan_profile_sat(profile._c_object,s2,l2,open,gap), l1, l2)

def sg_table_striped_profile_64(
        Profile profile not None,
        const_char * s2,
        const int open, const int gap):
    cdef size_t t2 = len(s2)
    cdef int l1 = profile._c_object.s1Len
    cdef int l2 = <int>t2
    assert l2 == t2
    return Result.create(parasail_sg_table_striped_profile_64(profile._c_object,s2,l2,open,gap), l1, l2)

def sg_table_striped_profile_32(
        Profile profile not None,
        const_char * s2,
        const int open, const int gap):
    cdef size_t t2 = len(s2)
    cdef int l1 = profile._c_object.s1Len
    cdef int l2 = <int>t2
    assert l2 == t2
    return Result.create(parasail_sg_table_striped_profile_32(profile._c_object,s2,l2,open,gap), l1, l2)

def sg_table_striped_profile_16(
        Profile profile not None,
        const_char * s2,
        const int open, const int gap):
    cdef size_t t2 = len(s2)
    cdef int l1 = profile._c_object.s1Len
    cdef int l2 = <int>t2
    assert l2 == t2
    return Result.create(parasail_sg_table_striped_profile_16(profile._c_object,s2,l2,open,gap), l1, l2)

def sg_table_striped_profile_8(
        Profile profile not None,
        const_char * s2,
        const int open, const int gap):
    cdef size_t t2 = len(s2)
    cdef int l1 = profile._c_object.s1Len
    cdef int l2 = <int>t2
    assert l2 == t2
    return Result.create(parasail_sg_table_striped_profile_8(profile._c_object,s2,l2,open,gap), l1, l2)

def sg_table_striped_profile_sat(
        Profile profile not None,
        const_char * s2,
        const int open, const int gap):
    cdef size_t t2 = len(s2)
    cdef int l1 = profile._c_object.s1Len
    cdef int l2 = <int>t2
    assert l2 == t2
    return Result.create(parasail_sg_table_striped_profile_sat(profile._c_object,s2,l2,open,gap), l1, l2)

def sg_rowcol_scan_profile_64(
        Profile profile not None,
        const_char * s2,
        const int open, const int gap):
    cdef size_t t2 = len(s2)
    cdef int l1 = profile._c_object.s1Len
    cdef int l2 = <int>t2
    assert l2 == t2
    return Result.create(parasail_sg_rowcol_scan_profile_64(profile._c_object,s2,l2,open,gap), l1, l2)

def sg_rowcol_scan_profile_32(
        Profile profile not None,
        const_char * s2,
        const int open, const int gap):
    cdef size_t t2 = len(s2)
    cdef int l1 = profile._c_object.s1Len
    cdef int l2 = <int>t2
    assert l2 == t2
    return Result.create(parasail_sg_rowcol_scan_profile_32(profile._c_object,s2,l2,open,gap), l1, l2)

def sg_rowcol_scan_profile_16(
        Profile profile not None,
        const_char * s2,
        const int open, const int gap):
    cdef size_t t2 = len(s2)
    cdef int l1 = profile._c_object.s1Len
    cdef int l2 = <int>t2
    assert l2 == t2
    return Result.create(parasail_sg_rowcol_scan_profile_16(profile._c_object,s2,l2,open,gap), l1, l2)

def sg_rowcol_scan_profile_8(
        Profile profile not None,
        const_char * s2,
        const int open, const int gap):
    cdef size_t t2 = len(s2)
    cdef int l1 = profile._c_object.s1Len
    cdef int l2 = <int>t2
    assert l2 == t2
    return Result.create(parasail_sg_rowcol_scan_profile_8(profile._c_object,s2,l2,open,gap), l1, l2)

def sg_rowcol_scan_profile_sat(
        Profile profile not None,
        const_char * s2,
        const int open, const int gap):
    cdef size_t t2 = len(s2)
    cdef int l1 = profile._c_object.s1Len
    cdef int l2 = <int>t2
    assert l2 == t2
    return Result.create(parasail_sg_rowcol_scan_profile_sat(profile._c_object,s2,l2,open,gap), l1, l2)

def sg_rowcol_striped_profile_64(
        Profile profile not None,
        const_char * s2,
        const int open, const int gap):
    cdef size_t t2 = len(s2)
    cdef int l1 = profile._c_object.s1Len
    cdef int l2 = <int>t2
    assert l2 == t2
    return Result.create(parasail_sg_rowcol_striped_profile_64(profile._c_object,s2,l2,open,gap), l1, l2)

def sg_rowcol_striped_profile_32(
        Profile profile not None,
        const_char * s2,
        const int open, const int gap):
    cdef size_t t2 = len(s2)
    cdef int l1 = profile._c_object.s1Len
    cdef int l2 = <int>t2
    assert l2 == t2
    return Result.create(parasail_sg_rowcol_striped_profile_32(profile._c_object,s2,l2,open,gap), l1, l2)

def sg_rowcol_striped_profile_16(
        Profile profile not None,
        const_char * s2,
        const int open, const int gap):
    cdef size_t t2 = len(s2)
    cdef int l1 = profile._c_object.s1Len
    cdef int l2 = <int>t2
    assert l2 == t2
    return Result.create(parasail_sg_rowcol_striped_profile_16(profile._c_object,s2,l2,open,gap), l1, l2)

def sg_rowcol_striped_profile_8(
        Profile profile not None,
        const_char * s2,
        const int open, const int gap):
    cdef size_t t2 = len(s2)
    cdef int l1 = profile._c_object.s1Len
    cdef int l2 = <int>t2
    assert l2 == t2
    return Result.create(parasail_sg_rowcol_striped_profile_8(profile._c_object,s2,l2,open,gap), l1, l2)

def sg_rowcol_striped_profile_sat(
        Profile profile not None,
        const_char * s2,
        const int open, const int gap):
    cdef size_t t2 = len(s2)
    cdef int l1 = profile._c_object.s1Len
    cdef int l2 = <int>t2
    assert l2 == t2
    return Result.create(parasail_sg_rowcol_striped_profile_sat(profile._c_object,s2,l2,open,gap), l1, l2)

def sg_stats_scan_profile_64(
        Profile profile not None,
        const_char * s2,
        const int open, const int gap):
    cdef size_t t2 = len(s2)
    cdef int l1 = profile._c_object.s1Len
    cdef int l2 = <int>t2
    assert l2 == t2
    return Result.create(parasail_sg_stats_scan_profile_64(profile._c_object,s2,l2,open,gap), l1, l2)

def sg_stats_scan_profile_32(
        Profile profile not None,
        const_char * s2,
        const int open, const int gap):
    cdef size_t t2 = len(s2)
    cdef int l1 = profile._c_object.s1Len
    cdef int l2 = <int>t2
    assert l2 == t2
    return Result.create(parasail_sg_stats_scan_profile_32(profile._c_object,s2,l2,open,gap), l1, l2)

def sg_stats_scan_profile_16(
        Profile profile not None,
        const_char * s2,
        const int open, const int gap):
    cdef size_t t2 = len(s2)
    cdef int l1 = profile._c_object.s1Len
    cdef int l2 = <int>t2
    assert l2 == t2
    return Result.create(parasail_sg_stats_scan_profile_16(profile._c_object,s2,l2,open,gap), l1, l2)

def sg_stats_scan_profile_8(
        Profile profile not None,
        const_char * s2,
        const int open, const int gap):
    cdef size_t t2 = len(s2)
    cdef int l1 = profile._c_object.s1Len
    cdef int l2 = <int>t2
    assert l2 == t2
    return Result.create(parasail_sg_stats_scan_profile_8(profile._c_object,s2,l2,open,gap), l1, l2)

def sg_stats_scan_profile_sat(
        Profile profile not None,
        const_char * s2,
        const int open, const int gap):
    cdef size_t t2 = len(s2)
    cdef int l1 = profile._c_object.s1Len
    cdef int l2 = <int>t2
    assert l2 == t2
    return Result.create(parasail_sg_stats_scan_profile_sat(profile._c_object,s2,l2,open,gap), l1, l2)

def sg_stats_striped_profile_64(
        Profile profile not None,
        const_char * s2,
        const int open, const int gap):
    cdef size_t t2 = len(s2)
    cdef int l1 = profile._c_object.s1Len
    cdef int l2 = <int>t2
    assert l2 == t2
    return Result.create(parasail_sg_stats_striped_profile_64(profile._c_object,s2,l2,open,gap), l1, l2)

def sg_stats_striped_profile_32(
        Profile profile not None,
        const_char * s2,
        const int open, const int gap):
    cdef size_t t2 = len(s2)
    cdef int l1 = profile._c_object.s1Len
    cdef int l2 = <int>t2
    assert l2 == t2
    return Result.create(parasail_sg_stats_striped_profile_32(profile._c_object,s2,l2,open,gap), l1, l2)

def sg_stats_striped_profile_16(
        Profile profile not None,
        const_char * s2,
        const int open, const int gap):
    cdef size_t t2 = len(s2)
    cdef int l1 = profile._c_object.s1Len
    cdef int l2 = <int>t2
    assert l2 == t2
    return Result.create(parasail_sg_stats_striped_profile_16(profile._c_object,s2,l2,open,gap), l1, l2)

def sg_stats_striped_profile_8(
        Profile profile not None,
        const_char * s2,
        const int open, const int gap):
    cdef size_t t2 = len(s2)
    cdef int l1 = profile._c_object.s1Len
    cdef int l2 = <int>t2
    assert l2 == t2
    return Result.create(parasail_sg_stats_striped_profile_8(profile._c_object,s2,l2,open,gap), l1, l2)

def sg_stats_striped_profile_sat(
        Profile profile not None,
        const_char * s2,
        const int open, const int gap):
    cdef size_t t2 = len(s2)
    cdef int l1 = profile._c_object.s1Len
    cdef int l2 = <int>t2
    assert l2 == t2
    return Result.create(parasail_sg_stats_striped_profile_sat(profile._c_object,s2,l2,open,gap), l1, l2)

def sg_stats_table_scan_profile_64(
        Profile profile not None,
        const_char * s2,
        const int open, const int gap):
    cdef size_t t2 = len(s2)
    cdef int l1 = profile._c_object.s1Len
    cdef int l2 = <int>t2
    assert l2 == t2
    return Result.create(parasail_sg_stats_table_scan_profile_64(profile._c_object,s2,l2,open,gap), l1, l2)

def sg_stats_table_scan_profile_32(
        Profile profile not None,
        const_char * s2,
        const int open, const int gap):
    cdef size_t t2 = len(s2)
    cdef int l1 = profile._c_object.s1Len
    cdef int l2 = <int>t2
    assert l2 == t2
    return Result.create(parasail_sg_stats_table_scan_profile_32(profile._c_object,s2,l2,open,gap), l1, l2)

def sg_stats_table_scan_profile_16(
        Profile profile not None,
        const_char * s2,
        const int open, const int gap):
    cdef size_t t2 = len(s2)
    cdef int l1 = profile._c_object.s1Len
    cdef int l2 = <int>t2
    assert l2 == t2
    return Result.create(parasail_sg_stats_table_scan_profile_16(profile._c_object,s2,l2,open,gap), l1, l2)

def sg_stats_table_scan_profile_8(
        Profile profile not None,
        const_char * s2,
        const int open, const int gap):
    cdef size_t t2 = len(s2)
    cdef int l1 = profile._c_object.s1Len
    cdef int l2 = <int>t2
    assert l2 == t2
    return Result.create(parasail_sg_stats_table_scan_profile_8(profile._c_object,s2,l2,open,gap), l1, l2)

def sg_stats_table_scan_profile_sat(
        Profile profile not None,
        const_char * s2,
        const int open, const int gap):
    cdef size_t t2 = len(s2)
    cdef int l1 = profile._c_object.s1Len
    cdef int l2 = <int>t2
    assert l2 == t2
    return Result.create(parasail_sg_stats_table_scan_profile_sat(profile._c_object,s2,l2,open,gap), l1, l2)

def sg_stats_table_striped_profile_64(
        Profile profile not None,
        const_char * s2,
        const int open, const int gap):
    cdef size_t t2 = len(s2)
    cdef int l1 = profile._c_object.s1Len
    cdef int l2 = <int>t2
    assert l2 == t2
    return Result.create(parasail_sg_stats_table_striped_profile_64(profile._c_object,s2,l2,open,gap), l1, l2)

def sg_stats_table_striped_profile_32(
        Profile profile not None,
        const_char * s2,
        const int open, const int gap):
    cdef size_t t2 = len(s2)
    cdef int l1 = profile._c_object.s1Len
    cdef int l2 = <int>t2
    assert l2 == t2
    return Result.create(parasail_sg_stats_table_striped_profile_32(profile._c_object,s2,l2,open,gap), l1, l2)

def sg_stats_table_striped_profile_16(
        Profile profile not None,
        const_char * s2,
        const int open, const int gap):
    cdef size_t t2 = len(s2)
    cdef int l1 = profile._c_object.s1Len
    cdef int l2 = <int>t2
    assert l2 == t2
    return Result.create(parasail_sg_stats_table_striped_profile_16(profile._c_object,s2,l2,open,gap), l1, l2)

def sg_stats_table_striped_profile_8(
        Profile profile not None,
        const_char * s2,
        const int open, const int gap):
    cdef size_t t2 = len(s2)
    cdef int l1 = profile._c_object.s1Len
    cdef int l2 = <int>t2
    assert l2 == t2
    return Result.create(parasail_sg_stats_table_striped_profile_8(profile._c_object,s2,l2,open,gap), l1, l2)

def sg_stats_table_striped_profile_sat(
        Profile profile not None,
        const_char * s2,
        const int open, const int gap):
    cdef size_t t2 = len(s2)
    cdef int l1 = profile._c_object.s1Len
    cdef int l2 = <int>t2
    assert l2 == t2
    return Result.create(parasail_sg_stats_table_striped_profile_sat(profile._c_object,s2,l2,open,gap), l1, l2)

def sg_stats_rowcol_scan_profile_64(
        Profile profile not None,
        const_char * s2,
        const int open, const int gap):
    cdef size_t t2 = len(s2)
    cdef int l1 = profile._c_object.s1Len
    cdef int l2 = <int>t2
    assert l2 == t2
    return Result.create(parasail_sg_stats_rowcol_scan_profile_64(profile._c_object,s2,l2,open,gap), l1, l2)

def sg_stats_rowcol_scan_profile_32(
        Profile profile not None,
        const_char * s2,
        const int open, const int gap):
    cdef size_t t2 = len(s2)
    cdef int l1 = profile._c_object.s1Len
    cdef int l2 = <int>t2
    assert l2 == t2
    return Result.create(parasail_sg_stats_rowcol_scan_profile_32(profile._c_object,s2,l2,open,gap), l1, l2)

def sg_stats_rowcol_scan_profile_16(
        Profile profile not None,
        const_char * s2,
        const int open, const int gap):
    cdef size_t t2 = len(s2)
    cdef int l1 = profile._c_object.s1Len
    cdef int l2 = <int>t2
    assert l2 == t2
    return Result.create(parasail_sg_stats_rowcol_scan_profile_16(profile._c_object,s2,l2,open,gap), l1, l2)

def sg_stats_rowcol_scan_profile_8(
        Profile profile not None,
        const_char * s2,
        const int open, const int gap):
    cdef size_t t2 = len(s2)
    cdef int l1 = profile._c_object.s1Len
    cdef int l2 = <int>t2
    assert l2 == t2
    return Result.create(parasail_sg_stats_rowcol_scan_profile_8(profile._c_object,s2,l2,open,gap), l1, l2)

def sg_stats_rowcol_scan_profile_sat(
        Profile profile not None,
        const_char * s2,
        const int open, const int gap):
    cdef size_t t2 = len(s2)
    cdef int l1 = profile._c_object.s1Len
    cdef int l2 = <int>t2
    assert l2 == t2
    return Result.create(parasail_sg_stats_rowcol_scan_profile_sat(profile._c_object,s2,l2,open,gap), l1, l2)

def sg_stats_rowcol_striped_profile_64(
        Profile profile not None,
        const_char * s2,
        const int open, const int gap):
    cdef size_t t2 = len(s2)
    cdef int l1 = profile._c_object.s1Len
    cdef int l2 = <int>t2
    assert l2 == t2
    return Result.create(parasail_sg_stats_rowcol_striped_profile_64(profile._c_object,s2,l2,open,gap), l1, l2)

def sg_stats_rowcol_striped_profile_32(
        Profile profile not None,
        const_char * s2,
        const int open, const int gap):
    cdef size_t t2 = len(s2)
    cdef int l1 = profile._c_object.s1Len
    cdef int l2 = <int>t2
    assert l2 == t2
    return Result.create(parasail_sg_stats_rowcol_striped_profile_32(profile._c_object,s2,l2,open,gap), l1, l2)

def sg_stats_rowcol_striped_profile_16(
        Profile profile not None,
        const_char * s2,
        const int open, const int gap):
    cdef size_t t2 = len(s2)
    cdef int l1 = profile._c_object.s1Len
    cdef int l2 = <int>t2
    assert l2 == t2
    return Result.create(parasail_sg_stats_rowcol_striped_profile_16(profile._c_object,s2,l2,open,gap), l1, l2)

def sg_stats_rowcol_striped_profile_8(
        Profile profile not None,
        const_char * s2,
        const int open, const int gap):
    cdef size_t t2 = len(s2)
    cdef int l1 = profile._c_object.s1Len
    cdef int l2 = <int>t2
    assert l2 == t2
    return Result.create(parasail_sg_stats_rowcol_striped_profile_8(profile._c_object,s2,l2,open,gap), l1, l2)

def sg_stats_rowcol_striped_profile_sat(
        Profile profile not None,
        const_char * s2,
        const int open, const int gap):
    cdef size_t t2 = len(s2)
    cdef int l1 = profile._c_object.s1Len
    cdef int l2 = <int>t2
    assert l2 == t2
    return Result.create(parasail_sg_stats_rowcol_striped_profile_sat(profile._c_object,s2,l2,open,gap), l1, l2)

def sw_scan_profile_64(
        Profile profile not None,
        const_char * s2,
        const int open, const int gap):
    cdef size_t t2 = len(s2)
    cdef int l1 = profile._c_object.s1Len
    cdef int l2 = <int>t2
    assert l2 == t2
    return Result.create(parasail_sw_scan_profile_64(profile._c_object,s2,l2,open,gap), l1, l2)

def sw_scan_profile_32(
        Profile profile not None,
        const_char * s2,
        const int open, const int gap):
    cdef size_t t2 = len(s2)
    cdef int l1 = profile._c_object.s1Len
    cdef int l2 = <int>t2
    assert l2 == t2
    return Result.create(parasail_sw_scan_profile_32(profile._c_object,s2,l2,open,gap), l1, l2)

def sw_scan_profile_16(
        Profile profile not None,
        const_char * s2,
        const int open, const int gap):
    cdef size_t t2 = len(s2)
    cdef int l1 = profile._c_object.s1Len
    cdef int l2 = <int>t2
    assert l2 == t2
    return Result.create(parasail_sw_scan_profile_16(profile._c_object,s2,l2,open,gap), l1, l2)

def sw_scan_profile_8(
        Profile profile not None,
        const_char * s2,
        const int open, const int gap):
    cdef size_t t2 = len(s2)
    cdef int l1 = profile._c_object.s1Len
    cdef int l2 = <int>t2
    assert l2 == t2
    return Result.create(parasail_sw_scan_profile_8(profile._c_object,s2,l2,open,gap), l1, l2)

def sw_scan_profile_sat(
        Profile profile not None,
        const_char * s2,
        const int open, const int gap):
    cdef size_t t2 = len(s2)
    cdef int l1 = profile._c_object.s1Len
    cdef int l2 = <int>t2
    assert l2 == t2
    return Result.create(parasail_sw_scan_profile_sat(profile._c_object,s2,l2,open,gap), l1, l2)

def sw_striped_profile_64(
        Profile profile not None,
        const_char * s2,
        const int open, const int gap):
    cdef size_t t2 = len(s2)
    cdef int l1 = profile._c_object.s1Len
    cdef int l2 = <int>t2
    assert l2 == t2
    return Result.create(parasail_sw_striped_profile_64(profile._c_object,s2,l2,open,gap), l1, l2)

def sw_striped_profile_32(
        Profile profile not None,
        const_char * s2,
        const int open, const int gap):
    cdef size_t t2 = len(s2)
    cdef int l1 = profile._c_object.s1Len
    cdef int l2 = <int>t2
    assert l2 == t2
    return Result.create(parasail_sw_striped_profile_32(profile._c_object,s2,l2,open,gap), l1, l2)

def sw_striped_profile_16(
        Profile profile not None,
        const_char * s2,
        const int open, const int gap):
    cdef size_t t2 = len(s2)
    cdef int l1 = profile._c_object.s1Len
    cdef int l2 = <int>t2
    assert l2 == t2
    return Result.create(parasail_sw_striped_profile_16(profile._c_object,s2,l2,open,gap), l1, l2)

def sw_striped_profile_8(
        Profile profile not None,
        const_char * s2,
        const int open, const int gap):
    cdef size_t t2 = len(s2)
    cdef int l1 = profile._c_object.s1Len
    cdef int l2 = <int>t2
    assert l2 == t2
    return Result.create(parasail_sw_striped_profile_8(profile._c_object,s2,l2,open,gap), l1, l2)

def sw_striped_profile_sat(
        Profile profile not None,
        const_char * s2,
        const int open, const int gap):
    cdef size_t t2 = len(s2)
    cdef int l1 = profile._c_object.s1Len
    cdef int l2 = <int>t2
    assert l2 == t2
    return Result.create(parasail_sw_striped_profile_sat(profile._c_object,s2,l2,open,gap), l1, l2)

def sw_table_scan_profile_64(
        Profile profile not None,
        const_char * s2,
        const int open, const int gap):
    cdef size_t t2 = len(s2)
    cdef int l1 = profile._c_object.s1Len
    cdef int l2 = <int>t2
    assert l2 == t2
    return Result.create(parasail_sw_table_scan_profile_64(profile._c_object,s2,l2,open,gap), l1, l2)

def sw_table_scan_profile_32(
        Profile profile not None,
        const_char * s2,
        const int open, const int gap):
    cdef size_t t2 = len(s2)
    cdef int l1 = profile._c_object.s1Len
    cdef int l2 = <int>t2
    assert l2 == t2
    return Result.create(parasail_sw_table_scan_profile_32(profile._c_object,s2,l2,open,gap), l1, l2)

def sw_table_scan_profile_16(
        Profile profile not None,
        const_char * s2,
        const int open, const int gap):
    cdef size_t t2 = len(s2)
    cdef int l1 = profile._c_object.s1Len
    cdef int l2 = <int>t2
    assert l2 == t2
    return Result.create(parasail_sw_table_scan_profile_16(profile._c_object,s2,l2,open,gap), l1, l2)

def sw_table_scan_profile_8(
        Profile profile not None,
        const_char * s2,
        const int open, const int gap):
    cdef size_t t2 = len(s2)
    cdef int l1 = profile._c_object.s1Len
    cdef int l2 = <int>t2
    assert l2 == t2
    return Result.create(parasail_sw_table_scan_profile_8(profile._c_object,s2,l2,open,gap), l1, l2)

def sw_table_scan_profile_sat(
        Profile profile not None,
        const_char * s2,
        const int open, const int gap):
    cdef size_t t2 = len(s2)
    cdef int l1 = profile._c_object.s1Len
    cdef int l2 = <int>t2
    assert l2 == t2
    return Result.create(parasail_sw_table_scan_profile_sat(profile._c_object,s2,l2,open,gap), l1, l2)

def sw_table_striped_profile_64(
        Profile profile not None,
        const_char * s2,
        const int open, const int gap):
    cdef size_t t2 = len(s2)
    cdef int l1 = profile._c_object.s1Len
    cdef int l2 = <int>t2
    assert l2 == t2
    return Result.create(parasail_sw_table_striped_profile_64(profile._c_object,s2,l2,open,gap), l1, l2)

def sw_table_striped_profile_32(
        Profile profile not None,
        const_char * s2,
        const int open, const int gap):
    cdef size_t t2 = len(s2)
    cdef int l1 = profile._c_object.s1Len
    cdef int l2 = <int>t2
    assert l2 == t2
    return Result.create(parasail_sw_table_striped_profile_32(profile._c_object,s2,l2,open,gap), l1, l2)

def sw_table_striped_profile_16(
        Profile profile not None,
        const_char * s2,
        const int open, const int gap):
    cdef size_t t2 = len(s2)
    cdef int l1 = profile._c_object.s1Len
    cdef int l2 = <int>t2
    assert l2 == t2
    return Result.create(parasail_sw_table_striped_profile_16(profile._c_object,s2,l2,open,gap), l1, l2)

def sw_table_striped_profile_8(
        Profile profile not None,
        const_char * s2,
        const int open, const int gap):
    cdef size_t t2 = len(s2)
    cdef int l1 = profile._c_object.s1Len
    cdef int l2 = <int>t2
    assert l2 == t2
    return Result.create(parasail_sw_table_striped_profile_8(profile._c_object,s2,l2,open,gap), l1, l2)

def sw_table_striped_profile_sat(
        Profile profile not None,
        const_char * s2,
        const int open, const int gap):
    cdef size_t t2 = len(s2)
    cdef int l1 = profile._c_object.s1Len
    cdef int l2 = <int>t2
    assert l2 == t2
    return Result.create(parasail_sw_table_striped_profile_sat(profile._c_object,s2,l2,open,gap), l1, l2)

def sw_rowcol_scan_profile_64(
        Profile profile not None,
        const_char * s2,
        const int open, const int gap):
    cdef size_t t2 = len(s2)
    cdef int l1 = profile._c_object.s1Len
    cdef int l2 = <int>t2
    assert l2 == t2
    return Result.create(parasail_sw_rowcol_scan_profile_64(profile._c_object,s2,l2,open,gap), l1, l2)

def sw_rowcol_scan_profile_32(
        Profile profile not None,
        const_char * s2,
        const int open, const int gap):
    cdef size_t t2 = len(s2)
    cdef int l1 = profile._c_object.s1Len
    cdef int l2 = <int>t2
    assert l2 == t2
    return Result.create(parasail_sw_rowcol_scan_profile_32(profile._c_object,s2,l2,open,gap), l1, l2)

def sw_rowcol_scan_profile_16(
        Profile profile not None,
        const_char * s2,
        const int open, const int gap):
    cdef size_t t2 = len(s2)
    cdef int l1 = profile._c_object.s1Len
    cdef int l2 = <int>t2
    assert l2 == t2
    return Result.create(parasail_sw_rowcol_scan_profile_16(profile._c_object,s2,l2,open,gap), l1, l2)

def sw_rowcol_scan_profile_8(
        Profile profile not None,
        const_char * s2,
        const int open, const int gap):
    cdef size_t t2 = len(s2)
    cdef int l1 = profile._c_object.s1Len
    cdef int l2 = <int>t2
    assert l2 == t2
    return Result.create(parasail_sw_rowcol_scan_profile_8(profile._c_object,s2,l2,open,gap), l1, l2)

def sw_rowcol_scan_profile_sat(
        Profile profile not None,
        const_char * s2,
        const int open, const int gap):
    cdef size_t t2 = len(s2)
    cdef int l1 = profile._c_object.s1Len
    cdef int l2 = <int>t2
    assert l2 == t2
    return Result.create(parasail_sw_rowcol_scan_profile_sat(profile._c_object,s2,l2,open,gap), l1, l2)

def sw_rowcol_striped_profile_64(
        Profile profile not None,
        const_char * s2,
        const int open, const int gap):
    cdef size_t t2 = len(s2)
    cdef int l1 = profile._c_object.s1Len
    cdef int l2 = <int>t2
    assert l2 == t2
    return Result.create(parasail_sw_rowcol_striped_profile_64(profile._c_object,s2,l2,open,gap), l1, l2)

def sw_rowcol_striped_profile_32(
        Profile profile not None,
        const_char * s2,
        const int open, const int gap):
    cdef size_t t2 = len(s2)
    cdef int l1 = profile._c_object.s1Len
    cdef int l2 = <int>t2
    assert l2 == t2
    return Result.create(parasail_sw_rowcol_striped_profile_32(profile._c_object,s2,l2,open,gap), l1, l2)

def sw_rowcol_striped_profile_16(
        Profile profile not None,
        const_char * s2,
        const int open, const int gap):
    cdef size_t t2 = len(s2)
    cdef int l1 = profile._c_object.s1Len
    cdef int l2 = <int>t2
    assert l2 == t2
    return Result.create(parasail_sw_rowcol_striped_profile_16(profile._c_object,s2,l2,open,gap), l1, l2)

def sw_rowcol_striped_profile_8(
        Profile profile not None,
        const_char * s2,
        const int open, const int gap):
    cdef size_t t2 = len(s2)
    cdef int l1 = profile._c_object.s1Len
    cdef int l2 = <int>t2
    assert l2 == t2
    return Result.create(parasail_sw_rowcol_striped_profile_8(profile._c_object,s2,l2,open,gap), l1, l2)

def sw_rowcol_striped_profile_sat(
        Profile profile not None,
        const_char * s2,
        const int open, const int gap):
    cdef size_t t2 = len(s2)
    cdef int l1 = profile._c_object.s1Len
    cdef int l2 = <int>t2
    assert l2 == t2
    return Result.create(parasail_sw_rowcol_striped_profile_sat(profile._c_object,s2,l2,open,gap), l1, l2)

def sw_stats_scan_profile_64(
        Profile profile not None,
        const_char * s2,
        const int open, const int gap):
    cdef size_t t2 = len(s2)
    cdef int l1 = profile._c_object.s1Len
    cdef int l2 = <int>t2
    assert l2 == t2
    return Result.create(parasail_sw_stats_scan_profile_64(profile._c_object,s2,l2,open,gap), l1, l2)

def sw_stats_scan_profile_32(
        Profile profile not None,
        const_char * s2,
        const int open, const int gap):
    cdef size_t t2 = len(s2)
    cdef int l1 = profile._c_object.s1Len
    cdef int l2 = <int>t2
    assert l2 == t2
    return Result.create(parasail_sw_stats_scan_profile_32(profile._c_object,s2,l2,open,gap), l1, l2)

def sw_stats_scan_profile_16(
        Profile profile not None,
        const_char * s2,
        const int open, const int gap):
    cdef size_t t2 = len(s2)
    cdef int l1 = profile._c_object.s1Len
    cdef int l2 = <int>t2
    assert l2 == t2
    return Result.create(parasail_sw_stats_scan_profile_16(profile._c_object,s2,l2,open,gap), l1, l2)

def sw_stats_scan_profile_8(
        Profile profile not None,
        const_char * s2,
        const int open, const int gap):
    cdef size_t t2 = len(s2)
    cdef int l1 = profile._c_object.s1Len
    cdef int l2 = <int>t2
    assert l2 == t2
    return Result.create(parasail_sw_stats_scan_profile_8(profile._c_object,s2,l2,open,gap), l1, l2)

def sw_stats_scan_profile_sat(
        Profile profile not None,
        const_char * s2,
        const int open, const int gap):
    cdef size_t t2 = len(s2)
    cdef int l1 = profile._c_object.s1Len
    cdef int l2 = <int>t2
    assert l2 == t2
    return Result.create(parasail_sw_stats_scan_profile_sat(profile._c_object,s2,l2,open,gap), l1, l2)

def sw_stats_striped_profile_64(
        Profile profile not None,
        const_char * s2,
        const int open, const int gap):
    cdef size_t t2 = len(s2)
    cdef int l1 = profile._c_object.s1Len
    cdef int l2 = <int>t2
    assert l2 == t2
    return Result.create(parasail_sw_stats_striped_profile_64(profile._c_object,s2,l2,open,gap), l1, l2)

def sw_stats_striped_profile_32(
        Profile profile not None,
        const_char * s2,
        const int open, const int gap):
    cdef size_t t2 = len(s2)
    cdef int l1 = profile._c_object.s1Len
    cdef int l2 = <int>t2
    assert l2 == t2
    return Result.create(parasail_sw_stats_striped_profile_32(profile._c_object,s2,l2,open,gap), l1, l2)

def sw_stats_striped_profile_16(
        Profile profile not None,
        const_char * s2,
        const int open, const int gap):
    cdef size_t t2 = len(s2)
    cdef int l1 = profile._c_object.s1Len
    cdef int l2 = <int>t2
    assert l2 == t2
    return Result.create(parasail_sw_stats_striped_profile_16(profile._c_object,s2,l2,open,gap), l1, l2)

def sw_stats_striped_profile_8(
        Profile profile not None,
        const_char * s2,
        const int open, const int gap):
    cdef size_t t2 = len(s2)
    cdef int l1 = profile._c_object.s1Len
    cdef int l2 = <int>t2
    assert l2 == t2
    return Result.create(parasail_sw_stats_striped_profile_8(profile._c_object,s2,l2,open,gap), l1, l2)

def sw_stats_striped_profile_sat(
        Profile profile not None,
        const_char * s2,
        const int open, const int gap):
    cdef size_t t2 = len(s2)
    cdef int l1 = profile._c_object.s1Len
    cdef int l2 = <int>t2
    assert l2 == t2
    return Result.create(parasail_sw_stats_striped_profile_sat(profile._c_object,s2,l2,open,gap), l1, l2)

def sw_stats_table_scan_profile_64(
        Profile profile not None,
        const_char * s2,
        const int open, const int gap):
    cdef size_t t2 = len(s2)
    cdef int l1 = profile._c_object.s1Len
    cdef int l2 = <int>t2
    assert l2 == t2
    return Result.create(parasail_sw_stats_table_scan_profile_64(profile._c_object,s2,l2,open,gap), l1, l2)

def sw_stats_table_scan_profile_32(
        Profile profile not None,
        const_char * s2,
        const int open, const int gap):
    cdef size_t t2 = len(s2)
    cdef int l1 = profile._c_object.s1Len
    cdef int l2 = <int>t2
    assert l2 == t2
    return Result.create(parasail_sw_stats_table_scan_profile_32(profile._c_object,s2,l2,open,gap), l1, l2)

def sw_stats_table_scan_profile_16(
        Profile profile not None,
        const_char * s2,
        const int open, const int gap):
    cdef size_t t2 = len(s2)
    cdef int l1 = profile._c_object.s1Len
    cdef int l2 = <int>t2
    assert l2 == t2
    return Result.create(parasail_sw_stats_table_scan_profile_16(profile._c_object,s2,l2,open,gap), l1, l2)

def sw_stats_table_scan_profile_8(
        Profile profile not None,
        const_char * s2,
        const int open, const int gap):
    cdef size_t t2 = len(s2)
    cdef int l1 = profile._c_object.s1Len
    cdef int l2 = <int>t2
    assert l2 == t2
    return Result.create(parasail_sw_stats_table_scan_profile_8(profile._c_object,s2,l2,open,gap), l1, l2)

def sw_stats_table_scan_profile_sat(
        Profile profile not None,
        const_char * s2,
        const int open, const int gap):
    cdef size_t t2 = len(s2)
    cdef int l1 = profile._c_object.s1Len
    cdef int l2 = <int>t2
    assert l2 == t2
    return Result.create(parasail_sw_stats_table_scan_profile_sat(profile._c_object,s2,l2,open,gap), l1, l2)

def sw_stats_table_striped_profile_64(
        Profile profile not None,
        const_char * s2,
        const int open, const int gap):
    cdef size_t t2 = len(s2)
    cdef int l1 = profile._c_object.s1Len
    cdef int l2 = <int>t2
    assert l2 == t2
    return Result.create(parasail_sw_stats_table_striped_profile_64(profile._c_object,s2,l2,open,gap), l1, l2)

def sw_stats_table_striped_profile_32(
        Profile profile not None,
        const_char * s2,
        const int open, const int gap):
    cdef size_t t2 = len(s2)
    cdef int l1 = profile._c_object.s1Len
    cdef int l2 = <int>t2
    assert l2 == t2
    return Result.create(parasail_sw_stats_table_striped_profile_32(profile._c_object,s2,l2,open,gap), l1, l2)

def sw_stats_table_striped_profile_16(
        Profile profile not None,
        const_char * s2,
        const int open, const int gap):
    cdef size_t t2 = len(s2)
    cdef int l1 = profile._c_object.s1Len
    cdef int l2 = <int>t2
    assert l2 == t2
    return Result.create(parasail_sw_stats_table_striped_profile_16(profile._c_object,s2,l2,open,gap), l1, l2)

def sw_stats_table_striped_profile_8(
        Profile profile not None,
        const_char * s2,
        const int open, const int gap):
    cdef size_t t2 = len(s2)
    cdef int l1 = profile._c_object.s1Len
    cdef int l2 = <int>t2
    assert l2 == t2
    return Result.create(parasail_sw_stats_table_striped_profile_8(profile._c_object,s2,l2,open,gap), l1, l2)

def sw_stats_table_striped_profile_sat(
        Profile profile not None,
        const_char * s2,
        const int open, const int gap):
    cdef size_t t2 = len(s2)
    cdef int l1 = profile._c_object.s1Len
    cdef int l2 = <int>t2
    assert l2 == t2
    return Result.create(parasail_sw_stats_table_striped_profile_sat(profile._c_object,s2,l2,open,gap), l1, l2)

def sw_stats_rowcol_scan_profile_64(
        Profile profile not None,
        const_char * s2,
        const int open, const int gap):
    cdef size_t t2 = len(s2)
    cdef int l1 = profile._c_object.s1Len
    cdef int l2 = <int>t2
    assert l2 == t2
    return Result.create(parasail_sw_stats_rowcol_scan_profile_64(profile._c_object,s2,l2,open,gap), l1, l2)

def sw_stats_rowcol_scan_profile_32(
        Profile profile not None,
        const_char * s2,
        const int open, const int gap):
    cdef size_t t2 = len(s2)
    cdef int l1 = profile._c_object.s1Len
    cdef int l2 = <int>t2
    assert l2 == t2
    return Result.create(parasail_sw_stats_rowcol_scan_profile_32(profile._c_object,s2,l2,open,gap), l1, l2)

def sw_stats_rowcol_scan_profile_16(
        Profile profile not None,
        const_char * s2,
        const int open, const int gap):
    cdef size_t t2 = len(s2)
    cdef int l1 = profile._c_object.s1Len
    cdef int l2 = <int>t2
    assert l2 == t2
    return Result.create(parasail_sw_stats_rowcol_scan_profile_16(profile._c_object,s2,l2,open,gap), l1, l2)

def sw_stats_rowcol_scan_profile_8(
        Profile profile not None,
        const_char * s2,
        const int open, const int gap):
    cdef size_t t2 = len(s2)
    cdef int l1 = profile._c_object.s1Len
    cdef int l2 = <int>t2
    assert l2 == t2
    return Result.create(parasail_sw_stats_rowcol_scan_profile_8(profile._c_object,s2,l2,open,gap), l1, l2)

def sw_stats_rowcol_scan_profile_sat(
        Profile profile not None,
        const_char * s2,
        const int open, const int gap):
    cdef size_t t2 = len(s2)
    cdef int l1 = profile._c_object.s1Len
    cdef int l2 = <int>t2
    assert l2 == t2
    return Result.create(parasail_sw_stats_rowcol_scan_profile_sat(profile._c_object,s2,l2,open,gap), l1, l2)

def sw_stats_rowcol_striped_profile_64(
        Profile profile not None,
        const_char * s2,
        const int open, const int gap):
    cdef size_t t2 = len(s2)
    cdef int l1 = profile._c_object.s1Len
    cdef int l2 = <int>t2
    assert l2 == t2
    return Result.create(parasail_sw_stats_rowcol_striped_profile_64(profile._c_object,s2,l2,open,gap), l1, l2)

def sw_stats_rowcol_striped_profile_32(
        Profile profile not None,
        const_char * s2,
        const int open, const int gap):
    cdef size_t t2 = len(s2)
    cdef int l1 = profile._c_object.s1Len
    cdef int l2 = <int>t2
    assert l2 == t2
    return Result.create(parasail_sw_stats_rowcol_striped_profile_32(profile._c_object,s2,l2,open,gap), l1, l2)

def sw_stats_rowcol_striped_profile_16(
        Profile profile not None,
        const_char * s2,
        const int open, const int gap):
    cdef size_t t2 = len(s2)
    cdef int l1 = profile._c_object.s1Len
    cdef int l2 = <int>t2
    assert l2 == t2
    return Result.create(parasail_sw_stats_rowcol_striped_profile_16(profile._c_object,s2,l2,open,gap), l1, l2)

def sw_stats_rowcol_striped_profile_8(
        Profile profile not None,
        const_char * s2,
        const int open, const int gap):
    cdef size_t t2 = len(s2)
    cdef int l1 = profile._c_object.s1Len
    cdef int l2 = <int>t2
    assert l2 == t2
    return Result.create(parasail_sw_stats_rowcol_striped_profile_8(profile._c_object,s2,l2,open,gap), l1, l2)

def sw_stats_rowcol_striped_profile_sat(
        Profile profile not None,
        const_char * s2,
        const int open, const int gap):
    cdef size_t t2 = len(s2)
    cdef int l1 = profile._c_object.s1Len
    cdef int l2 = <int>t2
    assert l2 == t2
    return Result.create(parasail_sw_stats_rowcol_striped_profile_sat(profile._c_object,s2,l2,open,gap), l1, l2)
