# Supplementary material for: Parasail: SIMD C library for global, semi-global, and local pairwise sequence alignments
Source: BMC Bioinformatics. 2016 Feb 10;17:81. doi: 10.1186/s12859-016-0930-z (PMC4748600; doi:10.1186/s12859-016-0930-z)
Supplement: Additional file 1 — Parasail v1.0.0 source code. The source code of Parasail version 1.0.0 as a gzipped tar archive file. (GZ 1180 kb) [file 12859_2016_930_MOESM1_ESM.gz › parasail-1.0.0/bindings/python/test.py]

import parasail

result = parasail.sw_table("asdf","asdfasdf",10,1,parasail.blosum62)
print result
print result.saturated
print result.score
print result.matches
print result.similar
print result.length
print result.score_table

result = parasail.sw_stats_table("asdf","asdfasdf",10,1,parasail.blosum62)
print result
print result.saturated
print result.score
print result.matches
print result.similar
print result.length
print result.score_table
print result.matches_table
print result.similar_table
print result.length_table

result = parasail.sw_rowcol("asdf","asdfasdf",10,1,parasail.blosum62)
print result
print result.saturated
print result.score
print result.matches
print result.similar
print result.length
print result.score_row
print result.score_col

result = parasail.sw_stats_rowcol("asdf","asdfasdf",10,1,parasail.blosum62)
print result
print result.saturated
print result.score
print result.matches
print result.similar
print result.length
print result.score_row
print result.score_col
print result.matches_row
print result.matches_col
print result.similar_row
print result.similar_col
print result.length_row
print result.length_col

result = parasail.sw("asdf","asdf",10,1,parasail.blosum62)
print result
print result.saturated
print result.score
print result.matches
print result.similar
print result.length
print result.score_table

result = parasail.sw_stats("asdf","asdf",10,1,parasail.blosum62)
print result
print result.saturated
print result.score
print result.matches
print result.similar
print result.length

result = parasail.sw_scan_32("asdf","asdf",10,1,parasail.blosum62)
print result
print result.saturated
print result.score
print result.matches
print result.similar
print result.length

result = parasail.sw_scan_16("asdf","asdf",10,1,parasail.blosum62)
print result
print result.saturated
print result.score
print result.matches
print result.similar
print result.length

result = parasail.sw_stats_striped_16("asdf","asdf",10,1,parasail.blosum62)
print result
print result.saturated
print result.score
print result.matches
print result.similar
print result.length

print parasail.blosum62.name
print parasail.blosum62.size
print parasail.blosum62.matrix

#profile = parasail.Profile.create_8("asdf", parasail.blosum62)
#print profile
#print profile.s1
#print profile.matrix

profile = parasail.Profile("asdf", parasail.blosum62, 8)
profile = parasail.Profile("asdf", parasail.blosum62, 8)
print profile
print profile.s1
print profile.matrix

result = parasail.sw_striped_profile_8(profile,"asdf",10,1)
print result
print result.saturated
print result.score

try:
    profile = parasail.Profile("asdf", parasail.blosum62, "sa")
except ValueError, e:
    print "caught ValueError as expected:", e

profile = parasail.Profile("asdf", parasail.blosum62, "sat")
print profile
print profile.s1
print profile.matrix

result = parasail.sw_striped_profile_sat(profile,"asdf",10,1)
print result
print result.saturated
print result.score

try:
    profile = parasail.Profile("asdf", parasail.blosum62, 1234)
except ValueError, e:
    print "caught ValueError as expected:", e
