# Supplementary material for: Parasail: SIMD C library for global, semi-global, and local pairwise sequence alignments
Source: BMC Bioinformatics. 2016 Feb 10;17:81. doi: 10.1186/s12859-016-0930-z (PMC4748600; doi:10.1186/s12859-016-0930-z)
Supplement: Additional file 1 — Parasail v1.0.0 source code. The source code of Parasail version 1.0.0 as a gzipped tar archive file. (GZ 1180 kb) [file 12859_2016_930_MOESM1_ESM.gz › parasail-1.0.0/cmake/FindAVX2.cmake]

#.rst:
# FindAVX2
# --------
#
# Finds AVX2 support
#
# This module can be used to detect AVX2 support in a C compiler.  If
# the compiler supports AVX2, the flags required to compile with
# AVX2 support are returned in variables for the different languages.
# The variables may be empty if the compiler does not need a special
# flag to support AVX2.
#
# The following variables are set:
#
# ::
#
#    AVX2_C_FLAGS - flags to add to the C compiler for AVX2 support
#    AVX2_FOUND - true if AVX2 is detected
#
#=============================================================================

set(_AVX2_REQUIRED_VARS)
set(CMAKE_REQUIRED_QUIET_SAVE ${CMAKE_REQUIRED_QUIET})
set(CMAKE_REQUIRED_QUIET ${AVX2_FIND_QUIETLY})

# sample AVX2 source code to test
set(AVX2_C_TEST_SOURCE
"
#include <immintrin.h>
void parasail_memset___m256i(__m256i *b, __m256i c, size_t len)
{
    size_t i;
    for (i=0; i<len; ++i) {
        _mm256_store_si256(&b[i], c);
    }
}

int foo() {
    __m256i vOne = _mm256_set1_epi8(1);
    __m256i result =  _mm256_add_epi8(vOne,vOne);
    __m256i result2 =  _mm256_insert_epi64(vOne,0,0);
    parasail_memset___m256i(&result2, result, 1);
    return _mm_extract_epi16(_mm256_extracti128_si256(result,0),0);
}
int main(void) { return foo(); }
")

# if these are set then do not try to find them again,
# by avoiding any try_compiles for the flags
if(AVX2_C_FLAGS)
else()
  set(AVX2_C_FLAG_CANDIDATES
    #Empty, if compiler automatically accepts AVX2
    " "
    #GNU, Intel
    "-march=core-avx2"
    #clang
    "-mavx2"
  )

  include(CheckCSourceCompiles)

  foreach(FLAG IN LISTS AVX2_C_FLAG_CANDIDATES)
    set(SAFE_CMAKE_REQUIRED_FLAGS "${CMAKE_REQUIRED_FLAGS}")
    set(CMAKE_REQUIRED_FLAGS "${FLAG}")
    unset(HAVE_AVX2 CACHE)
    if(NOT CMAKE_REQUIRED_QUIET)
      message(STATUS "Try AVX2 C flag = [${FLAG}]")
    endif()
    check_c_source_compiles("${AVX2_C_TEST_SOURCE}" HAVE_AVX2)
    set(CMAKE_REQUIRED_FLAGS "${SAFE_CMAKE_REQUIRED_FLAGS}")
    if(HAVE_AVX2)
      set(AVX2_C_FLAGS_INTERNAL "${FLAG}")
      break()
    endif()
  endforeach()
endif()

unset(AVX2_C_FLAG_CANDIDATES)
  
set(AVX2_C_FLAGS "${AVX2_C_FLAGS_INTERNAL}"
  CACHE STRING "C compiler flags for AVX2 intrinsics")

list(APPEND _AVX2_REQUIRED_VARS AVX2_C_FLAGS)

set(CMAKE_REQUIRED_QUIET ${CMAKE_REQUIRED_QUIET_SAVE})

if(_AVX2_REQUIRED_VARS)
  include(FindPackageHandleStandardArgs)

  find_package_handle_standard_args(AVX2
                                    REQUIRED_VARS ${_AVX2_REQUIRED_VARS})

  mark_as_advanced(${_AVX2_REQUIRED_VARS})

  unset(_AVX2_REQUIRED_VARS)
else()
  message(SEND_ERROR "FindAVX2 requires C or CXX language to be enabled")
endif()
