# Supplementary material for: Parasail: SIMD C library for global, semi-global, and local pairwise sequence alignments
Source: BMC Bioinformatics. 2016 Feb 10;17:81. doi: 10.1186/s12859-016-0930-z (PMC4748600; doi:10.1186/s12859-016-0930-z)
Supplement: Additional file 1 — Parasail v1.0.0 source code. The source code of Parasail version 1.0.0 as a gzipped tar archive file. (GZ 1180 kb) [file 12859_2016_930_MOESM1_ESM.gz › parasail-1.0.0/cmake/config.h.in]

#cmakedefine HAVE__ALIGNED_MALLOC
#cmakedefine HAVE_POSIX_MEMALIGN
#cmakedefine HAVE_ALIGNED_ALLOC
#cmakedefine HAVE_MEMALIGN
#cmakedefine01 HAVE_XGETBV
#cmakedefine01 HAVE_SSE2
#cmakedefine01 HAVE_SSE41
#cmakedefine01 HAVE_AVX2
#ifndef __cplusplus
#cmakedefine inline ${inline}
#endif
#cmakedefine restrict ${restrict}
