# Supplementary material for: Parasail: SIMD C library for global, semi-global, and local pairwise sequence alignments
Source: BMC Bioinformatics. 2016 Feb 10;17:81. doi: 10.1186/s12859-016-0930-z (PMC4748600; doi:10.1186/s12859-016-0930-z)
Supplement: Additional file 1 — Parasail v1.0.0 source code. The source code of Parasail version 1.0.0 as a gzipped tar archive file. (GZ 1180 kb) [file 12859_2016_930_MOESM1_ESM.gz › parasail-1.0.0/cmake/sse41_dummy.c]

/**
 * @file
 *
 * @author jeff.daily@pnnl.gov
 *
 * Copyright (c) 2015 Battelle Memorial Institute.
 */
#ifdef PARASAIL_TABLE
#define ENAME parasail_sse41_dummy_table
#else
#ifdef PARASAIL_ROWCOL
#define ENAME parasail_sse41_dummy_rowcol
#else
#define ENAME parasail_sse41_dummy
#endif
#endif

extern int ENAME(void);

int ENAME()
{
    return 0;
}
