# Supplementary material for: Parasail: SIMD C library for global, semi-global, and local pairwise sequence alignments
Source: BMC Bioinformatics. 2016 Feb 10;17:81. doi: 10.1186/s12859-016-0930-z (PMC4748600; doi:10.1186/s12859-016-0930-z)
Supplement: Additional file 1 — Parasail v1.0.0 source code. The source code of Parasail version 1.0.0 as a gzipped tar archive file. (GZ 1180 kb) [file 12859_2016_930_MOESM1_ESM.gz › parasail-1.0.0/config.h.in]

/* config.h.in.  Generated from configure.ac by autoheader.  */

/* Define to 1 if you have the `aligned_alloc' function. */
#undef HAVE_ALIGNED_ALLOC

/* define to 1 if the C compiler supports AVX2 */
#undef HAVE_AVX2

/* define to 1 if the C compiler supports AVX2 _mm256_extract_epi16 */
#undef HAVE_AVX2_MM256_EXTRACT_EPI16

/* define to 1 if the C compiler supports AVX2 _mm256_extract_epi32 */
#undef HAVE_AVX2_MM256_EXTRACT_EPI32

/* define to 1 if the C compiler supports AVX2 _mm256_extract_epi64 */
#undef HAVE_AVX2_MM256_EXTRACT_EPI64

/* define to 1 if the C compiler supports AVX2 _mm256_extract_epi8 */
#undef HAVE_AVX2_MM256_EXTRACT_EPI8

/* define to 1 if the C compiler supports AVX2 _mm256_insert_epi16 */
#undef HAVE_AVX2_MM256_INSERT_EPI16

/* define to 1 if the C compiler supports AVX2 _mm256_insert_epi32 */
#undef HAVE_AVX2_MM256_INSERT_EPI32

/* define to 1 if the C compiler supports AVX2 _mm256_insert_epi64 */
#undef HAVE_AVX2_MM256_INSERT_EPI64

/* define to 1 if the C compiler supports AVX2 _mm256_insert_epi8 */
#undef HAVE_AVX2_MM256_INSERT_EPI8

/* Define if Cilk is enabled */
#undef HAVE_CILK

/* Define to 1 if you have the <ctype.h> header file. */
#undef HAVE_CTYPE_H

/* Define to 1 if you have the <dlfcn.h> header file. */
#undef HAVE_DLFCN_H

/* Define to 1 if you have the <errno.h> header file. */
#undef HAVE_ERRNO_H

/* Define to 1 if you have the <fcntl.h> header file. */
#undef HAVE_FCNTL_H

/* Define to 1 if you have the <inttypes.h> header file. */
#undef HAVE_INTTYPES_H

/* define to 1 if the C compiler supports KNC */
#undef HAVE_KNC

/* Define to 1 if you have the <limits.h> header file. */
#undef HAVE_LIMITS_H

/* Define to 1 if you have the <malloc.h> header file. */
#undef HAVE_MALLOC_H

/* Define to 1 if you have the `memalign' function. */
#undef HAVE_MEMALIGN

/* Define to 1 if you have the <memory.h> header file. */
#undef HAVE_MEMORY_H

/* Define to 1 if you have the `memset' function. */
#undef HAVE_MEMSET

/* Define if OpenMP is enabled */
#undef HAVE_OPENMP

/* Define to 1 if you have the `posix_memalign' function. */
#undef HAVE_POSIX_MEMALIGN

/* Define to 1 if you have the <sched.h> header file. */
#undef HAVE_SCHED_H

/* define to 1 if the C compiler supports SSE2 */
#undef HAVE_SSE2

/* define to 1 if the C compiler supports SSE4.1 */
#undef HAVE_SSE41

/* Define to 1 if you have the <stddef.h> header file. */
#undef HAVE_STDDEF_H

/* Define to 1 if you have the <stdint.h> header file. */
#undef HAVE_STDINT_H

/* Define to 1 if you have the <stdio.h> header file. */
#undef HAVE_STDIO_H

/* Define to 1 if you have the <stdlib.h> header file. */
#undef HAVE_STDLIB_H

/* Define to 1 if you have the <strings.h> header file. */
#undef HAVE_STRINGS_H

/* Define to 1 if you have the <string.h> header file. */
#undef HAVE_STRING_H

/* Define to 1 if you have the <sys/mman.h> header file. */
#undef HAVE_SYS_MMAN_H

/* Define to 1 if you have the <sys/stat.h> header file. */
#undef HAVE_SYS_STAT_H

/* Define to 1 if you have the <sys/types.h> header file. */
#undef HAVE_SYS_TYPES_H

/* Define to 1 if you have the <unistd.h> header file. */
#undef HAVE_UNISTD_H

/* define to 1 if the CXX compiler supports variadic macros */
#undef HAVE_VARIADIC_MACROS

/* define to 1 if the C compiler supports xgetbv */
#undef HAVE_XGETBV

/* Define to 1 if you have the <zlib.h> header file. */
#undef HAVE_ZLIB_H

/* Define to 1 if you have the `_aligned_malloc' function. */
#undef HAVE__ALIGNED_MALLOC

/* Define to 1 if you have the `_mm_malloc' function. */
#undef HAVE__MM_MALLOC

/* Define to the sub-directory in which libtool stores uninstalled libraries.
   */
#undef LT_OBJDIR

/* Name of package */
#undef PACKAGE

/* Define to the address where bug reports for this package should be sent. */
#undef PACKAGE_BUGREPORT

/* Define to the full name of this package. */
#undef PACKAGE_NAME

/* Define to the full name and version of this package. */
#undef PACKAGE_STRING

/* Define to the one symbol short name of this package. */
#undef PACKAGE_TARNAME

/* Define to the home page for this package. */
#undef PACKAGE_URL

/* Define to the version of this package. */
#undef PACKAGE_VERSION

/* Define to 1 if you have the ANSI C header files. */
#undef STDC_HEADERS

/* Version number of package */
#undef VERSION

/* Enable large inode numbers on Mac OS X 10.5.  */
#ifndef _DARWIN_USE_64_BIT_INODE
# define _DARWIN_USE_64_BIT_INODE 1
#endif

/* Number of bits in a file offset, on hosts where this is settable. */
#undef _FILE_OFFSET_BITS

/* Define for large files, on AIX-style hosts. */
#undef _LARGE_FILES

/* Define to `__inline__' or `__inline' if that's what the C compiler
   calls it, or to nothing if 'inline' is not supported under any name.  */
#ifndef __cplusplus
#undef inline
#endif

/* Define to the type of a signed integer type of width exactly 16 bits if
   such a type exists and the standard includes do not define it. */
#undef int16_t

/* Define to the type of a signed integer type of width exactly 32 bits if
   such a type exists and the standard includes do not define it. */
#undef int32_t

/* Define to the type of a signed integer type of width exactly 64 bits if
   such a type exists and the standard includes do not define it. */
#undef int64_t

/* Define to the type of a signed integer type of width exactly 8 bits if such
   a type exists and the standard includes do not define it. */
#undef int8_t

/* Define to `long int' if <sys/types.h> does not define. */
#undef off_t

/* Define to the equivalent of the C99 'restrict' keyword, or to
   nothing if this is not supported.  Do not define if restrict is
   supported directly.  */
#undef restrict
/* Work around a bug in Sun C++: it does not support _Restrict or
   __restrict__, even though the corresponding Sun C compiler ends up with
   "#define restrict _Restrict" or "#define restrict __restrict__" in the
   previous line.  Perhaps some future version of Sun C++ will work with
   restrict; if so, hopefully it defines __RESTRICT like Sun C does.  */
#if defined __SUNPRO_CC && !defined __RESTRICT
# define _Restrict
# define __restrict__
#endif

/* Define to `unsigned int' if <sys/types.h> does not define. */
#undef size_t
