# Supplementary material for: Parasail: SIMD C library for global, semi-global, and local pairwise sequence alignments
Source: BMC Bioinformatics. 2016 Feb 10;17:81. doi: 10.1186/s12859-016-0930-z (PMC4748600; doi:10.1186/s12859-016-0930-z)
Supplement: Additional file 1 — Parasail v1.0.0 source code. The source code of Parasail version 1.0.0 as a gzipped tar archive file. (GZ 1180 kb) [file 12859_2016_930_MOESM1_ESM.gz › parasail-1.0.0/contrib/sais-lite-lcp/README]

sais-lite-LCP-0.0.1
----------------------

This is an ad-hoc-implementation of the code described in

"Inducing the LCP-Array" (http://arxiv.org/abs/1101.3448)

by Johannes Fischer.

It is based on Yuta Mori's sais-lite 2.4.1 (http://sites.google.com/site/yuta256),
which, in turn, is an implementation of the  following paper:

Ge Nong, Sen Zhang and Wai Hong Chan
Two Efficient Algorithms for Linear Suffix Array Construction
DCC 2009.

To compile, type 'make'. Then run ./suftest <testfile>.

----

Johannes Fischer (johannes.fischer@kit.edu)
