# Supplementary material for: Parasail: SIMD C library for global, semi-global, and local pairwise sequence alignments
Source: BMC Bioinformatics. 2016 Feb 10;17:81. doi: 10.1186/s12859-016-0930-z (PMC4748600; doi:10.1186/s12859-016-0930-z)
Supplement: Additional file 1 — Parasail v1.0.0 source code. The source code of Parasail version 1.0.0 as a gzipped tar archive file. (GZ 1180 kb) [file 12859_2016_930_MOESM1_ESM.gz › parasail-1.0.0/data/P0C6B8.fasta]

>sp|P0C6B8|SVEP1_RAT Sushi, von Willebrand factor type A, EGF and pentraxin domain-containing protein 1 OS=Rattus norvegicus GN=Svep1 PE=1 SV=1
MWTRLAFCCWALALVSGWTNFQPMAPSLNFSFRLFPEASPGALGRLAVPPRSGEEEAVGS
KVERLGRTFRSRVRRLRELSDRLELVFLVDESSSVGQTNFLNELKFVRKLLSDFPVVSTA
TRVAIVTFSSKNNVVARVDYISTSRAHQHKCALLSREIPAITYRGGGTYTMGAFQQAAQI
LRHSRENSTKVIFLITDGYSNGGDPRPIAASLRDFGVEIFTFGIWQGNIRELNDMASTPK
EEHCYLLHSFEEFEALARRALHEDLPSGSFIQEDMAHCSYLCEAGRDCCDRMASCKCGTH
TGQFECICEKGYYGKGLQYECTACPPGTYKPEASPGGISTCIPCPDENHTSPPGSTAPED
CVCREGYQRSGQTCEVVHCPALKPPENGFFIQNTCKNHFNAACGVRCRPGFDLVGSSIHL
CQPNGLWSGTESFCRVRTCPHLRQPKHGHISCSTVEMSYNTVCLVTCNEGYRLEGHAKLT
CQGNAQWDGTEPRCVERHCATFQKPKGVIISPPSCGKQPAKPGMICQLGCRQGYILSGIR
EVRCATSGKWSARVQTAVCKDVEAPQISCPNDIKAKTEGQQDSANVTWQVPTAKDNSGEK
VSVHVHPAFSPPYLFPIGEVAITYTATDSSGNQASCTFYIKVIDVEPPVIDWCRSPPPIQ
VVEKEHPASWDEPQFSDNSGAELVITSSHTQGDLFPHGETVVWYTATDPSGNNRTCDIHI
VIKGSPCEVPFTPVNGDFICAQDSAGVNCSLTCREGYDFTEGSTEKYYCAFEDGIWRPPY
STEWPDCAIKRFANHGFKSFEMLYKTTRCDDMDLFKKFSAAFETTLGKMVPSFCSDADDI
DCRLEDLTKKYCIEYNYNYENGFAIGPGGWGAGNRLDYSYDHFLDVVQETPADVGKTRSS
RIKRTVPLSDPQIQLIFNITASVPLPEERNDTVELENQQRLIRTLETITNRLKSTLNKGP
MYSFQLASETVVADSNSLETEKAFLFCRPGSVLRGRMCVNCPLGTSYSLEHSTCESCLMG
SYQDEEGQLECKLCPPRTHTEYLHSRSISECKAQCKQGTYSSSGLETCESCPLGTYQPDF
GSRSCLPCPETTTTVKRGAVDISACGVPCPVGEFSRSGLTPCYPCPRDYYQPNAGKSFCL
ACPFYGTTTITGATSITDCSSFSSTFSAAEESIVPLAAPGPTQNKYEVFHECFLNPCHNS
GTCQQLGRGYVCLCPPGYTGLKCETDIDECSSLPCLNGGICRDKVGGFTCECSSGYTGQI
CEENINECSSSPCLNKGTCTDGLASYRCTCVSGYVGVHCETDVNECQSSPCLNNAVCKDQ
VGGFSCKCPPGFLGTRCEKNVDECLSQPCQNGATCKDGANSFRCQCPAGFTGPHCELNIN
ECQSNPCRNQATCVDELNSYSCKCRPGFSGRRCETEQPSGFNLDFEVSGIYGYVLLDGVL
PTLHAITCAFWMKSSDVINYGTPISYALEGNKDNTFLLTDYNGWVLYVNGKEKITNCPSV
NDGIWHHIAITWTSTGGAWRVYIDGELSDSGTGLSVGKAIPGGGALVLGQEQDKKGEGFN
PAESFVGSISQLNLWDYVLSPQQVKSLASSCPEELSRGNVLAWPDFVSGITGKVKVDSSS
IFCSDCPSLEGSVPHLRPASGDRKPGSKVSLFCDPGFQMVGNPVQYCLNQGQWSQPLPHC
ERIRCGLPPTLENGFYSAEDLHAGSTVTYQCTSGYYLLGDSRMFCTDNGSWNGISPSCLD
VDECAVGSDCSEHASCLNTNGSYICSCKPPYTGDGKNCAEPVKCKAPENPENGHSLGKIY
SVGAEVTFSCEEGHQLVGVRKITCLESGEWDHLRPSCEAISCGAPPVPENGGVDGSAFTY
GSKVRYRCDKGYTLAGDEESACLASGSWSHSSPVCELVKCSQPENINNGKYILSGLTYLS
IASYSCEDGYSLQGPSLIECTASGSWDRAPPSCQLVSCGEPPMVKDALTTGSNFTFGNMV
TYTCKEGYTLAGPDTIICQANGKWNSSNHQCLAVSCDEPPNVDHASPETAHRLFGDTAFY
YCADGYSLADNSQLICNAQGNWVPPEGQAVPRCIAHFCEKPPSVSYSILESVSKAKFAAG
SVVSFKCMEGFVLNTSAKIECLRGGQWSPSPLSVQCIPVRCGEPPSITNGYPSGTNYSFG
AVVAYSCHKGFYIKGEKKSTCEATGQWSRPLPTCHPVSCNEPPKVENGFLEHTTGRTFES
EARFQCNPGYKAVGSPVFVCQANRHWHSDAPLSCTPLNCGKPPPIQNGFLRGESFEVGSK
VQFVCNEGYELVGDNSWTCQKSGKWSKKPSPKCVPTKCAEPPLLENQLVLKELTSEVGVM
TISCKEGHALQGPSVLKCLPSGQWNGSFPVCKLVLCQSPPLIPFGVPASSGALHFGSTVK
YLCVDGFFLRGNPIILCQVDGTWSSPLPECVPVECPQPEEILNGIIHVQGLAYLSTTLYT
CKPGFELVGNTTTLCGENGQWLGGKPMCRPIECPEPKEILNGQFSSVSFQYGQTITYSCD
RGFRLEGPKSLTCLETGNWDMDAPSCNAIHCSDPQPIENGFVEGADYRYGAMIIYSCFPG
FQVVGHAMQTCEETGWSSSSPTCVPIDCGLPPHIDFGDCTRVSDGQGYFVQEDDMMEVPY
LTPHPQHLEATAKASEITEESLVPHASQFLYGTTVSYRCEPGYELLGIPVLVCQEDGTWN
GTAPSCISIECDLPVAPENGFLHFTQTTMGSAAQYSCKPGHVLEGSHLRLCLQNKQWSGT
VPRCEVISCSEPNPLGNGSIKGNDYSYLGVLHYECDSGYVLNGTEKRTCQENKQWDGHEP
VCLPVDCGSPPVPTNGQVTGEEYTFQKEIAYSCGEGFILEGARSRVCLTNGSWSGTTPSC
VPVRCPAPPQVANGVTDGLDYGFKKEVTFHCLEGYVLQGTPKLTCQSNGTWDAEVPICKP
ATCGPPADLPQGFPNGFSFFHGGHIQYQCFTGYKLHGNPSRRCLPDGSWSGSTPSCLPCT
CSTPIIQQGTVNATDLGCGKTVQIECFKGFKLLGLPEITCDANGQWSDFPLCEHADCGPL
PTVPNGIVIKGSPSEDNVVTYSCRPGYIIQGSSDLICTEKGIWSEPYPTCEPVSCGPPPT
VANAVATGEAHTYESKVKLRCLEGYVVDTDTDTFTCQQDGRWFPERINCSPKTCPVPSNR
TRIRVHGDDFQVNRQVSVSCTEGFTYDGADRSTCQPDGTWEPPLSEESCIPVVCGQPESP
EHGFVVGSEYSFGSTVVYQCDPGYELEGNRERVCQENRQWSGRVAVCRESRCEAPAEFPN
GKAVLENTTSGPSLLFSCHRGYTLEGPPEAHCTANGTWSHLAPLCKPNPCPVPFVIPENA
LLSEREFYVNQNVSIKCREGFLLKGNGIITCNPDETWTQTNARCEKISCGPPTHVENAIA
RGVHYQYGDMVTFSCYSGYMLEGSLRSVCLENGTWTPPPICRAVCRFPCQNGGVCQRPNA
CSCPDGWMGRLCEEPICILPCLNGGRCVAPYRCDCPAGWTGSRCHTATCQSPCLNGGKCV
RPNRCHCLSSWTGHDCSRKRRSGL
