# Supplementary material for: Parasail: SIMD C library for global, semi-global, and local pairwise sequence alignments
Source: BMC Bioinformatics. 2016 Feb 10;17:81. doi: 10.1186/s12859-016-0930-z (PMC4748600; doi:10.1186/s12859-016-0930-z)
Supplement: Additional file 1 — Parasail v1.0.0 source code. The source code of Parasail version 1.0.0 as a gzipped tar archive file. (GZ 1180 kb) [file 12859_2016_930_MOESM1_ESM.gz › parasail-1.0.0/data/P28167.fasta]

>sp|P28167|ZFH2_DROME Zinc finger protein 2 OS=Drosophila melanogaster GN=zfh2 PE=1 SV=2
MSSFDVETFNGKIVYNLDGSAHIIATDNTNGGGSGSGQNCYGSTTNSLKNLSKDKGRGQE
EKDIEHPSQYHREQSDNKRQEEAVDNRPGVESLGSACYKSSPKIHSFRVVSAQDANSTCQ
DQIRAFKIQKPILMCFICKLSFGNVKSFSLHANTEHRLNLEELDQQLLNREYSSAIIQRN
MDEKPQISFLQPLANNDASADTNDTEKLQTATEGSDATLPSSPQPVFRNVSELEPENKQE
TEQNRLLNQDREQEPESDQHTSSSKMAAPSAYIPLSSPKVAGKLTVKFGSLNSATAKTNN
LSKVSSTSSPPSTYASGEVLSPSTDNISNHKSTHCNQETEPPSSSSSEVEMKIGSMSTSP
QTNDSDVPCSGFLQMQHMTTGGAYTPQVSSFHASLAALAANESNDNRVKLITEFLQQQLQ
QHQSSLFPSPCPDHPDLNGVDCKTCELLDIQQRSKSPSSSHHQFSQSLPQLQIQSQPQQT
PHRSPCSNSVALPVSPSASSVASVGNASTATSSFTIGACSEHINGRPQGVDCARCEMLLN
SARLNSGVQMSTRNSCKTLKCPQCNWHYKYQETLEIHMREKHPDGESACGYCLAGQQHPR
LARGESYSCGYKPYRCEICNYSTTTKGNLSIHMQSDKHLNNMQELNSSQNMVAAAAAAAV
TGKLLLSSSSPQVTAACPSNSGSGAGSGSSNIVGGTASLSGNATPSVTGANSSNANAGSN
TNNAGTKPKPSFRCDICSYDTSVARNLRIHMTSEKHTHNMAVLQNNIKHIQAFNFLQQQQ
QSGTGNIASHSSGSFMPEVALADLAYNQALMIQLLHQQQQHQQSANTKLSPSSSPVSTPD
QFSFSPKPIKLNHGTGAAMGIGMAMGMGMSHSNEVSCELSGDPHPLTKTDKWPMAFYSCL
VCDCYSTNNLDDLNQHLLLDRSRQSSSASSEIMVIHNNNYICRLCNYKTNLKANFQLHSK
TDKHLQKLNFINHIREGGPQNEYKMQYQQQQLAANVVQLKCNCCDFHTNSIQKLSLHTQQ
MRHDTMRMIFQHLLYIVQQSEMHNKSSGSAEDDPQCACPDEDQQLQLQSSKKLLLCQLCN
FTAQNIHEMVQHVKGIRHLQVEQFICLQRRSENQEIPALNEVFKVTEWVMENEDVSLAPG
LNLARTTTNDATTDASYAAASSAAVPAIPDVSMFSPTSPSSCATSCDKNLSQIVLPNVNN
LGSGVPTTVFKCNLCEYFVQSKSEIAAHIETEHSCAESDEFITIPTNTAALQAFQTAVAA
AALAAVHQRCAVINPPTQDTVDEDKDLDTNVSDGPVGIKQERLEQEVDRTTSMDVTKDLA
SQATDFGAPESPKVAETEVGVQCPLCLENHFREKQYLEDHLTSVHSVTRDGLSRLLLLVD
QKALKKESTDIACPTDKAPYANTNALERAPTPIENTCNVSLIKSTSANPSQSVSLQGLSC
QQCEASFKHEEQLLKHAQQNQHFSLQNGEYLCLAASHISRPCFMTFRTIPTMISHFQDLH
MSLIISERHVYKYRCKQCSLAFKTQEKLTTHMLYHSMRDATKCSFCQRNFRSTQALQKHM
EQAHAEDGTPSTRTNSPQTPMLSTEETHKHLLAESHAVEREVSGSDVSPIELETHLNKET
RHLSPTPMSLDSQSHQKHLATFAALLKQQQCNSDAGGLHPEALSMSTGEMPPQLQGLQNL
QHIQQHFGAVAAAAGLPINPVDMLNIMQFHHLMSLNFMNLAPPLVFGANAAGNAVSGPSA
LNNSITTSTATSASGLGDTHLTSGVSSIPVDSGKATAVPPQTQLNANANSQQLASNQKRA
RTRITDDQLKILRAHFDINNSPSEESIMEMSQKANLPMKVVKHWFRNTLFKERQRNKDSP
YNFNNPPSTTLNLEEYERTGQAKVTPLNDTCSVAVTGPMTSSTISLPPSGNINLSSKENA
TSKVLAAGKANASGPVTFSATVPVSTPLSRPESTNSSGNISDYIGNNIFFGQLGSKEQIL
PYSLDGQIKSEPQDDMIGATDFAYQTKQHSSFSFLKQQQDLVDPPEQCLTNQNADTAQDQ
SLLAGSSLASNCQSQQQINIFETKSESGSSDVLSRPPSPNSGAAGNVYGSMNDLLNQQLE
NMGSNMGPPKKMQIVGKTFEKNVAPMVTSGSVSTQFESNSSNSSSSSSSTSGGKRANRTR
FTDYQIKVLQEFFENNSYPKDSDLEYLSKLLLLSPRVIVVWFQNARQKQRKIYENQPNNT
LFENEETKKQNINYACKKCNLVFQRYYELIRHQKNHCFKEENNKKSAKAQIAAAQIAQNL
SSEDSNSSMDIHHVGICPPGSAVASHTLSTPGSAAPLPGQYTQHSFGALPSPQHLFAKSS
SLTDFSPSTTPTPPQRERSNSLDQIQRPPKFDCDKCELNFNQLEKLREHQLLHLMNPGNI
CSDVGQNSNPEANFGPFGSILQSLQQAAAQQQQQHHQQPPTKKRKYSDCSSNADEMQSLS
ELEASQKKHEYLYKYFMQNETSQEVKQQFLMQQQQKKLEQGNECDFELDFLTNFYQQNEL
KKVSNYDFLLQYYRTHEEAKSSQQHTFSSSKKPTIEFLLQYYQLNESKKFFQLVASPQII
PDVPGYKPSLRIPKSTSDEAPYIGETSLEQATELQREKQDEQLRIDRPSEENDLSMNKNK
VENINNNNINVDQSNLTETNGGVPSVETKEECTQESSLIAMDDENKYLCTRSKQKDDKEK
SHYLHNLEDFLDATMIENNSQTLTFNDDEKACQKDELTQNSNAIEKRSSVSPVNVSSKQN
KRLRTTILPEQLNFLYECYQSESNPSRKMLEEISKKVNLKKRVVQVWFQNSRAKDKKSRN
QRHYAHISDDNSYDGSSGKEVYSDLRSNGITVDTDLETNLQDCQLCQVTQVNIRKHAFSV
EHISKMKKLLEQTTELYAQSNGSGSEDNDSDREKRFYNLSKAFLLQHVVTNATSHAIHTA
RQDSDVIAEGNCILNYDTNGGDSKSHVQHNLPNEVVSEDARKIAGNQELMQQLFNRNHIT
VIGGK
