# Supplementary material for: Parasail: SIMD C library for global, semi-global, and local pairwise sequence alignments
Source: BMC Bioinformatics. 2016 Feb 10;17:81. doi: 10.1186/s12859-016-0930-z (PMC4748600; doi:10.1186/s12859-016-0930-z)
Supplement: Additional file 1 — Parasail v1.0.0 source code. The source code of Parasail version 1.0.0 as a gzipped tar archive file. (GZ 1180 kb) [file 12859_2016_930_MOESM1_ESM.gz › parasail-1.0.0/data/P56980.fasta]

>sp|P56980|REPL1_ECOLI Positive regulator of RepFIC repA1 expression OS=Escherichia coli (strain K12) GN=repL PE=4 SV=1
MPGKVQDFFLCSLLLCIVSAGWCG
