# Supplementary material for: Parasail: SIMD C library for global, semi-global, and local pairwise sequence alignments
Source: BMC Bioinformatics. 2016 Feb 10;17:81. doi: 10.1186/s12859-016-0930-z (PMC4748600; doi:10.1186/s12859-016-0930-z)
Supplement: Additional file 1 — Parasail v1.0.0 source code. The source code of Parasail version 1.0.0 as a gzipped tar archive file. (GZ 1180 kb) [file 12859_2016_930_MOESM1_ESM.gz › parasail-1.0.0/data/Q7TMA5.fasta]

>sp|Q7TMA5|APOB_RAT Apolipoprotein B-100 OS=Rattus norvegicus GN=Apob PE=1 SV=1
MGPQRPALRAPLLLLFLLLFLDTSVWAQDATRFKHLRKYVYSYEAESSSGVRGTADSRSA
TKINCKVELEVPQVCTLIMRTSQCTLKEVYGFNPEGKALMKKTKNSEEFASAMSRYELKL
AFPEGKRVALYPDLGEPNYILNIKRGIISALLVPPETEEDKQVLFQDTVYGNCSTQVTVN
SRKGTVATEMSTERNLQHCDGFQPISTSVSPLALIKGLVRPLSTLISSSQSCQYTLEPKR
KHVSEAICNEQHLFLPFSYKNKYGIMTHVTQKLSLEDTPKINSRFFRGGINQVGLAFEST
KSTSPPKQADAVLKTLQELKKLSISEQNAQRANLFHKLVTELRGLSGEAITSLLPQLIEV
SSPITLQALIQCGQPECYTHILQWLKTEKAHPLLIDIVTYLMALIPNPSVQRLQEIFNTA
KELQSRATLYALSHAVNSYYAIMDHSRSPVLEDIAGYLMKQIDNECMGDEDRTFLILRVI
GNMGRTMERVMPALKSSVLNCVRSTKPSLQIQKAALQALRKMEMGDEVRTILFDTFVNDV
APVEKRLAAYLLLMRSPSSSDINKIAKLLQWEQSEQVKNFVASHIANILNSEELYVQDLK
NLIKNALVNSRLPTIMDFRKFSRNYQISKSVSIPLFDPVSAKIEGNLVFDPSSYLPKESM
LKTTLTVFGIASLDLFEIGLEGKGFEPTLEALFGKQGFFPDSVNKALYWVNGQVPDRVSK
VLVDHFGYTKDDKHEQDMVNGIMPIVDKLIKELKSKEIPEARAYLRILGKELGFVRLQDL
QVLGKLLLNGAQTFRGVPQMIVQAIREGSKDDLFLHYIFMENAFELPTGVGLQLQVSSSG
VFTPGIKAGVRLELANIQAELVAKPSVSLEFVTNMGIIIPDFAKSGVQMNTNFFHESGLE
ARVALKAGQLKVIIPSPKRPVKLFSGSNTLHLVSTTKTEVIPPLIENRKSWSTCKPFFTG
MNYCTTGAYSNASSTESASYYPLTGDTRYELELKPTGEVEQYSASATYELLKEDKSLVDT
LKFLVQAEGVQQSEATAMFKYNRRSRTLSSEVLIPGFDVNFGTILRVNDESSKDKNTYKL
ILDIQNKKITEVSVVGHVSYDKKGDGKVKGVVSIPRLQAEARSEVHTHWSPTKLLFQMDS
SATAYGSTISKRVAWRYDNEKIEFDWNTGTNVDTKKVASNFPVDLSRYPRMVHEYANGLL
DHRVPQTDMTFRHMGSKLIVDHLNGLSELNLPKVGLPDFHIPDNLFLKTDGRVKYTLNKN
RIEIDIPLPLGGKSSKDLKVPESVRTPALNFKSVGFHLPSQEVQIPTFTIPKTHQLQVPL
LGILDLSTNVYSNLYNWSVSYTGGNTSRDHFSLQAQYRMKADSVVDLFSYSVQGSGETTY
DSKSTFTLSCDGSLHHKFLDSKFKVSHVEKFGNNPVSKGLLTFETSSALGPQMSATVQLD
SKKKQHLYVKDIKVDGQFRVFSLYAQGEYGLSYERDSMTGQMSGESNMKFNSTYFQGTNQ
IVGMYQDGMLSVTSTSDLQDGIFKNTASLKYENYELTLKSDSSGQYENFAASNKLDMTFS
KQSALLRSEHQANYKSLRLVTLLSGSLTSQGVELNADILGTDKINTGAHKSTLKIAQDGV
STSATTNLKYSPLLLENELNAELGLSGASMKLSTSGRFKEHHAKFSLDGRAALTEVSLGS
IYQAMILGADSKNVFNFKLSREGLKLSNDMMGSYAEMKLDHTHSLRISGLSLDFFSKMDN
IYSGDKFYKQNFNLQLQPYSFGITLSNDLKYDALVLTNNGRLRLEPLKLNVGGNFKGTYQ
NNELKHIYTISYTDLVVASYRADTVATVQGVEFSHRLNADIEGLASSVDVTTSYSSDPLH
FNNVFRFVLAPFTLGVDTHTSGDGKMSLWGEHTGQMYSKFLLKAEPLALTFSHDYKGSTS
HNLLYKNSVSTALEHTLSALLTPAEQTSSWKFKTSLNDKVYSQEFEAYNTKDKIGIELSG
RADLSGLYSPIKVPFFYSEPVNVLNSLEINDAFDEPREFTIDAVVKYDKNQDVHTISLPF
FQSLPDYLERNRRGIISLLEAMKGELQRLSVDQFVRKYRVALSRLPQQIHDYLNASDWER
QVAGAKEKLTSFMENYRITDNDVLIALDSAKINLNEKLSQLETYAIQFDQYIRDNYDAQD
LKRTIAQIIDRIIEKLKMLDEQYHIRVNLAKSIHNLYLFVENVDLNQISSSGASWIQNVD
TKYQIRIQIQEKLQHLRTQIHNIDIQQLAAELKQQIEALDVPMHLDQLRTAILFQRISVI
IERVKYFVMNLIEDFKVTEKINTFRVIVRELIEKYEVDRQIQVLMDKSIELAHRYSLSEP
LQKLSNVLQQIEIKDYYDKLVGFIDDTVEWIKAVSFKNIIEELNRLIDMSVKKLKAFDYH
QFVDKTNSKIREMTQRINAEIQALELPQKTEALKLWVEDFKTTVSNSLEKLKDTKVTVVV
DWLQDGLAQIKAQFQDALEDVRDRIYQMDIQGELERCLSLVSQVYSTVVTYISDWWTLTA
KNITDFAEQYSTQKWAESVKALVEQGFIVPEIQTFLGTMPAFEVSLHALQEANFQTPDFI
VPLTDLRIPSIWINFKMLKNVKIPLRFSTPEFTLLNTFRVRSFTIDLLEIKAKIIRTIDQ
MLSSELQWPLPEVYLRDLEMVNISLARLSLPDFHVPEITIPEFTIPNVNLKDLQVPDLHI
PEFQLPHLSCTTEIPAFGKLHSVLKIQSPLFILDASANIQNITTSENKAEIVASVTARGE
SKFEALNFDFQAQAQFLELNANPLVLKESVNFSSKHVRMEHEGKILVSGKALEGKSDTVA
RLHTEKNTVEFNNGIVVKINNQFTLDSQTKYFHKLSVPRLDFSSKASLNNEIKTLLEAGH
MAWTSSGTGSWNWACPNFSDEGIHSSKISFIVDGPIASFGLSNNINGKHLRVVQKLTSES
GFLNYSRFEVESKVESQHVGSSILTAEGRALLGDAKAEMTGEHNANLNGKVIGTLKNSLF
FSAQPFEITASTNNEGNLKVSFPLKLTGKIDFLNNYALFLSPHAQQASWQLSTRFNQYKY
NQNFSAINNEHNMEASIVMNGDANLDFLNIPLTIPEINLPYTRFTTPLLKDFSIWEETGL
KEFLKTTKQSFDLSIKAQYKKNRDKHSVVIPLKMFYEFMLNNVNSWDRKFEKVRDNALHF
LTASYNETKIKFDKYKTENSLNQPSRTFQNRGHTIPVLNIEVSPFAVETLASSHVIPKAI
RTPSVTIPGPNIIVPSYRLVLPSLQLPVFHIPRTLFKFSLPDFKKLSTIDNIYIPAMGNF
TYDFSFKSSVITLNTNAGLYNQSDLVARFLSSSSFVTDALQYKLEGTSRLMRKKVLKLAT
AVSLTNKFLKGSHDSTISLTKKNMEASVKTTANLHAPIFTMNFKQELNGNTKSKPTVSSS
IELNYDFNSSKLHSAAKGGVDHKFSLESLTSYLSIESFTKGNIKGSFLSQEYSGSVANEA
NVYLNSKGTRSSVRLQGASNFAGIWNFEVGENFAGEATLRRIYGTWEHNMINHLQVFSYF
DTKGKQTCRATLELSPWTMSTLLQVHVSQPSPLFDLHHFDQEVILKASTKNQKVSWKSEV
QVESQVLQHNAHFSNDQEEVRLDIAGSLEGQLWDLENFFLPAFGKSLRELLQIDGKRQYL
QASTSLHYTKNPNGYLLSLPVQELTDRFIIPGLKLNDFSGIKIYKKLSTSPFALNLTMLP
KVKFPGVDLLTQYSKPEGSSVPTFETTIPEIQLTVSQFTLPKSFPVGNTVFDLNKLTNLI
ADVDLPSITLPEQTIEIPSLEFSVPAGIFIPFFGELTAHVGMASPLYNVTWSTGWKNKAD
HVETFLDSTCSSTLQFLEYALKVVGTHRIENDKFIYKIKGTLQHCDFNVKYNEDGIFEGL
WDLEGEAHLDITSPALTDFHLHYKEDKTSVSASAASPAIGTVSLDASTDDQSVRLNVYFR
PQSPPDNKLSIFKMEWRDKESDGETYIKINWEEEAAFRLLDSLKSNVPKASEAVYDYVKK
YHLGHASSELRKSLQNDAEHAIRMVDEMNVNAQRVTRDTYQSLYKKMLAQESQSIPEKLK
KMVLGSLVRITQKYHMAVTWLMDSVIHFLKFNRVQFPGNAGTYTVDELYTIAMRETKKLL
SQLFNGLGHLFSYVQDQVEKSRVINDITFKCPFSPTPCKLKDVLLIFREDLNILSNLGQQ
DINFTTILSDFQSFLERLLDIIEEKIECLKNNESTCVPDHINMFFKTHIPFAFKSLRENI
YSVFSEFNDFVQSILQEGSYKLQQVHQYMKAFREEYFDPSVVGWTVKYYEIEEKMVDLIK
TLLAPLRDFYSEYSVTAADFASKMSTQVEQFVSRDIREYLSMLADINGKGREKVAELSIV
VKERIKSWSTAVAEITSDYLRQLHSKLQDFSDQLSGYYEKFVAESTRLIDLSIQNYHMFL
RYIAELLKKLQVATANNGLLKRGDFEAAVKLGIACLYNEGLSVSDEAYAEVNGLKASRFF
SMDERLNMGSDPFIWLSICPPCFRKLRDFAGKGCWEAQPALAKDCAGGSQLGLEGKAFSE
SVCQLFQASQAVNKQQIFSVQKGLSDTVRYILIGWLVEVAPMKDFTSLCLHLTVECVGRY
LQRKLVPRYKLQLLGIACMVICTWFISKEILTIREAVRLTDNTYKYKDLVRVKREIISAL
EGKIRIPTVVDYKEVLLTLVPVTPRTQYLCSFLCELTLSVYTPAHLASAALLLARLMHGQ
TQP
