# Supplementary material for: Parasail: SIMD C library for global, semi-global, and local pairwise sequence alignments
Source: BMC Bioinformatics. 2016 Feb 10;17:81. doi: 10.1186/s12859-016-0930-z (PMC4748600; doi:10.1186/s12859-016-0930-z)
Supplement: Additional file 1 — Parasail v1.0.0 source code. The source code of Parasail version 1.0.0 as a gzipped tar archive file. (GZ 1180 kb) [file 12859_2016_930_MOESM1_ESM.gz › parasail-1.0.0/parasail/cpuid.h]

/**
 * @file
 *
 * @author jeff.daily@pnnl.gov
 *
 * Copyright (c) 2015 Battelle Memorial Institute.
 */
#ifndef _PARASAIL_CPUID_H_
#define _PARASAIL_CPUID_H_

#include "parasail.h"

#ifdef __cplusplus
extern "C" {
#endif

extern PARASAIL_API int parasail_can_use_avx2();
extern PARASAIL_API int parasail_can_use_sse41();
extern PARASAIL_API int parasail_can_use_sse2();

#ifdef __cplusplus
}
#endif

#endif /* _PARASAIL_CPUID_H_ */
