# Supplementary material for: Parasail: SIMD C library for global, semi-global, and local pairwise sequence alignments
Source: BMC Bioinformatics. 2016 Feb 10;17:81. doi: 10.1186/s12859-016-0930-z (PMC4748600; doi:10.1186/s12859-016-0930-z)
Supplement: Additional file 1 — Parasail v1.0.0 source code. The source code of Parasail version 1.0.0 as a gzipped tar archive file. (GZ 1180 kb) [file 12859_2016_930_MOESM1_ESM.gz › parasail-1.0.0/parasail/function_lookup.h]

/**
 * @file
 *
 * @author jeff.daily@pnnl.gov
 *
 * Copyright (c) 2015 Battelle Memorial Institute.
 */
#ifndef _PARASAIL_FUNCTION_TYPE_H_
#define _PARASAIL_FUNCTION_TYPE_H_

#include "parasail.h"

#ifdef __cplusplus
extern "C" {
#endif

static const parasail_function_info_t functions[] = {
{parasail_nw,                         "parasail_nw",                         "nw",    "orig", "NA",     "32", "32",  1, 0, 0, 0, 1},
{parasail_nw_scan,                    "parasail_nw_scan",                    "nw",    "scan", "NA",     "32", "32",  1, 0, 0, 0, 0},
#if HAVE_SSE2
{parasail_nw_scan_sse2_128_64,        "parasail_nw_scan_sse2_128_64",        "nw",    "scan", "sse2",  "128", "64",  2, 0, 0, 0, 0},
{parasail_nw_scan_sse2_128_32,        "parasail_nw_scan_sse2_128_32",        "nw",    "scan", "sse2",  "128", "32",  4, 0, 0, 0, 0},
{parasail_nw_scan_sse2_128_16,        "parasail_nw_scan_sse2_128_16",        "nw",    "scan", "sse2",  "128", "16",  8, 0, 0, 0, 0},
{parasail_nw_scan_sse2_128_8,         "parasail_nw_scan_sse2_128_8",         "nw",    "scan", "sse2",  "128",  "8", 16, 0, 0, 0, 0},
{parasail_nw_scan_sse2_128_sat,       "parasail_nw_scan_sse2_128_sat",       "nw",    "scan", "sse2",  "128", "sat", 16, 0, 0, 0, 0},
{parasail_nw_striped_sse2_128_64,     "parasail_nw_striped_sse2_128_64",     "nw", "striped", "sse2",  "128", "64",  2, 0, 0, 0, 0},
{parasail_nw_striped_sse2_128_32,     "parasail_nw_striped_sse2_128_32",     "nw", "striped", "sse2",  "128", "32",  4, 0, 0, 0, 0},
{parasail_nw_striped_sse2_128_16,     "parasail_nw_striped_sse2_128_16",     "nw", "striped", "sse2",  "128", "16",  8, 0, 0, 0, 0},
{parasail_nw_striped_sse2_128_8,      "parasail_nw_striped_sse2_128_8",      "nw", "striped", "sse2",  "128",  "8", 16, 0, 0, 0, 0},
{parasail_nw_striped_sse2_128_sat,    "parasail_nw_striped_sse2_128_sat",    "nw", "striped", "sse2",  "128", "sat", 16, 0, 0, 0, 0},
{parasail_nw_diag_sse2_128_64,        "parasail_nw_diag_sse2_128_64",        "nw",    "diag", "sse2",  "128", "64",  2, 0, 0, 0, 0},
{parasail_nw_diag_sse2_128_32,        "parasail_nw_diag_sse2_128_32",        "nw",    "diag", "sse2",  "128", "32",  4, 0, 0, 0, 0},
{parasail_nw_diag_sse2_128_16,        "parasail_nw_diag_sse2_128_16",        "nw",    "diag", "sse2",  "128", "16",  8, 0, 0, 0, 0},
{parasail_nw_diag_sse2_128_8,         "parasail_nw_diag_sse2_128_8",         "nw",    "diag", "sse2",  "128",  "8", 16, 0, 0, 0, 0},
{parasail_nw_diag_sse2_128_sat,       "parasail_nw_diag_sse2_128_sat",       "nw",    "diag", "sse2",  "128", "sat", 16, 0, 0, 0, 0},
#endif
#if HAVE_SSE41
{parasail_nw_scan_sse41_128_64,       "parasail_nw_scan_sse41_128_64",       "nw",    "scan", "sse41", "128", "64",  2, 0, 0, 0, 0},
{parasail_nw_scan_sse41_128_32,       "parasail_nw_scan_sse41_128_32",       "nw",    "scan", "sse41", "128", "32",  4, 0, 0, 0, 0},
{parasail_nw_scan_sse41_128_16,       "parasail_nw_scan_sse41_128_16",       "nw",    "scan", "sse41", "128", "16",  8, 0, 0, 0, 0},
{parasail_nw_scan_sse41_128_8,        "parasail_nw_scan_sse41_128_8",        "nw",    "scan", "sse41", "128",  "8", 16, 0, 0, 0, 0},
{parasail_nw_scan_sse41_128_sat,      "parasail_nw_scan_sse41_128_sat",      "nw",    "scan", "sse41", "128", "sat", 16, 0, 0, 0, 0},
{parasail_nw_striped_sse41_128_64,    "parasail_nw_striped_sse41_128_64",    "nw", "striped", "sse41", "128", "64",  2, 0, 0, 0, 0},
{parasail_nw_striped_sse41_128_32,    "parasail_nw_striped_sse41_128_32",    "nw", "striped", "sse41", "128", "32",  4, 0, 0, 0, 0},
{parasail_nw_striped_sse41_128_16,    "parasail_nw_striped_sse41_128_16",    "nw", "striped", "sse41", "128", "16",  8, 0, 0, 0, 0},
{parasail_nw_striped_sse41_128_8,     "parasail_nw_striped_sse41_128_8",     "nw", "striped", "sse41", "128",  "8", 16, 0, 0, 0, 0},
{parasail_nw_striped_sse41_128_sat,   "parasail_nw_striped_sse41_128_sat",   "nw", "striped", "sse41", "128", "sat", 16, 0, 0, 0, 0},
{parasail_nw_diag_sse41_128_64,       "parasail_nw_diag_sse41_128_64",       "nw",    "diag", "sse41", "128", "64",  2, 0, 0, 0, 0},
{parasail_nw_diag_sse41_128_32,       "parasail_nw_diag_sse41_128_32",       "nw",    "diag", "sse41", "128", "32",  4, 0, 0, 0, 0},
{parasail_nw_diag_sse41_128_16,       "parasail_nw_diag_sse41_128_16",       "nw",    "diag", "sse41", "128", "16",  8, 0, 0, 0, 0},
{parasail_nw_diag_sse41_128_8,        "parasail_nw_diag_sse41_128_8",        "nw",    "diag", "sse41", "128",  "8", 16, 0, 0, 0, 0},
{parasail_nw_diag_sse41_128_sat,      "parasail_nw_diag_sse41_128_sat",      "nw",    "diag", "sse41", "128", "sat", 16, 0, 0, 0, 0},
#endif
#if HAVE_AVX2
{parasail_nw_scan_avx2_256_64,        "parasail_nw_scan_avx2_256_64",        "nw",    "scan", "avx2",  "256", "64",  4, 0, 0, 0, 0},
{parasail_nw_scan_avx2_256_32,        "parasail_nw_scan_avx2_256_32",        "nw",    "scan", "avx2",  "256", "32",  8, 0, 0, 0, 0},
{parasail_nw_scan_avx2_256_16,        "parasail_nw_scan_avx2_256_16",        "nw",    "scan", "avx2",  "256", "16", 16, 0, 0, 0, 0},
{parasail_nw_scan_avx2_256_8,         "parasail_nw_scan_avx2_256_8",         "nw",    "scan", "avx2",  "256",  "8", 32, 0, 0, 0, 0},
{parasail_nw_scan_avx2_256_sat,       "parasail_nw_scan_avx2_256_sat",       "nw",    "scan", "avx2",  "256", "sat", 32, 0, 0, 0, 0},
{parasail_nw_striped_avx2_256_64,     "parasail_nw_striped_avx2_256_64",     "nw", "striped", "avx2",  "256", "64",  4, 0, 0, 0, 0},
{parasail_nw_striped_avx2_256_32,     "parasail_nw_striped_avx2_256_32",     "nw", "striped", "avx2",  "256", "32",  8, 0, 0, 0, 0},
{parasail_nw_striped_avx2_256_16,     "parasail_nw_striped_avx2_256_16",     "nw", "striped", "avx2",  "256", "16", 16, 0, 0, 0, 0},
{parasail_nw_striped_avx2_256_8,      "parasail_nw_striped_avx2_256_8",      "nw", "striped", "avx2",  "256",  "8", 32, 0, 0, 0, 0},
{parasail_nw_striped_avx2_256_sat,    "parasail_nw_striped_avx2_256_sat",    "nw", "striped", "avx2",  "256", "sat", 32, 0, 0, 0, 0},
{parasail_nw_diag_avx2_256_64,        "parasail_nw_diag_avx2_256_64",        "nw",    "diag", "avx2",  "256", "64",  4, 0, 0, 0, 0},
{parasail_nw_diag_avx2_256_32,        "parasail_nw_diag_avx2_256_32",        "nw",    "diag", "avx2",  "256", "32",  8, 0, 0, 0, 0},
{parasail_nw_diag_avx2_256_16,        "parasail_nw_diag_avx2_256_16",        "nw",    "diag", "avx2",  "256", "16", 16, 0, 0, 0, 0},
{parasail_nw_diag_avx2_256_8,         "parasail_nw_diag_avx2_256_8",         "nw",    "diag", "avx2",  "256",  "8", 32, 0, 0, 0, 0},
{parasail_nw_diag_avx2_256_sat,       "parasail_nw_diag_avx2_256_sat",       "nw",    "diag", "avx2",  "256", "sat", 32, 0, 0, 0, 0},
#endif
#if HAVE_KNC
{parasail_nw_scan_knc_512_32,         "parasail_nw_scan_knc_512_32",         "nw",    "scan", "knc",   "512", "32", 16, 0, 0, 0, 0},
{parasail_nw_striped_knc_512_32,      "parasail_nw_striped_knc_512_32",      "nw", "striped", "knc",   "512", "32", 16, 0, 0, 0, 0},
{parasail_nw_diag_knc_512_32,         "parasail_nw_diag_knc_512_32",         "nw",    "diag", "knc",   "512", "32", 16, 0, 0, 0, 0},
#endif
{parasail_nw_scan_64,                 "parasail_nw_scan_64",                 "nw",    "scan", "disp",   "NA", "64", -1, 0, 0, 0, 0},
{parasail_nw_scan_32,                 "parasail_nw_scan_32",                 "nw",    "scan", "disp",   "NA", "32", -1, 0, 0, 0, 0},
{parasail_nw_scan_16,                 "parasail_nw_scan_16",                 "nw",    "scan", "disp",   "NA", "16", -1, 0, 0, 0, 0},
{parasail_nw_scan_8,                  "parasail_nw_scan_8",                  "nw",    "scan", "disp",   "NA",  "8", -1, 0, 0, 0, 0},
{parasail_nw_scan_sat,                "parasail_nw_scan_sat",                "nw",    "scan", "disp",   "NA", "sat", -1, 0, 0, 0, 0},
{parasail_nw_striped_64,              "parasail_nw_striped_64",              "nw", "striped", "disp",   "NA", "64", -1, 0, 0, 0, 0},
{parasail_nw_striped_32,              "parasail_nw_striped_32",              "nw", "striped", "disp",   "NA", "32", -1, 0, 0, 0, 0},
{parasail_nw_striped_16,              "parasail_nw_striped_16",              "nw", "striped", "disp",   "NA", "16", -1, 0, 0, 0, 0},
{parasail_nw_striped_8,               "parasail_nw_striped_8",               "nw", "striped", "disp",   "NA",  "8", -1, 0, 0, 0, 0},
{parasail_nw_striped_sat,             "parasail_nw_striped_sat",             "nw", "striped", "disp",   "NA", "sat", -1, 0, 0, 0, 0},
{parasail_nw_diag_64,                 "parasail_nw_diag_64",                 "nw",    "diag", "disp",   "NA", "64", -1, 0, 0, 0, 0},
{parasail_nw_diag_32,                 "parasail_nw_diag_32",                 "nw",    "diag", "disp",   "NA", "32", -1, 0, 0, 0, 0},
{parasail_nw_diag_16,                 "parasail_nw_diag_16",                 "nw",    "diag", "disp",   "NA", "16", -1, 0, 0, 0, 0},
{parasail_nw_diag_8,                  "parasail_nw_diag_8",                  "nw",    "diag", "disp",   "NA",  "8", -1, 0, 0, 0, 0},
{parasail_nw_diag_sat,                "parasail_nw_diag_sat",                "nw",    "diag", "disp",   "NA", "sat", -1, 0, 0, 0, 0},
{parasail_sg,                         "parasail_sg",                         "sg",    "orig", "NA",     "32", "32",  1, 0, 0, 0, 1},
{parasail_sg_scan,                    "parasail_sg_scan",                    "sg",    "scan", "NA",     "32", "32",  1, 0, 0, 0, 0},
#if HAVE_SSE2
{parasail_sg_scan_sse2_128_64,        "parasail_sg_scan_sse2_128_64",        "sg",    "scan", "sse2",  "128", "64",  2, 0, 0, 0, 0},
{parasail_sg_scan_sse2_128_32,        "parasail_sg_scan_sse2_128_32",        "sg",    "scan", "sse2",  "128", "32",  4, 0, 0, 0, 0},
{parasail_sg_scan_sse2_128_16,        "parasail_sg_scan_sse2_128_16",        "sg",    "scan", "sse2",  "128", "16",  8, 0, 0, 0, 0},
{parasail_sg_scan_sse2_128_8,         "parasail_sg_scan_sse2_128_8",         "sg",    "scan", "sse2",  "128",  "8", 16, 0, 0, 0, 0},
{parasail_sg_scan_sse2_128_sat,       "parasail_sg_scan_sse2_128_sat",       "sg",    "scan", "sse2",  "128", "sat", 16, 0, 0, 0, 0},
{parasail_sg_striped_sse2_128_64,     "parasail_sg_striped_sse2_128_64",     "sg", "striped", "sse2",  "128", "64",  2, 0, 0, 0, 0},
{parasail_sg_striped_sse2_128_32,     "parasail_sg_striped_sse2_128_32",     "sg", "striped", "sse2",  "128", "32",  4, 0, 0, 0, 0},
{parasail_sg_striped_sse2_128_16,     "parasail_sg_striped_sse2_128_16",     "sg", "striped", "sse2",  "128", "16",  8, 0, 0, 0, 0},
{parasail_sg_striped_sse2_128_8,      "parasail_sg_striped_sse2_128_8",      "sg", "striped", "sse2",  "128",  "8", 16, 0, 0, 0, 0},
{parasail_sg_striped_sse2_128_sat,    "parasail_sg_striped_sse2_128_sat",    "sg", "striped", "sse2",  "128", "sat", 16, 0, 0, 0, 0},
{parasail_sg_diag_sse2_128_64,        "parasail_sg_diag_sse2_128_64",        "sg",    "diag", "sse2",  "128", "64",  2, 0, 0, 0, 0},
{parasail_sg_diag_sse2_128_32,        "parasail_sg_diag_sse2_128_32",        "sg",    "diag", "sse2",  "128", "32",  4, 0, 0, 0, 0},
{parasail_sg_diag_sse2_128_16,        "parasail_sg_diag_sse2_128_16",        "sg",    "diag", "sse2",  "128", "16",  8, 0, 0, 0, 0},
{parasail_sg_diag_sse2_128_8,         "parasail_sg_diag_sse2_128_8",         "sg",    "diag", "sse2",  "128",  "8", 16, 0, 0, 0, 0},
{parasail_sg_diag_sse2_128_sat,       "parasail_sg_diag_sse2_128_sat",       "sg",    "diag", "sse2",  "128", "sat", 16, 0, 0, 0, 0},
#endif
#if HAVE_SSE41
{parasail_sg_scan_sse41_128_64,       "parasail_sg_scan_sse41_128_64",       "sg",    "scan", "sse41", "128", "64",  2, 0, 0, 0, 0},
{parasail_sg_scan_sse41_128_32,       "parasail_sg_scan_sse41_128_32",       "sg",    "scan", "sse41", "128", "32",  4, 0, 0, 0, 0},
{parasail_sg_scan_sse41_128_16,       "parasail_sg_scan_sse41_128_16",       "sg",    "scan", "sse41", "128", "16",  8, 0, 0, 0, 0},
{parasail_sg_scan_sse41_128_8,        "parasail_sg_scan_sse41_128_8",        "sg",    "scan", "sse41", "128",  "8", 16, 0, 0, 0, 0},
{parasail_sg_scan_sse41_128_sat,      "parasail_sg_scan_sse41_128_sat",      "sg",    "scan", "sse41", "128", "sat", 16, 0, 0, 0, 0},
{parasail_sg_striped_sse41_128_64,    "parasail_sg_striped_sse41_128_64",    "sg", "striped", "sse41", "128", "64",  2, 0, 0, 0, 0},
{parasail_sg_striped_sse41_128_32,    "parasail_sg_striped_sse41_128_32",    "sg", "striped", "sse41", "128", "32",  4, 0, 0, 0, 0},
{parasail_sg_striped_sse41_128_16,    "parasail_sg_striped_sse41_128_16",    "sg", "striped", "sse41", "128", "16",  8, 0, 0, 0, 0},
{parasail_sg_striped_sse41_128_8,     "parasail_sg_striped_sse41_128_8",     "sg", "striped", "sse41", "128",  "8", 16, 0, 0, 0, 0},
{parasail_sg_striped_sse41_128_sat,   "parasail_sg_striped_sse41_128_sat",   "sg", "striped", "sse41", "128", "sat", 16, 0, 0, 0, 0},
{parasail_sg_diag_sse41_128_64,       "parasail_sg_diag_sse41_128_64",       "sg",    "diag", "sse41", "128", "64",  2, 0, 0, 0, 0},
{parasail_sg_diag_sse41_128_32,       "parasail_sg_diag_sse41_128_32",       "sg",    "diag", "sse41", "128", "32",  4, 0, 0, 0, 0},
{parasail_sg_diag_sse41_128_16,       "parasail_sg_diag_sse41_128_16",       "sg",    "diag", "sse41", "128", "16",  8, 0, 0, 0, 0},
{parasail_sg_diag_sse41_128_8,        "parasail_sg_diag_sse41_128_8",        "sg",    "diag", "sse41", "128",  "8", 16, 0, 0, 0, 0},
{parasail_sg_diag_sse41_128_sat,      "parasail_sg_diag_sse41_128_sat",      "sg",    "diag", "sse41", "128", "sat", 16, 0, 0, 0, 0},
#endif
#if HAVE_AVX2
{parasail_sg_scan_avx2_256_64,        "parasail_sg_scan_avx2_256_64",        "sg",    "scan", "avx2",  "256", "64",  4, 0, 0, 0, 0},
{parasail_sg_scan_avx2_256_32,        "parasail_sg_scan_avx2_256_32",        "sg",    "scan", "avx2",  "256", "32",  8, 0, 0, 0, 0},
{parasail_sg_scan_avx2_256_16,        "parasail_sg_scan_avx2_256_16",        "sg",    "scan", "avx2",  "256", "16", 16, 0, 0, 0, 0},
{parasail_sg_scan_avx2_256_8,         "parasail_sg_scan_avx2_256_8",         "sg",    "scan", "avx2",  "256",  "8", 32, 0, 0, 0, 0},
{parasail_sg_scan_avx2_256_sat,       "parasail_sg_scan_avx2_256_sat",       "sg",    "scan", "avx2",  "256", "sat", 32, 0, 0, 0, 0},
{parasail_sg_striped_avx2_256_64,     "parasail_sg_striped_avx2_256_64",     "sg", "striped", "avx2",  "256", "64",  4, 0, 0, 0, 0},
{parasail_sg_striped_avx2_256_32,     "parasail_sg_striped_avx2_256_32",     "sg", "striped", "avx2",  "256", "32",  8, 0, 0, 0, 0},
{parasail_sg_striped_avx2_256_16,     "parasail_sg_striped_avx2_256_16",     "sg", "striped", "avx2",  "256", "16", 16, 0, 0, 0, 0},
{parasail_sg_striped_avx2_256_8,      "parasail_sg_striped_avx2_256_8",      "sg", "striped", "avx2",  "256",  "8", 32, 0, 0, 0, 0},
{parasail_sg_striped_avx2_256_sat,    "parasail_sg_striped_avx2_256_sat",    "sg", "striped", "avx2",  "256", "sat", 32, 0, 0, 0, 0},
{parasail_sg_diag_avx2_256_64,        "parasail_sg_diag_avx2_256_64",        "sg",    "diag", "avx2",  "256", "64",  4, 0, 0, 0, 0},
{parasail_sg_diag_avx2_256_32,        "parasail_sg_diag_avx2_256_32",        "sg",    "diag", "avx2",  "256", "32",  8, 0, 0, 0, 0},
{parasail_sg_diag_avx2_256_16,        "parasail_sg_diag_avx2_256_16",        "sg",    "diag", "avx2",  "256", "16", 16, 0, 0, 0, 0},
{parasail_sg_diag_avx2_256_8,         "parasail_sg_diag_avx2_256_8",         "sg",    "diag", "avx2",  "256",  "8", 32, 0, 0, 0, 0},
{parasail_sg_diag_avx2_256_sat,       "parasail_sg_diag_avx2_256_sat",       "sg",    "diag", "avx2",  "256", "sat", 32, 0, 0, 0, 0},
#endif
#if HAVE_KNC
{parasail_sg_scan_knc_512_32,         "parasail_sg_scan_knc_512_32",         "sg",    "scan", "knc",   "512", "32", 16, 0, 0, 0, 0},
{parasail_sg_striped_knc_512_32,      "parasail_sg_striped_knc_512_32",      "sg", "striped", "knc",   "512", "32", 16, 0, 0, 0, 0},
{parasail_sg_diag_knc_512_32,         "parasail_sg_diag_knc_512_32",         "sg",    "diag", "knc",   "512", "32", 16, 0, 0, 0, 0},
#endif
{parasail_sg_scan_64,                 "parasail_sg_scan_64",                 "sg",    "scan", "disp",   "NA", "64", -1, 0, 0, 0, 0},
{parasail_sg_scan_32,                 "parasail_sg_scan_32",                 "sg",    "scan", "disp",   "NA", "32", -1, 0, 0, 0, 0},
{parasail_sg_scan_16,                 "parasail_sg_scan_16",                 "sg",    "scan", "disp",   "NA", "16", -1, 0, 0, 0, 0},
{parasail_sg_scan_8,                  "parasail_sg_scan_8",                  "sg",    "scan", "disp",   "NA",  "8", -1, 0, 0, 0, 0},
{parasail_sg_scan_sat,                "parasail_sg_scan_sat",                "sg",    "scan", "disp",   "NA", "sat", -1, 0, 0, 0, 0},
{parasail_sg_striped_64,              "parasail_sg_striped_64",              "sg", "striped", "disp",   "NA", "64", -1, 0, 0, 0, 0},
{parasail_sg_striped_32,              "parasail_sg_striped_32",              "sg", "striped", "disp",   "NA", "32", -1, 0, 0, 0, 0},
{parasail_sg_striped_16,              "parasail_sg_striped_16",              "sg", "striped", "disp",   "NA", "16", -1, 0, 0, 0, 0},
{parasail_sg_striped_8,               "parasail_sg_striped_8",               "sg", "striped", "disp",   "NA",  "8", -1, 0, 0, 0, 0},
{parasail_sg_striped_sat,             "parasail_sg_striped_sat",             "sg", "striped", "disp",   "NA", "sat", -1, 0, 0, 0, 0},
{parasail_sg_diag_64,                 "parasail_sg_diag_64",                 "sg",    "diag", "disp",   "NA", "64", -1, 0, 0, 0, 0},
{parasail_sg_diag_32,                 "parasail_sg_diag_32",                 "sg",    "diag", "disp",   "NA", "32", -1, 0, 0, 0, 0},
{parasail_sg_diag_16,                 "parasail_sg_diag_16",                 "sg",    "diag", "disp",   "NA", "16", -1, 0, 0, 0, 0},
{parasail_sg_diag_8,                  "parasail_sg_diag_8",                  "sg",    "diag", "disp",   "NA",  "8", -1, 0, 0, 0, 0},
{parasail_sg_diag_sat,                "parasail_sg_diag_sat",                "sg",    "diag", "disp",   "NA", "sat", -1, 0, 0, 0, 0},
{parasail_sw,                         "parasail_sw",                         "sw",    "orig", "NA",     "32", "32",  1, 0, 0, 0, 1},
{parasail_sw_scan,                    "parasail_sw_scan",                    "sw",    "scan", "NA",     "32", "32",  1, 0, 0, 0, 0},
#if HAVE_SSE2
{parasail_sw_scan_sse2_128_64,        "parasail_sw_scan_sse2_128_64",        "sw",    "scan", "sse2",  "128", "64",  2, 0, 0, 0, 0},
{parasail_sw_scan_sse2_128_32,        "parasail_sw_scan_sse2_128_32",        "sw",    "scan", "sse2",  "128", "32",  4, 0, 0, 0, 0},
{parasail_sw_scan_sse2_128_16,        "parasail_sw_scan_sse2_128_16",        "sw",    "scan", "sse2",  "128", "16",  8, 0, 0, 0, 0},
{parasail_sw_scan_sse2_128_8,         "parasail_sw_scan_sse2_128_8",         "sw",    "scan", "sse2",  "128",  "8", 16, 0, 0, 0, 0},
{parasail_sw_scan_sse2_128_sat,       "parasail_sw_scan_sse2_128_sat",       "sw",    "scan", "sse2",  "128", "sat", 16, 0, 0, 0, 0},
{parasail_sw_striped_sse2_128_64,     "parasail_sw_striped_sse2_128_64",     "sw", "striped", "sse2",  "128", "64",  2, 0, 0, 0, 0},
{parasail_sw_striped_sse2_128_32,     "parasail_sw_striped_sse2_128_32",     "sw", "striped", "sse2",  "128", "32",  4, 0, 0, 0, 0},
{parasail_sw_striped_sse2_128_16,     "parasail_sw_striped_sse2_128_16",     "sw", "striped", "sse2",  "128", "16",  8, 0, 0, 0, 0},
{parasail_sw_striped_sse2_128_8,      "parasail_sw_striped_sse2_128_8",      "sw", "striped", "sse2",  "128",  "8", 16, 0, 0, 0, 0},
{parasail_sw_striped_sse2_128_sat,    "parasail_sw_striped_sse2_128_sat",    "sw", "striped", "sse2",  "128", "sat", 16, 0, 0, 0, 0},
{parasail_sw_diag_sse2_128_64,        "parasail_sw_diag_sse2_128_64",        "sw",    "diag", "sse2",  "128", "64",  2, 0, 0, 0, 0},
{parasail_sw_diag_sse2_128_32,        "parasail_sw_diag_sse2_128_32",        "sw",    "diag", "sse2",  "128", "32",  4, 0, 0, 0, 0},
{parasail_sw_diag_sse2_128_16,        "parasail_sw_diag_sse2_128_16",        "sw",    "diag", "sse2",  "128", "16",  8, 0, 0, 0, 0},
{parasail_sw_diag_sse2_128_8,         "parasail_sw_diag_sse2_128_8",         "sw",    "diag", "sse2",  "128",  "8", 16, 0, 0, 0, 0},
{parasail_sw_diag_sse2_128_sat,       "parasail_sw_diag_sse2_128_sat",       "sw",    "diag", "sse2",  "128", "sat", 16, 0, 0, 0, 0},
#endif
#if HAVE_SSE41
{parasail_sw_scan_sse41_128_64,       "parasail_sw_scan_sse41_128_64",       "sw",    "scan", "sse41", "128", "64",  2, 0, 0, 0, 0},
{parasail_sw_scan_sse41_128_32,       "parasail_sw_scan_sse41_128_32",       "sw",    "scan", "sse41", "128", "32",  4, 0, 0, 0, 0},
{parasail_sw_scan_sse41_128_16,       "parasail_sw_scan_sse41_128_16",       "sw",    "scan", "sse41", "128", "16",  8, 0, 0, 0, 0},
{parasail_sw_scan_sse41_128_8,        "parasail_sw_scan_sse41_128_8",        "sw",    "scan", "sse41", "128",  "8", 16, 0, 0, 0, 0},
{parasail_sw_scan_sse41_128_sat,      "parasail_sw_scan_sse41_128_sat",      "sw",    "scan", "sse41", "128", "sat", 16, 0, 0, 0, 0},
{parasail_sw_striped_sse41_128_64,    "parasail_sw_striped_sse41_128_64",    "sw", "striped", "sse41", "128", "64",  2, 0, 0, 0, 0},
{parasail_sw_striped_sse41_128_32,    "parasail_sw_striped_sse41_128_32",    "sw", "striped", "sse41", "128", "32",  4, 0, 0, 0, 0},
{parasail_sw_striped_sse41_128_16,    "parasail_sw_striped_sse41_128_16",    "sw", "striped", "sse41", "128", "16",  8, 0, 0, 0, 0},
{parasail_sw_striped_sse41_128_8,     "parasail_sw_striped_sse41_128_8",     "sw", "striped", "sse41", "128",  "8", 16, 0, 0, 0, 0},
{parasail_sw_striped_sse41_128_sat,   "parasail_sw_striped_sse41_128_sat",   "sw", "striped", "sse41", "128", "sat", 16, 0, 0, 0, 0},
{parasail_sw_diag_sse41_128_64,       "parasail_sw_diag_sse41_128_64",       "sw",    "diag", "sse41", "128", "64",  2, 0, 0, 0, 0},
{parasail_sw_diag_sse41_128_32,       "parasail_sw_diag_sse41_128_32",       "sw",    "diag", "sse41", "128", "32",  4, 0, 0, 0, 0},
{parasail_sw_diag_sse41_128_16,       "parasail_sw_diag_sse41_128_16",       "sw",    "diag", "sse41", "128", "16",  8, 0, 0, 0, 0},
{parasail_sw_diag_sse41_128_8,        "parasail_sw_diag_sse41_128_8",        "sw",    "diag", "sse41", "128",  "8", 16, 0, 0, 0, 0},
{parasail_sw_diag_sse41_128_sat,      "parasail_sw_diag_sse41_128_sat",      "sw",    "diag", "sse41", "128", "sat", 16, 0, 0, 0, 0},
{parasail_sw_blocked_sse41_128_32,    "parasail_sw_blocked_sse41_128_32",    "sw", "blocked", "sse41", "128", "32",  4, 0, 0, 0, 0},
{parasail_sw_blocked_sse41_128_16,    "parasail_sw_blocked_sse41_128_16",    "sw", "blocked", "sse41", "128", "16",  8, 0, 0, 0, 0},
#endif
#if HAVE_AVX2
{parasail_sw_scan_avx2_256_64,        "parasail_sw_scan_avx2_256_64",        "sw",    "scan", "avx2",  "256", "64",  4, 0, 0, 0, 0},
{parasail_sw_scan_avx2_256_32,        "parasail_sw_scan_avx2_256_32",        "sw",    "scan", "avx2",  "256", "32",  8, 0, 0, 0, 0},
{parasail_sw_scan_avx2_256_16,        "parasail_sw_scan_avx2_256_16",        "sw",    "scan", "avx2",  "256", "16", 16, 0, 0, 0, 0},
{parasail_sw_scan_avx2_256_8,         "parasail_sw_scan_avx2_256_8",         "sw",    "scan", "avx2",  "256",  "8", 32, 0, 0, 0, 0},
{parasail_sw_scan_avx2_256_sat,       "parasail_sw_scan_avx2_256_sat",       "sw",    "scan", "avx2",  "256", "sat", 32, 0, 0, 0, 0},
{parasail_sw_striped_avx2_256_64,     "parasail_sw_striped_avx2_256_64",     "sw", "striped", "avx2",  "256", "64",  4, 0, 0, 0, 0},
{parasail_sw_striped_avx2_256_32,     "parasail_sw_striped_avx2_256_32",     "sw", "striped", "avx2",  "256", "32",  8, 0, 0, 0, 0},
{parasail_sw_striped_avx2_256_16,     "parasail_sw_striped_avx2_256_16",     "sw", "striped", "avx2",  "256", "16", 16, 0, 0, 0, 0},
{parasail_sw_striped_avx2_256_8,      "parasail_sw_striped_avx2_256_8",      "sw", "striped", "avx2",  "256",  "8", 32, 0, 0, 0, 0},
{parasail_sw_striped_avx2_256_sat,    "parasail_sw_striped_avx2_256_sat",    "sw", "striped", "avx2",  "256", "sat", 32, 0, 0, 0, 0},
{parasail_sw_diag_avx2_256_64,        "parasail_sw_diag_avx2_256_64",        "sw",    "diag", "avx2",  "256", "64",  4, 0, 0, 0, 0},
{parasail_sw_diag_avx2_256_32,        "parasail_sw_diag_avx2_256_32",        "sw",    "diag", "avx2",  "256", "32",  8, 0, 0, 0, 0},
{parasail_sw_diag_avx2_256_16,        "parasail_sw_diag_avx2_256_16",        "sw",    "diag", "avx2",  "256", "16", 16, 0, 0, 0, 0},
{parasail_sw_diag_avx2_256_8,         "parasail_sw_diag_avx2_256_8",         "sw",    "diag", "avx2",  "256",  "8", 32, 0, 0, 0, 0},
{parasail_sw_diag_avx2_256_sat,       "parasail_sw_diag_avx2_256_sat",       "sw",    "diag", "avx2",  "256", "sat", 32, 0, 0, 0, 0},
#endif
#if HAVE_KNC
{parasail_sw_scan_knc_512_32,         "parasail_sw_scan_knc_512_32",         "sw",    "scan", "knc",   "512", "32", 16, 0, 0, 0, 0},
{parasail_sw_striped_knc_512_32,      "parasail_sw_striped_knc_512_32",      "sw", "striped", "knc",   "512", "32", 16, 0, 0, 0, 0},
{parasail_sw_diag_knc_512_32,         "parasail_sw_diag_knc_512_32",         "sw",    "diag", "knc",   "512", "32", 16, 0, 0, 0, 0},
#endif
{parasail_sw_scan_64,                 "parasail_sw_scan_64",                 "sw",    "scan", "disp",   "NA", "64", -1, 0, 0, 0, 0},
{parasail_sw_scan_32,                 "parasail_sw_scan_32",                 "sw",    "scan", "disp",   "NA", "32", -1, 0, 0, 0, 0},
{parasail_sw_scan_16,                 "parasail_sw_scan_16",                 "sw",    "scan", "disp",   "NA", "16", -1, 0, 0, 0, 0},
{parasail_sw_scan_8,                  "parasail_sw_scan_8",                  "sw",    "scan", "disp",   "NA",  "8", -1, 0, 0, 0, 0},
{parasail_sw_scan_sat,                "parasail_sw_scan_sat",                "sw",    "scan", "disp",   "NA", "sat", -1, 0, 0, 0, 0},
{parasail_sw_striped_64,              "parasail_sw_striped_64",              "sw", "striped", "disp",   "NA", "64", -1, 0, 0, 0, 0},
{parasail_sw_striped_32,              "parasail_sw_striped_32",              "sw", "striped", "disp",   "NA", "32", -1, 0, 0, 0, 0},
{parasail_sw_striped_16,              "parasail_sw_striped_16",              "sw", "striped", "disp",   "NA", "16", -1, 0, 0, 0, 0},
{parasail_sw_striped_8,               "parasail_sw_striped_8",               "sw", "striped", "disp",   "NA",  "8", -1, 0, 0, 0, 0},
{parasail_sw_striped_sat,             "parasail_sw_striped_sat",             "sw", "striped", "disp",   "NA", "sat", -1, 0, 0, 0, 0},
{parasail_sw_diag_64,                 "parasail_sw_diag_64",                 "sw",    "diag", "disp",   "NA", "64", -1, 0, 0, 0, 0},
{parasail_sw_diag_32,                 "parasail_sw_diag_32",                 "sw",    "diag", "disp",   "NA", "32", -1, 0, 0, 0, 0},
{parasail_sw_diag_16,                 "parasail_sw_diag_16",                 "sw",    "diag", "disp",   "NA", "16", -1, 0, 0, 0, 0},
{parasail_sw_diag_8,                  "parasail_sw_diag_8",                  "sw",    "diag", "disp",   "NA",  "8", -1, 0, 0, 0, 0},
{parasail_sw_diag_sat,                "parasail_sw_diag_sat",                "sw",    "diag", "disp",   "NA", "sat", -1, 0, 0, 0, 0},
{parasail_nw_stats,                   "parasail_nw_stats",                   "nw_stats",    "orig", "NA",     "32", "32",  1, 0, 0, 1, 1},
{parasail_nw_stats_scan,              "parasail_nw_stats_scan",              "nw_stats",    "scan", "NA",     "32", "32",  1, 0, 0, 1, 0},
#if HAVE_SSE2
{parasail_nw_stats_scan_sse2_128_64,  "parasail_nw_stats_scan_sse2_128_64",  "nw_stats",    "scan", "sse2",  "128", "64",  2, 0, 0, 1, 0},
{parasail_nw_stats_scan_sse2_128_32,  "parasail_nw_stats_scan_sse2_128_32",  "nw_stats",    "scan", "sse2",  "128", "32",  4, 0, 0, 1, 0},
{parasail_nw_stats_scan_sse2_128_16,  "parasail_nw_stats_scan_sse2_128_16",  "nw_stats",    "scan", "sse2",  "128", "16",  8, 0, 0, 1, 0},
{parasail_nw_stats_scan_sse2_128_8,   "parasail_nw_stats_scan_sse2_128_8",   "nw_stats",    "scan", "sse2",  "128",  "8", 16, 0, 0, 1, 0},
{parasail_nw_stats_scan_sse2_128_sat, "parasail_nw_stats_scan_sse2_128_sat", "nw_stats",    "scan", "sse2",  "128", "sat", 16, 0, 0, 1, 0},
{parasail_nw_stats_striped_sse2_128_64, "parasail_nw_stats_striped_sse2_128_64", "nw_stats", "striped", "sse2",  "128", "64",  2, 0, 0, 1, 0},
{parasail_nw_stats_striped_sse2_128_32, "parasail_nw_stats_striped_sse2_128_32", "nw_stats", "striped", "sse2",  "128", "32",  4, 0, 0, 1, 0},
{parasail_nw_stats_striped_sse2_128_16, "parasail_nw_stats_striped_sse2_128_16", "nw_stats", "striped", "sse2",  "128", "16",  8, 0, 0, 1, 0},
{parasail_nw_stats_striped_sse2_128_8, "parasail_nw_stats_striped_sse2_128_8", "nw_stats", "striped", "sse2",  "128",  "8", 16, 0, 0, 1, 0},
{parasail_nw_stats_striped_sse2_128_sat, "parasail_nw_stats_striped_sse2_128_sat", "nw_stats", "striped", "sse2",  "128", "sat", 16, 0, 0, 1, 0},
{parasail_nw_stats_diag_sse2_128_64,  "parasail_nw_stats_diag_sse2_128_64",  "nw_stats",    "diag", "sse2",  "128", "64",  2, 0, 0, 1, 0},
{parasail_nw_stats_diag_sse2_128_32,  "parasail_nw_stats_diag_sse2_128_32",  "nw_stats",    "diag", "sse2",  "128", "32",  4, 0, 0, 1, 0},
{parasail_nw_stats_diag_sse2_128_16,  "parasail_nw_stats_diag_sse2_128_16",  "nw_stats",    "diag", "sse2",  "128", "16",  8, 0, 0, 1, 0},
{parasail_nw_stats_diag_sse2_128_8,   "parasail_nw_stats_diag_sse2_128_8",   "nw_stats",    "diag", "sse2",  "128",  "8", 16, 0, 0, 1, 0},
{parasail_nw_stats_diag_sse2_128_sat, "parasail_nw_stats_diag_sse2_128_sat", "nw_stats",    "diag", "sse2",  "128", "sat", 16, 0, 0, 1, 0},
#endif
#if HAVE_SSE41
{parasail_nw_stats_scan_sse41_128_64, "parasail_nw_stats_scan_sse41_128_64", "nw_stats",    "scan", "sse41", "128", "64",  2, 0, 0, 1, 0},
{parasail_nw_stats_scan_sse41_128_32, "parasail_nw_stats_scan_sse41_128_32", "nw_stats",    "scan", "sse41", "128", "32",  4, 0, 0, 1, 0},
{parasail_nw_stats_scan_sse41_128_16, "parasail_nw_stats_scan_sse41_128_16", "nw_stats",    "scan", "sse41", "128", "16",  8, 0, 0, 1, 0},
{parasail_nw_stats_scan_sse41_128_8,  "parasail_nw_stats_scan_sse41_128_8",  "nw_stats",    "scan", "sse41", "128",  "8", 16, 0, 0, 1, 0},
{parasail_nw_stats_scan_sse41_128_sat, "parasail_nw_stats_scan_sse41_128_sat", "nw_stats",    "scan", "sse41", "128", "sat", 16, 0, 0, 1, 0},
{parasail_nw_stats_striped_sse41_128_64, "parasail_nw_stats_striped_sse41_128_64", "nw_stats", "striped", "sse41", "128", "64",  2, 0, 0, 1, 0},
{parasail_nw_stats_striped_sse41_128_32, "parasail_nw_stats_striped_sse41_128_32", "nw_stats", "striped", "sse41", "128", "32",  4, 0, 0, 1, 0},
{parasail_nw_stats_striped_sse41_128_16, "parasail_nw_stats_striped_sse41_128_16", "nw_stats", "striped", "sse41", "128", "16",  8, 0, 0, 1, 0},
{parasail_nw_stats_striped_sse41_128_8, "parasail_nw_stats_striped_sse41_128_8", "nw_stats", "striped", "sse41", "128",  "8", 16, 0, 0, 1, 0},
{parasail_nw_stats_striped_sse41_128_sat, "parasail_nw_stats_striped_sse41_128_sat", "nw_stats", "striped", "sse41", "128", "sat", 16, 0, 0, 1, 0},
{parasail_nw_stats_diag_sse41_128_64, "parasail_nw_stats_diag_sse41_128_64", "nw_stats",    "diag", "sse41", "128", "64",  2, 0, 0, 1, 0},
{parasail_nw_stats_diag_sse41_128_32, "parasail_nw_stats_diag_sse41_128_32", "nw_stats",    "diag", "sse41", "128", "32",  4, 0, 0, 1, 0},
{parasail_nw_stats_diag_sse41_128_16, "parasail_nw_stats_diag_sse41_128_16", "nw_stats",    "diag", "sse41", "128", "16",  8, 0, 0, 1, 0},
{parasail_nw_stats_diag_sse41_128_8,  "parasail_nw_stats_diag_sse41_128_8",  "nw_stats",    "diag", "sse41", "128",  "8", 16, 0, 0, 1, 0},
{parasail_nw_stats_diag_sse41_128_sat, "parasail_nw_stats_diag_sse41_128_sat", "nw_stats",    "diag", "sse41", "128", "sat", 16, 0, 0, 1, 0},
#endif
#if HAVE_AVX2
{parasail_nw_stats_scan_avx2_256_64,  "parasail_nw_stats_scan_avx2_256_64",  "nw_stats",    "scan", "avx2",  "256", "64",  4, 0, 0, 1, 0},
{parasail_nw_stats_scan_avx2_256_32,  "parasail_nw_stats_scan_avx2_256_32",  "nw_stats",    "scan", "avx2",  "256", "32",  8, 0, 0, 1, 0},
{parasail_nw_stats_scan_avx2_256_16,  "parasail_nw_stats_scan_avx2_256_16",  "nw_stats",    "scan", "avx2",  "256", "16", 16, 0, 0, 1, 0},
{parasail_nw_stats_scan_avx2_256_8,   "parasail_nw_stats_scan_avx2_256_8",   "nw_stats",    "scan", "avx2",  "256",  "8", 32, 0, 0, 1, 0},
{parasail_nw_stats_scan_avx2_256_sat, "parasail_nw_stats_scan_avx2_256_sat", "nw_stats",    "scan", "avx2",  "256", "sat", 32, 0, 0, 1, 0},
{parasail_nw_stats_striped_avx2_256_64, "parasail_nw_stats_striped_avx2_256_64", "nw_stats", "striped", "avx2",  "256", "64",  4, 0, 0, 1, 0},
{parasail_nw_stats_striped_avx2_256_32, "parasail_nw_stats_striped_avx2_256_32", "nw_stats", "striped", "avx2",  "256", "32",  8, 0, 0, 1, 0},
{parasail_nw_stats_striped_avx2_256_16, "parasail_nw_stats_striped_avx2_256_16", "nw_stats", "striped", "avx2",  "256", "16", 16, 0, 0, 1, 0},
{parasail_nw_stats_striped_avx2_256_8, "parasail_nw_stats_striped_avx2_256_8", "nw_stats", "striped", "avx2",  "256",  "8", 32, 0, 0, 1, 0},
{parasail_nw_stats_striped_avx2_256_sat, "parasail_nw_stats_striped_avx2_256_sat", "nw_stats", "striped", "avx2",  "256", "sat", 32, 0, 0, 1, 0},
{parasail_nw_stats_diag_avx2_256_64,  "parasail_nw_stats_diag_avx2_256_64",  "nw_stats",    "diag", "avx2",  "256", "64",  4, 0, 0, 1, 0},
{parasail_nw_stats_diag_avx2_256_32,  "parasail_nw_stats_diag_avx2_256_32",  "nw_stats",    "diag", "avx2",  "256", "32",  8, 0, 0, 1, 0},
{parasail_nw_stats_diag_avx2_256_16,  "parasail_nw_stats_diag_avx2_256_16",  "nw_stats",    "diag", "avx2",  "256", "16", 16, 0, 0, 1, 0},
{parasail_nw_stats_diag_avx2_256_8,   "parasail_nw_stats_diag_avx2_256_8",   "nw_stats",    "diag", "avx2",  "256",  "8", 32, 0, 0, 1, 0},
{parasail_nw_stats_diag_avx2_256_sat, "parasail_nw_stats_diag_avx2_256_sat", "nw_stats",    "diag", "avx2",  "256", "sat", 32, 0, 0, 1, 0},
#endif
#if HAVE_KNC
{parasail_nw_stats_scan_knc_512_32,   "parasail_nw_stats_scan_knc_512_32",   "nw_stats",    "scan", "knc",   "512", "32", 16, 0, 0, 1, 0},
{parasail_nw_stats_striped_knc_512_32, "parasail_nw_stats_striped_knc_512_32", "nw_stats", "striped", "knc",   "512", "32", 16, 0, 0, 1, 0},
{parasail_nw_stats_diag_knc_512_32,   "parasail_nw_stats_diag_knc_512_32",   "nw_stats",    "diag", "knc",   "512", "32", 16, 0, 0, 1, 0},
#endif
{parasail_nw_stats_scan_64,           "parasail_nw_stats_scan_64",           "nw_stats",    "scan", "disp",   "NA", "64", -1, 0, 0, 1, 0},
{parasail_nw_stats_scan_32,           "parasail_nw_stats_scan_32",           "nw_stats",    "scan", "disp",   "NA", "32", -1, 0, 0, 1, 0},
{parasail_nw_stats_scan_16,           "parasail_nw_stats_scan_16",           "nw_stats",    "scan", "disp",   "NA", "16", -1, 0, 0, 1, 0},
{parasail_nw_stats_scan_8,            "parasail_nw_stats_scan_8",            "nw_stats",    "scan", "disp",   "NA",  "8", -1, 0, 0, 1, 0},
{parasail_nw_stats_scan_sat,          "parasail_nw_stats_scan_sat",          "nw_stats",    "scan", "disp",   "NA", "sat", -1, 0, 0, 1, 0},
{parasail_nw_stats_striped_64,        "parasail_nw_stats_striped_64",        "nw_stats", "striped", "disp",   "NA", "64", -1, 0, 0, 1, 0},
{parasail_nw_stats_striped_32,        "parasail_nw_stats_striped_32",        "nw_stats", "striped", "disp",   "NA", "32", -1, 0, 0, 1, 0},
{parasail_nw_stats_striped_16,        "parasail_nw_stats_striped_16",        "nw_stats", "striped", "disp",   "NA", "16", -1, 0, 0, 1, 0},
{parasail_nw_stats_striped_8,         "parasail_nw_stats_striped_8",         "nw_stats", "striped", "disp",   "NA",  "8", -1, 0, 0, 1, 0},
{parasail_nw_stats_striped_sat,       "parasail_nw_stats_striped_sat",       "nw_stats", "striped", "disp",   "NA", "sat", -1, 0, 0, 1, 0},
{parasail_nw_stats_diag_64,           "parasail_nw_stats_diag_64",           "nw_stats",    "diag", "disp",   "NA", "64", -1, 0, 0, 1, 0},
{parasail_nw_stats_diag_32,           "parasail_nw_stats_diag_32",           "nw_stats",    "diag", "disp",   "NA", "32", -1, 0, 0, 1, 0},
{parasail_nw_stats_diag_16,           "parasail_nw_stats_diag_16",           "nw_stats",    "diag", "disp",   "NA", "16", -1, 0, 0, 1, 0},
{parasail_nw_stats_diag_8,            "parasail_nw_stats_diag_8",            "nw_stats",    "diag", "disp",   "NA",  "8", -1, 0, 0, 1, 0},
{parasail_nw_stats_diag_sat,          "parasail_nw_stats_diag_sat",          "nw_stats",    "diag", "disp",   "NA", "sat", -1, 0, 0, 1, 0},
{parasail_sg_stats,                   "parasail_sg_stats",                   "sg_stats",    "orig", "NA",     "32", "32",  1, 0, 0, 1, 1},
{parasail_sg_stats_scan,              "parasail_sg_stats_scan",              "sg_stats",    "scan", "NA",     "32", "32",  1, 0, 0, 1, 0},
#if HAVE_SSE2
{parasail_sg_stats_scan_sse2_128_64,  "parasail_sg_stats_scan_sse2_128_64",  "sg_stats",    "scan", "sse2",  "128", "64",  2, 0, 0, 1, 0},
{parasail_sg_stats_scan_sse2_128_32,  "parasail_sg_stats_scan_sse2_128_32",  "sg_stats",    "scan", "sse2",  "128", "32",  4, 0, 0, 1, 0},
{parasail_sg_stats_scan_sse2_128_16,  "parasail_sg_stats_scan_sse2_128_16",  "sg_stats",    "scan", "sse2",  "128", "16",  8, 0, 0, 1, 0},
{parasail_sg_stats_scan_sse2_128_8,   "parasail_sg_stats_scan_sse2_128_8",   "sg_stats",    "scan", "sse2",  "128",  "8", 16, 0, 0, 1, 0},
{parasail_sg_stats_scan_sse2_128_sat, "parasail_sg_stats_scan_sse2_128_sat", "sg_stats",    "scan", "sse2",  "128", "sat", 16, 0, 0, 1, 0},
{parasail_sg_stats_striped_sse2_128_64, "parasail_sg_stats_striped_sse2_128_64", "sg_stats", "striped", "sse2",  "128", "64",  2, 0, 0, 1, 0},
{parasail_sg_stats_striped_sse2_128_32, "parasail_sg_stats_striped_sse2_128_32", "sg_stats", "striped", "sse2",  "128", "32",  4, 0, 0, 1, 0},
{parasail_sg_stats_striped_sse2_128_16, "parasail_sg_stats_striped_sse2_128_16", "sg_stats", "striped", "sse2",  "128", "16",  8, 0, 0, 1, 0},
{parasail_sg_stats_striped_sse2_128_8, "parasail_sg_stats_striped_sse2_128_8", "sg_stats", "striped", "sse2",  "128",  "8", 16, 0, 0, 1, 0},
{parasail_sg_stats_striped_sse2_128_sat, "parasail_sg_stats_striped_sse2_128_sat", "sg_stats", "striped", "sse2",  "128", "sat", 16, 0, 0, 1, 0},
{parasail_sg_stats_diag_sse2_128_64,  "parasail_sg_stats_diag_sse2_128_64",  "sg_stats",    "diag", "sse2",  "128", "64",  2, 0, 0, 1, 0},
{parasail_sg_stats_diag_sse2_128_32,  "parasail_sg_stats_diag_sse2_128_32",  "sg_stats",    "diag", "sse2",  "128", "32",  4, 0, 0, 1, 0},
{parasail_sg_stats_diag_sse2_128_16,  "parasail_sg_stats_diag_sse2_128_16",  "sg_stats",    "diag", "sse2",  "128", "16",  8, 0, 0, 1, 0},
{parasail_sg_stats_diag_sse2_128_8,   "parasail_sg_stats_diag_sse2_128_8",   "sg_stats",    "diag", "sse2",  "128",  "8", 16, 0, 0, 1, 0},
{parasail_sg_stats_diag_sse2_128_sat, "parasail_sg_stats_diag_sse2_128_sat", "sg_stats",    "diag", "sse2",  "128", "sat", 16, 0, 0, 1, 0},
#endif
#if HAVE_SSE41
{parasail_sg_stats_scan_sse41_128_64, "parasail_sg_stats_scan_sse41_128_64", "sg_stats",    "scan", "sse41", "128", "64",  2, 0, 0, 1, 0},
{parasail_sg_stats_scan_sse41_128_32, "parasail_sg_stats_scan_sse41_128_32", "sg_stats",    "scan", "sse41", "128", "32",  4, 0, 0, 1, 0},
{parasail_sg_stats_scan_sse41_128_16, "parasail_sg_stats_scan_sse41_128_16", "sg_stats",    "scan", "sse41", "128", "16",  8, 0, 0, 1, 0},
{parasail_sg_stats_scan_sse41_128_8,  "parasail_sg_stats_scan_sse41_128_8",  "sg_stats",    "scan", "sse41", "128",  "8", 16, 0, 0, 1, 0},
{parasail_sg_stats_scan_sse41_128_sat, "parasail_sg_stats_scan_sse41_128_sat", "sg_stats",    "scan", "sse41", "128", "sat", 16, 0, 0, 1, 0},
{parasail_sg_stats_striped_sse41_128_64, "parasail_sg_stats_striped_sse41_128_64", "sg_stats", "striped", "sse41", "128", "64",  2, 0, 0, 1, 0},
{parasail_sg_stats_striped_sse41_128_32, "parasail_sg_stats_striped_sse41_128_32", "sg_stats", "striped", "sse41", "128", "32",  4, 0, 0, 1, 0},
{parasail_sg_stats_striped_sse41_128_16, "parasail_sg_stats_striped_sse41_128_16", "sg_stats", "striped", "sse41", "128", "16",  8, 0, 0, 1, 0},
{parasail_sg_stats_striped_sse41_128_8, "parasail_sg_stats_striped_sse41_128_8", "sg_stats", "striped", "sse41", "128",  "8", 16, 0, 0, 1, 0},
{parasail_sg_stats_striped_sse41_128_sat, "parasail_sg_stats_striped_sse41_128_sat", "sg_stats", "striped", "sse41", "128", "sat", 16, 0, 0, 1, 0},
{parasail_sg_stats_diag_sse41_128_64, "parasail_sg_stats_diag_sse41_128_64", "sg_stats",    "diag", "sse41", "128", "64",  2, 0, 0, 1, 0},
{parasail_sg_stats_diag_sse41_128_32, "parasail_sg_stats_diag_sse41_128_32", "sg_stats",    "diag", "sse41", "128", "32",  4, 0, 0, 1, 0},
{parasail_sg_stats_diag_sse41_128_16, "parasail_sg_stats_diag_sse41_128_16", "sg_stats",    "diag", "sse41", "128", "16",  8, 0, 0, 1, 0},
{parasail_sg_stats_diag_sse41_128_8,  "parasail_sg_stats_diag_sse41_128_8",  "sg_stats",    "diag", "sse41", "128",  "8", 16, 0, 0, 1, 0},
{parasail_sg_stats_diag_sse41_128_sat, "parasail_sg_stats_diag_sse41_128_sat", "sg_stats",    "diag", "sse41", "128", "sat", 16, 0, 0, 1, 0},
#endif
#if HAVE_AVX2
{parasail_sg_stats_scan_avx2_256_64,  "parasail_sg_stats_scan_avx2_256_64",  "sg_stats",    "scan", "avx2",  "256", "64",  4, 0, 0, 1, 0},
{parasail_sg_stats_scan_avx2_256_32,  "parasail_sg_stats_scan_avx2_256_32",  "sg_stats",    "scan", "avx2",  "256", "32",  8, 0, 0, 1, 0},
{parasail_sg_stats_scan_avx2_256_16,  "parasail_sg_stats_scan_avx2_256_16",  "sg_stats",    "scan", "avx2",  "256", "16", 16, 0, 0, 1, 0},
{parasail_sg_stats_scan_avx2_256_8,   "parasail_sg_stats_scan_avx2_256_8",   "sg_stats",    "scan", "avx2",  "256",  "8", 32, 0, 0, 1, 0},
{parasail_sg_stats_scan_avx2_256_sat, "parasail_sg_stats_scan_avx2_256_sat", "sg_stats",    "scan", "avx2",  "256", "sat", 32, 0, 0, 1, 0},
{parasail_sg_stats_striped_avx2_256_64, "parasail_sg_stats_striped_avx2_256_64", "sg_stats", "striped", "avx2",  "256", "64",  4, 0, 0, 1, 0},
{parasail_sg_stats_striped_avx2_256_32, "parasail_sg_stats_striped_avx2_256_32", "sg_stats", "striped", "avx2",  "256", "32",  8, 0, 0, 1, 0},
{parasail_sg_stats_striped_avx2_256_16, "parasail_sg_stats_striped_avx2_256_16", "sg_stats", "striped", "avx2",  "256", "16", 16, 0, 0, 1, 0},
{parasail_sg_stats_striped_avx2_256_8, "parasail_sg_stats_striped_avx2_256_8", "sg_stats", "striped", "avx2",  "256",  "8", 32, 0, 0, 1, 0},
{parasail_sg_stats_striped_avx2_256_sat, "parasail_sg_stats_striped_avx2_256_sat", "sg_stats", "striped", "avx2",  "256", "sat", 32, 0, 0, 1, 0},
{parasail_sg_stats_diag_avx2_256_64,  "parasail_sg_stats_diag_avx2_256_64",  "sg_stats",    "diag", "avx2",  "256", "64",  4, 0, 0, 1, 0},
{parasail_sg_stats_diag_avx2_256_32,  "parasail_sg_stats_diag_avx2_256_32",  "sg_stats",    "diag", "avx2",  "256", "32",  8, 0, 0, 1, 0},
{parasail_sg_stats_diag_avx2_256_16,  "parasail_sg_stats_diag_avx2_256_16",  "sg_stats",    "diag", "avx2",  "256", "16", 16, 0, 0, 1, 0},
{parasail_sg_stats_diag_avx2_256_8,   "parasail_sg_stats_diag_avx2_256_8",   "sg_stats",    "diag", "avx2",  "256",  "8", 32, 0, 0, 1, 0},
{parasail_sg_stats_diag_avx2_256_sat, "parasail_sg_stats_diag_avx2_256_sat", "sg_stats",    "diag", "avx2",  "256", "sat", 32, 0, 0, 1, 0},
#endif
#if HAVE_KNC
{parasail_sg_stats_scan_knc_512_32,   "parasail_sg_stats_scan_knc_512_32",   "sg_stats",    "scan", "knc",   "512", "32", 16, 0, 0, 1, 0},
{parasail_sg_stats_striped_knc_512_32, "parasail_sg_stats_striped_knc_512_32", "sg_stats", "striped", "knc",   "512", "32", 16, 0, 0, 1, 0},
{parasail_sg_stats_diag_knc_512_32,   "parasail_sg_stats_diag_knc_512_32",   "sg_stats",    "diag", "knc",   "512", "32", 16, 0, 0, 1, 0},
#endif
{parasail_sg_stats_scan_64,           "parasail_sg_stats_scan_64",           "sg_stats",    "scan", "disp",   "NA", "64", -1, 0, 0, 1, 0},
{parasail_sg_stats_scan_32,           "parasail_sg_stats_scan_32",           "sg_stats",    "scan", "disp",   "NA", "32", -1, 0, 0, 1, 0},
{parasail_sg_stats_scan_16,           "parasail_sg_stats_scan_16",           "sg_stats",    "scan", "disp",   "NA", "16", -1, 0, 0, 1, 0},
{parasail_sg_stats_scan_8,            "parasail_sg_stats_scan_8",            "sg_stats",    "scan", "disp",   "NA",  "8", -1, 0, 0, 1, 0},
{parasail_sg_stats_scan_sat,          "parasail_sg_stats_scan_sat",          "sg_stats",    "scan", "disp",   "NA", "sat", -1, 0, 0, 1, 0},
{parasail_sg_stats_striped_64,        "parasail_sg_stats_striped_64",        "sg_stats", "striped", "disp",   "NA", "64", -1, 0, 0, 1, 0},
{parasail_sg_stats_striped_32,        "parasail_sg_stats_striped_32",        "sg_stats", "striped", "disp",   "NA", "32", -1, 0, 0, 1, 0},
{parasail_sg_stats_striped_16,        "parasail_sg_stats_striped_16",        "sg_stats", "striped", "disp",   "NA", "16", -1, 0, 0, 1, 0},
{parasail_sg_stats_striped_8,         "parasail_sg_stats_striped_8",         "sg_stats", "striped", "disp",   "NA",  "8", -1, 0, 0, 1, 0},
{parasail_sg_stats_striped_sat,       "parasail_sg_stats_striped_sat",       "sg_stats", "striped", "disp",   "NA", "sat", -1, 0, 0, 1, 0},
{parasail_sg_stats_diag_64,           "parasail_sg_stats_diag_64",           "sg_stats",    "diag", "disp",   "NA", "64", -1, 0, 0, 1, 0},
{parasail_sg_stats_diag_32,           "parasail_sg_stats_diag_32",           "sg_stats",    "diag", "disp",   "NA", "32", -1, 0, 0, 1, 0},
{parasail_sg_stats_diag_16,           "parasail_sg_stats_diag_16",           "sg_stats",    "diag", "disp",   "NA", "16", -1, 0, 0, 1, 0},
{parasail_sg_stats_diag_8,            "parasail_sg_stats_diag_8",            "sg_stats",    "diag", "disp",   "NA",  "8", -1, 0, 0, 1, 0},
{parasail_sg_stats_diag_sat,          "parasail_sg_stats_diag_sat",          "sg_stats",    "diag", "disp",   "NA", "sat", -1, 0, 0, 1, 0},
{parasail_sw_stats,                   "parasail_sw_stats",                   "sw_stats",    "orig", "NA",     "32", "32",  1, 0, 0, 1, 1},
{parasail_sw_stats_scan,              "parasail_sw_stats_scan",              "sw_stats",    "scan", "NA",     "32", "32",  1, 0, 0, 1, 0},
#if HAVE_SSE2
{parasail_sw_stats_scan_sse2_128_64,  "parasail_sw_stats_scan_sse2_128_64",  "sw_stats",    "scan", "sse2",  "128", "64",  2, 0, 0, 1, 0},
{parasail_sw_stats_scan_sse2_128_32,  "parasail_sw_stats_scan_sse2_128_32",  "sw_stats",    "scan", "sse2",  "128", "32",  4, 0, 0, 1, 0},
{parasail_sw_stats_scan_sse2_128_16,  "parasail_sw_stats_scan_sse2_128_16",  "sw_stats",    "scan", "sse2",  "128", "16",  8, 0, 0, 1, 0},
{parasail_sw_stats_scan_sse2_128_8,   "parasail_sw_stats_scan_sse2_128_8",   "sw_stats",    "scan", "sse2",  "128",  "8", 16, 0, 0, 1, 0},
{parasail_sw_stats_scan_sse2_128_sat, "parasail_sw_stats_scan_sse2_128_sat", "sw_stats",    "scan", "sse2",  "128", "sat", 16, 0, 0, 1, 0},
{parasail_sw_stats_striped_sse2_128_64, "parasail_sw_stats_striped_sse2_128_64", "sw_stats", "striped", "sse2",  "128", "64",  2, 0, 0, 1, 0},
{parasail_sw_stats_striped_sse2_128_32, "parasail_sw_stats_striped_sse2_128_32", "sw_stats", "striped", "sse2",  "128", "32",  4, 0, 0, 1, 0},
{parasail_sw_stats_striped_sse2_128_16, "parasail_sw_stats_striped_sse2_128_16", "sw_stats", "striped", "sse2",  "128", "16",  8, 0, 0, 1, 0},
{parasail_sw_stats_striped_sse2_128_8, "parasail_sw_stats_striped_sse2_128_8", "sw_stats", "striped", "sse2",  "128",  "8", 16, 0, 0, 1, 0},
{parasail_sw_stats_striped_sse2_128_sat, "parasail_sw_stats_striped_sse2_128_sat", "sw_stats", "striped", "sse2",  "128", "sat", 16, 0, 0, 1, 0},
{parasail_sw_stats_diag_sse2_128_64,  "parasail_sw_stats_diag_sse2_128_64",  "sw_stats",    "diag", "sse2",  "128", "64",  2, 0, 0, 1, 0},
{parasail_sw_stats_diag_sse2_128_32,  "parasail_sw_stats_diag_sse2_128_32",  "sw_stats",    "diag", "sse2",  "128", "32",  4, 0, 0, 1, 0},
{parasail_sw_stats_diag_sse2_128_16,  "parasail_sw_stats_diag_sse2_128_16",  "sw_stats",    "diag", "sse2",  "128", "16",  8, 0, 0, 1, 0},
{parasail_sw_stats_diag_sse2_128_8,   "parasail_sw_stats_diag_sse2_128_8",   "sw_stats",    "diag", "sse2",  "128",  "8", 16, 0, 0, 1, 0},
{parasail_sw_stats_diag_sse2_128_sat, "parasail_sw_stats_diag_sse2_128_sat", "sw_stats",    "diag", "sse2",  "128", "sat", 16, 0, 0, 1, 0},
#endif
#if HAVE_SSE41
{parasail_sw_stats_scan_sse41_128_64, "parasail_sw_stats_scan_sse41_128_64", "sw_stats",    "scan", "sse41", "128", "64",  2, 0, 0, 1, 0},
{parasail_sw_stats_scan_sse41_128_32, "parasail_sw_stats_scan_sse41_128_32", "sw_stats",    "scan", "sse41", "128", "32",  4, 0, 0, 1, 0},
{parasail_sw_stats_scan_sse41_128_16, "parasail_sw_stats_scan_sse41_128_16", "sw_stats",    "scan", "sse41", "128", "16",  8, 0, 0, 1, 0},
{parasail_sw_stats_scan_sse41_128_8,  "parasail_sw_stats_scan_sse41_128_8",  "sw_stats",    "scan", "sse41", "128",  "8", 16, 0, 0, 1, 0},
{parasail_sw_stats_scan_sse41_128_sat, "parasail_sw_stats_scan_sse41_128_sat", "sw_stats",    "scan", "sse41", "128", "sat", 16, 0, 0, 1, 0},
{parasail_sw_stats_striped_sse41_128_64, "parasail_sw_stats_striped_sse41_128_64", "sw_stats", "striped", "sse41", "128", "64",  2, 0, 0, 1, 0},
{parasail_sw_stats_striped_sse41_128_32, "parasail_sw_stats_striped_sse41_128_32", "sw_stats", "striped", "sse41", "128", "32",  4, 0, 0, 1, 0},
{parasail_sw_stats_striped_sse41_128_16, "parasail_sw_stats_striped_sse41_128_16", "sw_stats", "striped", "sse41", "128", "16",  8, 0, 0, 1, 0},
{parasail_sw_stats_striped_sse41_128_8, "parasail_sw_stats_striped_sse41_128_8", "sw_stats", "striped", "sse41", "128",  "8", 16, 0, 0, 1, 0},
{parasail_sw_stats_striped_sse41_128_sat, "parasail_sw_stats_striped_sse41_128_sat", "sw_stats", "striped", "sse41", "128", "sat", 16, 0, 0, 1, 0},
{parasail_sw_stats_diag_sse41_128_64, "parasail_sw_stats_diag_sse41_128_64", "sw_stats",    "diag", "sse41", "128", "64",  2, 0, 0, 1, 0},
{parasail_sw_stats_diag_sse41_128_32, "parasail_sw_stats_diag_sse41_128_32", "sw_stats",    "diag", "sse41", "128", "32",  4, 0, 0, 1, 0},
{parasail_sw_stats_diag_sse41_128_16, "parasail_sw_stats_diag_sse41_128_16", "sw_stats",    "diag", "sse41", "128", "16",  8, 0, 0, 1, 0},
{parasail_sw_stats_diag_sse41_128_8,  "parasail_sw_stats_diag_sse41_128_8",  "sw_stats",    "diag", "sse41", "128",  "8", 16, 0, 0, 1, 0},
{parasail_sw_stats_diag_sse41_128_sat, "parasail_sw_stats_diag_sse41_128_sat", "sw_stats",    "diag", "sse41", "128", "sat", 16, 0, 0, 1, 0},
#endif
#if HAVE_AVX2
{parasail_sw_stats_scan_avx2_256_64,  "parasail_sw_stats_scan_avx2_256_64",  "sw_stats",    "scan", "avx2",  "256", "64",  4, 0, 0, 1, 0},
{parasail_sw_stats_scan_avx2_256_32,  "parasail_sw_stats_scan_avx2_256_32",  "sw_stats",    "scan", "avx2",  "256", "32",  8, 0, 0, 1, 0},
{parasail_sw_stats_scan_avx2_256_16,  "parasail_sw_stats_scan_avx2_256_16",  "sw_stats",    "scan", "avx2",  "256", "16", 16, 0, 0, 1, 0},
{parasail_sw_stats_scan_avx2_256_8,   "parasail_sw_stats_scan_avx2_256_8",   "sw_stats",    "scan", "avx2",  "256",  "8", 32, 0, 0, 1, 0},
{parasail_sw_stats_scan_avx2_256_sat, "parasail_sw_stats_scan_avx2_256_sat", "sw_stats",    "scan", "avx2",  "256", "sat", 32, 0, 0, 1, 0},
{parasail_sw_stats_striped_avx2_256_64, "parasail_sw_stats_striped_avx2_256_64", "sw_stats", "striped", "avx2",  "256", "64",  4, 0, 0, 1, 0},
{parasail_sw_stats_striped_avx2_256_32, "parasail_sw_stats_striped_avx2_256_32", "sw_stats", "striped", "avx2",  "256", "32",  8, 0, 0, 1, 0},
{parasail_sw_stats_striped_avx2_256_16, "parasail_sw_stats_striped_avx2_256_16", "sw_stats", "striped", "avx2",  "256", "16", 16, 0, 0, 1, 0},
{parasail_sw_stats_striped_avx2_256_8, "parasail_sw_stats_striped_avx2_256_8", "sw_stats", "striped", "avx2",  "256",  "8", 32, 0, 0, 1, 0},
{parasail_sw_stats_striped_avx2_256_sat, "parasail_sw_stats_striped_avx2_256_sat", "sw_stats", "striped", "avx2",  "256", "sat", 32, 0, 0, 1, 0},
{parasail_sw_stats_diag_avx2_256_64,  "parasail_sw_stats_diag_avx2_256_64",  "sw_stats",    "diag", "avx2",  "256", "64",  4, 0, 0, 1, 0},
{parasail_sw_stats_diag_avx2_256_32,  "parasail_sw_stats_diag_avx2_256_32",  "sw_stats",    "diag", "avx2",  "256", "32",  8, 0, 0, 1, 0},
{parasail_sw_stats_diag_avx2_256_16,  "parasail_sw_stats_diag_avx2_256_16",  "sw_stats",    "diag", "avx2",  "256", "16", 16, 0, 0, 1, 0},
{parasail_sw_stats_diag_avx2_256_8,   "parasail_sw_stats_diag_avx2_256_8",   "sw_stats",    "diag", "avx2",  "256",  "8", 32, 0, 0, 1, 0},
{parasail_sw_stats_diag_avx2_256_sat, "parasail_sw_stats_diag_avx2_256_sat", "sw_stats",    "diag", "avx2",  "256", "sat", 32, 0, 0, 1, 0},
#endif
#if HAVE_KNC
{parasail_sw_stats_scan_knc_512_32,   "parasail_sw_stats_scan_knc_512_32",   "sw_stats",    "scan", "knc",   "512", "32", 16, 0, 0, 1, 0},
{parasail_sw_stats_striped_knc_512_32, "parasail_sw_stats_striped_knc_512_32", "sw_stats", "striped", "knc",   "512", "32", 16, 0, 0, 1, 0},
{parasail_sw_stats_diag_knc_512_32,   "parasail_sw_stats_diag_knc_512_32",   "sw_stats",    "diag", "knc",   "512", "32", 16, 0, 0, 1, 0},
#endif
{parasail_sw_stats_scan_64,           "parasail_sw_stats_scan_64",           "sw_stats",    "scan", "disp",   "NA", "64", -1, 0, 0, 1, 0},
{parasail_sw_stats_scan_32,           "parasail_sw_stats_scan_32",           "sw_stats",    "scan", "disp",   "NA", "32", -1, 0, 0, 1, 0},
{parasail_sw_stats_scan_16,           "parasail_sw_stats_scan_16",           "sw_stats",    "scan", "disp",   "NA", "16", -1, 0, 0, 1, 0},
{parasail_sw_stats_scan_8,            "parasail_sw_stats_scan_8",            "sw_stats",    "scan", "disp",   "NA",  "8", -1, 0, 0, 1, 0},
{parasail_sw_stats_scan_sat,          "parasail_sw_stats_scan_sat",          "sw_stats",    "scan", "disp",   "NA", "sat", -1, 0, 0, 1, 0},
{parasail_sw_stats_striped_64,        "parasail_sw_stats_striped_64",        "sw_stats", "striped", "disp",   "NA", "64", -1, 0, 0, 1, 0},
{parasail_sw_stats_striped_32,        "parasail_sw_stats_striped_32",        "sw_stats", "striped", "disp",   "NA", "32", -1, 0, 0, 1, 0},
{parasail_sw_stats_striped_16,        "parasail_sw_stats_striped_16",        "sw_stats", "striped", "disp",   "NA", "16", -1, 0, 0, 1, 0},
{parasail_sw_stats_striped_8,         "parasail_sw_stats_striped_8",         "sw_stats", "striped", "disp",   "NA",  "8", -1, 0, 0, 1, 0},
{parasail_sw_stats_striped_sat,       "parasail_sw_stats_striped_sat",       "sw_stats", "striped", "disp",   "NA", "sat", -1, 0, 0, 1, 0},
{parasail_sw_stats_diag_64,           "parasail_sw_stats_diag_64",           "sw_stats",    "diag", "disp",   "NA", "64", -1, 0, 0, 1, 0},
{parasail_sw_stats_diag_32,           "parasail_sw_stats_diag_32",           "sw_stats",    "diag", "disp",   "NA", "32", -1, 0, 0, 1, 0},
{parasail_sw_stats_diag_16,           "parasail_sw_stats_diag_16",           "sw_stats",    "diag", "disp",   "NA", "16", -1, 0, 0, 1, 0},
{parasail_sw_stats_diag_8,            "parasail_sw_stats_diag_8",            "sw_stats",    "diag", "disp",   "NA",  "8", -1, 0, 0, 1, 0},
{parasail_sw_stats_diag_sat,          "parasail_sw_stats_diag_sat",          "sw_stats",    "diag", "disp",   "NA", "sat", -1, 0, 0, 1, 0},
{parasail_nw_table,                   "parasail_nw_table",                   "nw",    "orig", "NA",     "32", "32",  1, 1, 0, 0, 1},
{parasail_nw_table_scan,              "parasail_nw_table_scan",              "nw",    "scan", "NA",     "32", "32",  1, 1, 0, 0, 0},
#if HAVE_SSE2
{parasail_nw_table_scan_sse2_128_64,  "parasail_nw_table_scan_sse2_128_64",  "nw",    "scan", "sse2",  "128", "64",  2, 1, 0, 0, 0},
{parasail_nw_table_scan_sse2_128_32,  "parasail_nw_table_scan_sse2_128_32",  "nw",    "scan", "sse2",  "128", "32",  4, 1, 0, 0, 0},
{parasail_nw_table_scan_sse2_128_16,  "parasail_nw_table_scan_sse2_128_16",  "nw",    "scan", "sse2",  "128", "16",  8, 1, 0, 0, 0},
{parasail_nw_table_scan_sse2_128_8,   "parasail_nw_table_scan_sse2_128_8",   "nw",    "scan", "sse2",  "128",  "8", 16, 1, 0, 0, 0},
{parasail_nw_table_scan_sse2_128_sat, "parasail_nw_table_scan_sse2_128_sat", "nw",    "scan", "sse2",  "128", "sat", 16, 1, 0, 0, 0},
{parasail_nw_table_striped_sse2_128_64, "parasail_nw_table_striped_sse2_128_64", "nw", "striped", "sse2",  "128", "64",  2, 1, 0, 0, 0},
{parasail_nw_table_striped_sse2_128_32, "parasail_nw_table_striped_sse2_128_32", "nw", "striped", "sse2",  "128", "32",  4, 1, 0, 0, 0},
{parasail_nw_table_striped_sse2_128_16, "parasail_nw_table_striped_sse2_128_16", "nw", "striped", "sse2",  "128", "16",  8, 1, 0, 0, 0},
{parasail_nw_table_striped_sse2_128_8, "parasail_nw_table_striped_sse2_128_8", "nw", "striped", "sse2",  "128",  "8", 16, 1, 0, 0, 0},
{parasail_nw_table_striped_sse2_128_sat, "parasail_nw_table_striped_sse2_128_sat", "nw", "striped", "sse2",  "128", "sat", 16, 1, 0, 0, 0},
{parasail_nw_table_diag_sse2_128_64,  "parasail_nw_table_diag_sse2_128_64",  "nw",    "diag", "sse2",  "128", "64",  2, 1, 0, 0, 0},
{parasail_nw_table_diag_sse2_128_32,  "parasail_nw_table_diag_sse2_128_32",  "nw",    "diag", "sse2",  "128", "32",  4, 1, 0, 0, 0},
{parasail_nw_table_diag_sse2_128_16,  "parasail_nw_table_diag_sse2_128_16",  "nw",    "diag", "sse2",  "128", "16",  8, 1, 0, 0, 0},
{parasail_nw_table_diag_sse2_128_8,   "parasail_nw_table_diag_sse2_128_8",   "nw",    "diag", "sse2",  "128",  "8", 16, 1, 0, 0, 0},
{parasail_nw_table_diag_sse2_128_sat, "parasail_nw_table_diag_sse2_128_sat", "nw",    "diag", "sse2",  "128", "sat", 16, 1, 0, 0, 0},
#endif
#if HAVE_SSE41
{parasail_nw_table_scan_sse41_128_64, "parasail_nw_table_scan_sse41_128_64", "nw",    "scan", "sse41", "128", "64",  2, 1, 0, 0, 0},
{parasail_nw_table_scan_sse41_128_32, "parasail_nw_table_scan_sse41_128_32", "nw",    "scan", "sse41", "128", "32",  4, 1, 0, 0, 0},
{parasail_nw_table_scan_sse41_128_16, "parasail_nw_table_scan_sse41_128_16", "nw",    "scan", "sse41", "128", "16",  8, 1, 0, 0, 0},
{parasail_nw_table_scan_sse41_128_8,  "parasail_nw_table_scan_sse41_128_8",  "nw",    "scan", "sse41", "128",  "8", 16, 1, 0, 0, 0},
{parasail_nw_table_scan_sse41_128_sat, "parasail_nw_table_scan_sse41_128_sat", "nw",    "scan", "sse41", "128", "sat", 16, 1, 0, 0, 0},
{parasail_nw_table_striped_sse41_128_64, "parasail_nw_table_striped_sse41_128_64", "nw", "striped", "sse41", "128", "64",  2, 1, 0, 0, 0},
{parasail_nw_table_striped_sse41_128_32, "parasail_nw_table_striped_sse41_128_32", "nw", "striped", "sse41", "128", "32",  4, 1, 0, 0, 0},
{parasail_nw_table_striped_sse41_128_16, "parasail_nw_table_striped_sse41_128_16", "nw", "striped", "sse41", "128", "16",  8, 1, 0, 0, 0},
{parasail_nw_table_striped_sse41_128_8, "parasail_nw_table_striped_sse41_128_8", "nw", "striped", "sse41", "128",  "8", 16, 1, 0, 0, 0},
{parasail_nw_table_striped_sse41_128_sat, "parasail_nw_table_striped_sse41_128_sat", "nw", "striped", "sse41", "128", "sat", 16, 1, 0, 0, 0},
{parasail_nw_table_diag_sse41_128_64, "parasail_nw_table_diag_sse41_128_64", "nw",    "diag", "sse41", "128", "64",  2, 1, 0, 0, 0},
{parasail_nw_table_diag_sse41_128_32, "parasail_nw_table_diag_sse41_128_32", "nw",    "diag", "sse41", "128", "32",  4, 1, 0, 0, 0},
{parasail_nw_table_diag_sse41_128_16, "parasail_nw_table_diag_sse41_128_16", "nw",    "diag", "sse41", "128", "16",  8, 1, 0, 0, 0},
{parasail_nw_table_diag_sse41_128_8,  "parasail_nw_table_diag_sse41_128_8",  "nw",    "diag", "sse41", "128",  "8", 16, 1, 0, 0, 0},
{parasail_nw_table_diag_sse41_128_sat, "parasail_nw_table_diag_sse41_128_sat", "nw",    "diag", "sse41", "128", "sat", 16, 1, 0, 0, 0},
#endif
#if HAVE_AVX2
{parasail_nw_table_scan_avx2_256_64,  "parasail_nw_table_scan_avx2_256_64",  "nw",    "scan", "avx2",  "256", "64",  4, 1, 0, 0, 0},
{parasail_nw_table_scan_avx2_256_32,  "parasail_nw_table_scan_avx2_256_32",  "nw",    "scan", "avx2",  "256", "32",  8, 1, 0, 0, 0},
{parasail_nw_table_scan_avx2_256_16,  "parasail_nw_table_scan_avx2_256_16",  "nw",    "scan", "avx2",  "256", "16", 16, 1, 0, 0, 0},
{parasail_nw_table_scan_avx2_256_8,   "parasail_nw_table_scan_avx2_256_8",   "nw",    "scan", "avx2",  "256",  "8", 32, 1, 0, 0, 0},
{parasail_nw_table_scan_avx2_256_sat, "parasail_nw_table_scan_avx2_256_sat", "nw",    "scan", "avx2",  "256", "sat", 32, 1, 0, 0, 0},
{parasail_nw_table_striped_avx2_256_64, "parasail_nw_table_striped_avx2_256_64", "nw", "striped", "avx2",  "256", "64",  4, 1, 0, 0, 0},
{parasail_nw_table_striped_avx2_256_32, "parasail_nw_table_striped_avx2_256_32", "nw", "striped", "avx2",  "256", "32",  8, 1, 0, 0, 0},
{parasail_nw_table_striped_avx2_256_16, "parasail_nw_table_striped_avx2_256_16", "nw", "striped", "avx2",  "256", "16", 16, 1, 0, 0, 0},
{parasail_nw_table_striped_avx2_256_8, "parasail_nw_table_striped_avx2_256_8", "nw", "striped", "avx2",  "256",  "8", 32, 1, 0, 0, 0},
{parasail_nw_table_striped_avx2_256_sat, "parasail_nw_table_striped_avx2_256_sat", "nw", "striped", "avx2",  "256", "sat", 32, 1, 0, 0, 0},
{parasail_nw_table_diag_avx2_256_64,  "parasail_nw_table_diag_avx2_256_64",  "nw",    "diag", "avx2",  "256", "64",  4, 1, 0, 0, 0},
{parasail_nw_table_diag_avx2_256_32,  "parasail_nw_table_diag_avx2_256_32",  "nw",    "diag", "avx2",  "256", "32",  8, 1, 0, 0, 0},
{parasail_nw_table_diag_avx2_256_16,  "parasail_nw_table_diag_avx2_256_16",  "nw",    "diag", "avx2",  "256", "16", 16, 1, 0, 0, 0},
{parasail_nw_table_diag_avx2_256_8,   "parasail_nw_table_diag_avx2_256_8",   "nw",    "diag", "avx2",  "256",  "8", 32, 1, 0, 0, 0},
{parasail_nw_table_diag_avx2_256_sat, "parasail_nw_table_diag_avx2_256_sat", "nw",    "diag", "avx2",  "256", "sat", 32, 1, 0, 0, 0},
#endif
#if HAVE_KNC
{parasail_nw_table_scan_knc_512_32,   "parasail_nw_table_scan_knc_512_32",   "nw",    "scan", "knc",   "512", "32", 16, 1, 0, 0, 0},
{parasail_nw_table_striped_knc_512_32, "parasail_nw_table_striped_knc_512_32", "nw", "striped", "knc",   "512", "32", 16, 1, 0, 0, 0},
{parasail_nw_table_diag_knc_512_32,   "parasail_nw_table_diag_knc_512_32",   "nw",    "diag", "knc",   "512", "32", 16, 1, 0, 0, 0},
#endif
{parasail_nw_table_scan_64,           "parasail_nw_table_scan_64",           "nw",    "scan", "disp",   "NA", "64", -1, 1, 0, 0, 0},
{parasail_nw_table_scan_32,           "parasail_nw_table_scan_32",           "nw",    "scan", "disp",   "NA", "32", -1, 1, 0, 0, 0},
{parasail_nw_table_scan_16,           "parasail_nw_table_scan_16",           "nw",    "scan", "disp",   "NA", "16", -1, 1, 0, 0, 0},
{parasail_nw_table_scan_8,            "parasail_nw_table_scan_8",            "nw",    "scan", "disp",   "NA",  "8", -1, 1, 0, 0, 0},
{parasail_nw_table_scan_sat,          "parasail_nw_table_scan_sat",          "nw",    "scan", "disp",   "NA", "sat", -1, 1, 0, 0, 0},
{parasail_nw_table_striped_64,        "parasail_nw_table_striped_64",        "nw", "striped", "disp",   "NA", "64", -1, 1, 0, 0, 0},
{parasail_nw_table_striped_32,        "parasail_nw_table_striped_32",        "nw", "striped", "disp",   "NA", "32", -1, 1, 0, 0, 0},
{parasail_nw_table_striped_16,        "parasail_nw_table_striped_16",        "nw", "striped", "disp",   "NA", "16", -1, 1, 0, 0, 0},
{parasail_nw_table_striped_8,         "parasail_nw_table_striped_8",         "nw", "striped", "disp",   "NA",  "8", -1, 1, 0, 0, 0},
{parasail_nw_table_striped_sat,       "parasail_nw_table_striped_sat",       "nw", "striped", "disp",   "NA", "sat", -1, 1, 0, 0, 0},
{parasail_nw_table_diag_64,           "parasail_nw_table_diag_64",           "nw",    "diag", "disp",   "NA", "64", -1, 1, 0, 0, 0},
{parasail_nw_table_diag_32,           "parasail_nw_table_diag_32",           "nw",    "diag", "disp",   "NA", "32", -1, 1, 0, 0, 0},
{parasail_nw_table_diag_16,           "parasail_nw_table_diag_16",           "nw",    "diag", "disp",   "NA", "16", -1, 1, 0, 0, 0},
{parasail_nw_table_diag_8,            "parasail_nw_table_diag_8",            "nw",    "diag", "disp",   "NA",  "8", -1, 1, 0, 0, 0},
{parasail_nw_table_diag_sat,          "parasail_nw_table_diag_sat",          "nw",    "diag", "disp",   "NA", "sat", -1, 1, 0, 0, 0},
{parasail_sg_table,                   "parasail_sg_table",                   "sg",    "orig", "NA",     "32", "32",  1, 1, 0, 0, 1},
{parasail_sg_table_scan,              "parasail_sg_table_scan",              "sg",    "scan", "NA",     "32", "32",  1, 1, 0, 0, 0},
#if HAVE_SSE2
{parasail_sg_table_scan_sse2_128_64,  "parasail_sg_table_scan_sse2_128_64",  "sg",    "scan", "sse2",  "128", "64",  2, 1, 0, 0, 0},
{parasail_sg_table_scan_sse2_128_32,  "parasail_sg_table_scan_sse2_128_32",  "sg",    "scan", "sse2",  "128", "32",  4, 1, 0, 0, 0},
{parasail_sg_table_scan_sse2_128_16,  "parasail_sg_table_scan_sse2_128_16",  "sg",    "scan", "sse2",  "128", "16",  8, 1, 0, 0, 0},
{parasail_sg_table_scan_sse2_128_8,   "parasail_sg_table_scan_sse2_128_8",   "sg",    "scan", "sse2",  "128",  "8", 16, 1, 0, 0, 0},
{parasail_sg_table_scan_sse2_128_sat, "parasail_sg_table_scan_sse2_128_sat", "sg",    "scan", "sse2",  "128", "sat", 16, 1, 0, 0, 0},
{parasail_sg_table_striped_sse2_128_64, "parasail_sg_table_striped_sse2_128_64", "sg", "striped", "sse2",  "128", "64",  2, 1, 0, 0, 0},
{parasail_sg_table_striped_sse2_128_32, "parasail_sg_table_striped_sse2_128_32", "sg", "striped", "sse2",  "128", "32",  4, 1, 0, 0, 0},
{parasail_sg_table_striped_sse2_128_16, "parasail_sg_table_striped_sse2_128_16", "sg", "striped", "sse2",  "128", "16",  8, 1, 0, 0, 0},
{parasail_sg_table_striped_sse2_128_8, "parasail_sg_table_striped_sse2_128_8", "sg", "striped", "sse2",  "128",  "8", 16, 1, 0, 0, 0},
{parasail_sg_table_striped_sse2_128_sat, "parasail_sg_table_striped_sse2_128_sat", "sg", "striped", "sse2",  "128", "sat", 16, 1, 0, 0, 0},
{parasail_sg_table_diag_sse2_128_64,  "parasail_sg_table_diag_sse2_128_64",  "sg",    "diag", "sse2",  "128", "64",  2, 1, 0, 0, 0},
{parasail_sg_table_diag_sse2_128_32,  "parasail_sg_table_diag_sse2_128_32",  "sg",    "diag", "sse2",  "128", "32",  4, 1, 0, 0, 0},
{parasail_sg_table_diag_sse2_128_16,  "parasail_sg_table_diag_sse2_128_16",  "sg",    "diag", "sse2",  "128", "16",  8, 1, 0, 0, 0},
{parasail_sg_table_diag_sse2_128_8,   "parasail_sg_table_diag_sse2_128_8",   "sg",    "diag", "sse2",  "128",  "8", 16, 1, 0, 0, 0},
{parasail_sg_table_diag_sse2_128_sat, "parasail_sg_table_diag_sse2_128_sat", "sg",    "diag", "sse2",  "128", "sat", 16, 1, 0, 0, 0},
#endif
#if HAVE_SSE41
{parasail_sg_table_scan_sse41_128_64, "parasail_sg_table_scan_sse41_128_64", "sg",    "scan", "sse41", "128", "64",  2, 1, 0, 0, 0},
{parasail_sg_table_scan_sse41_128_32, "parasail_sg_table_scan_sse41_128_32", "sg",    "scan", "sse41", "128", "32",  4, 1, 0, 0, 0},
{parasail_sg_table_scan_sse41_128_16, "parasail_sg_table_scan_sse41_128_16", "sg",    "scan", "sse41", "128", "16",  8, 1, 0, 0, 0},
{parasail_sg_table_scan_sse41_128_8,  "parasail_sg_table_scan_sse41_128_8",  "sg",    "scan", "sse41", "128",  "8", 16, 1, 0, 0, 0},
{parasail_sg_table_scan_sse41_128_sat, "parasail_sg_table_scan_sse41_128_sat", "sg",    "scan", "sse41", "128", "sat", 16, 1, 0, 0, 0},
{parasail_sg_table_striped_sse41_128_64, "parasail_sg_table_striped_sse41_128_64", "sg", "striped", "sse41", "128", "64",  2, 1, 0, 0, 0},
{parasail_sg_table_striped_sse41_128_32, "parasail_sg_table_striped_sse41_128_32", "sg", "striped", "sse41", "128", "32",  4, 1, 0, 0, 0},
{parasail_sg_table_striped_sse41_128_16, "parasail_sg_table_striped_sse41_128_16", "sg", "striped", "sse41", "128", "16",  8, 1, 0, 0, 0},
{parasail_sg_table_striped_sse41_128_8, "parasail_sg_table_striped_sse41_128_8", "sg", "striped", "sse41", "128",  "8", 16, 1, 0, 0, 0},
{parasail_sg_table_striped_sse41_128_sat, "parasail_sg_table_striped_sse41_128_sat", "sg", "striped", "sse41", "128", "sat", 16, 1, 0, 0, 0},
{parasail_sg_table_diag_sse41_128_64, "parasail_sg_table_diag_sse41_128_64", "sg",    "diag", "sse41", "128", "64",  2, 1, 0, 0, 0},
{parasail_sg_table_diag_sse41_128_32, "parasail_sg_table_diag_sse41_128_32", "sg",    "diag", "sse41", "128", "32",  4, 1, 0, 0, 0},
{parasail_sg_table_diag_sse41_128_16, "parasail_sg_table_diag_sse41_128_16", "sg",    "diag", "sse41", "128", "16",  8, 1, 0, 0, 0},
{parasail_sg_table_diag_sse41_128_8,  "parasail_sg_table_diag_sse41_128_8",  "sg",    "diag", "sse41", "128",  "8", 16, 1, 0, 0, 0},
{parasail_sg_table_diag_sse41_128_sat, "parasail_sg_table_diag_sse41_128_sat", "sg",    "diag", "sse41", "128", "sat", 16, 1, 0, 0, 0},
#endif
#if HAVE_AVX2
{parasail_sg_table_scan_avx2_256_64,  "parasail_sg_table_scan_avx2_256_64",  "sg",    "scan", "avx2",  "256", "64",  4, 1, 0, 0, 0},
{parasail_sg_table_scan_avx2_256_32,  "parasail_sg_table_scan_avx2_256_32",  "sg",    "scan", "avx2",  "256", "32",  8, 1, 0, 0, 0},
{parasail_sg_table_scan_avx2_256_16,  "parasail_sg_table_scan_avx2_256_16",  "sg",    "scan", "avx2",  "256", "16", 16, 1, 0, 0, 0},
{parasail_sg_table_scan_avx2_256_8,   "parasail_sg_table_scan_avx2_256_8",   "sg",    "scan", "avx2",  "256",  "8", 32, 1, 0, 0, 0},
{parasail_sg_table_scan_avx2_256_sat, "parasail_sg_table_scan_avx2_256_sat", "sg",    "scan", "avx2",  "256", "sat", 32, 1, 0, 0, 0},
{parasail_sg_table_striped_avx2_256_64, "parasail_sg_table_striped_avx2_256_64", "sg", "striped", "avx2",  "256", "64",  4, 1, 0, 0, 0},
{parasail_sg_table_striped_avx2_256_32, "parasail_sg_table_striped_avx2_256_32", "sg", "striped", "avx2",  "256", "32",  8, 1, 0, 0, 0},
{parasail_sg_table_striped_avx2_256_16, "parasail_sg_table_striped_avx2_256_16", "sg", "striped", "avx2",  "256", "16", 16, 1, 0, 0, 0},
{parasail_sg_table_striped_avx2_256_8, "parasail_sg_table_striped_avx2_256_8", "sg", "striped", "avx2",  "256",  "8", 32, 1, 0, 0, 0},
{parasail_sg_table_striped_avx2_256_sat, "parasail_sg_table_striped_avx2_256_sat", "sg", "striped", "avx2",  "256", "sat", 32, 1, 0, 0, 0},
{parasail_sg_table_diag_avx2_256_64,  "parasail_sg_table_diag_avx2_256_64",  "sg",    "diag", "avx2",  "256", "64",  4, 1, 0, 0, 0},
{parasail_sg_table_diag_avx2_256_32,  "parasail_sg_table_diag_avx2_256_32",  "sg",    "diag", "avx2",  "256", "32",  8, 1, 0, 0, 0},
{parasail_sg_table_diag_avx2_256_16,  "parasail_sg_table_diag_avx2_256_16",  "sg",    "diag", "avx2",  "256", "16", 16, 1, 0, 0, 0},
{parasail_sg_table_diag_avx2_256_8,   "parasail_sg_table_diag_avx2_256_8",   "sg",    "diag", "avx2",  "256",  "8", 32, 1, 0, 0, 0},
{parasail_sg_table_diag_avx2_256_sat, "parasail_sg_table_diag_avx2_256_sat", "sg",    "diag", "avx2",  "256", "sat", 32, 1, 0, 0, 0},
#endif
#if HAVE_KNC
{parasail_sg_table_scan_knc_512_32,   "parasail_sg_table_scan_knc_512_32",   "sg",    "scan", "knc",   "512", "32", 16, 1, 0, 0, 0},
{parasail_sg_table_striped_knc_512_32, "parasail_sg_table_striped_knc_512_32", "sg", "striped", "knc",   "512", "32", 16, 1, 0, 0, 0},
{parasail_sg_table_diag_knc_512_32,   "parasail_sg_table_diag_knc_512_32",   "sg",    "diag", "knc",   "512", "32", 16, 1, 0, 0, 0},
#endif
{parasail_sg_table_scan_64,           "parasail_sg_table_scan_64",           "sg",    "scan", "disp",   "NA", "64", -1, 1, 0, 0, 0},
{parasail_sg_table_scan_32,           "parasail_sg_table_scan_32",           "sg",    "scan", "disp",   "NA", "32", -1, 1, 0, 0, 0},
{parasail_sg_table_scan_16,           "parasail_sg_table_scan_16",           "sg",    "scan", "disp",   "NA", "16", -1, 1, 0, 0, 0},
{parasail_sg_table_scan_8,            "parasail_sg_table_scan_8",            "sg",    "scan", "disp",   "NA",  "8", -1, 1, 0, 0, 0},
{parasail_sg_table_scan_sat,          "parasail_sg_table_scan_sat",          "sg",    "scan", "disp",   "NA", "sat", -1, 1, 0, 0, 0},
{parasail_sg_table_striped_64,        "parasail_sg_table_striped_64",        "sg", "striped", "disp",   "NA", "64", -1, 1, 0, 0, 0},
{parasail_sg_table_striped_32,        "parasail_sg_table_striped_32",        "sg", "striped", "disp",   "NA", "32", -1, 1, 0, 0, 0},
{parasail_sg_table_striped_16,        "parasail_sg_table_striped_16",        "sg", "striped", "disp",   "NA", "16", -1, 1, 0, 0, 0},
{parasail_sg_table_striped_8,         "parasail_sg_table_striped_8",         "sg", "striped", "disp",   "NA",  "8", -1, 1, 0, 0, 0},
{parasail_sg_table_striped_sat,       "parasail_sg_table_striped_sat",       "sg", "striped", "disp",   "NA", "sat", -1, 1, 0, 0, 0},
{parasail_sg_table_diag_64,           "parasail_sg_table_diag_64",           "sg",    "diag", "disp",   "NA", "64", -1, 1, 0, 0, 0},
{parasail_sg_table_diag_32,           "parasail_sg_table_diag_32",           "sg",    "diag", "disp",   "NA", "32", -1, 1, 0, 0, 0},
{parasail_sg_table_diag_16,           "parasail_sg_table_diag_16",           "sg",    "diag", "disp",   "NA", "16", -1, 1, 0, 0, 0},
{parasail_sg_table_diag_8,            "parasail_sg_table_diag_8",            "sg",    "diag", "disp",   "NA",  "8", -1, 1, 0, 0, 0},
{parasail_sg_table_diag_sat,          "parasail_sg_table_diag_sat",          "sg",    "diag", "disp",   "NA", "sat", -1, 1, 0, 0, 0},
{parasail_sw_table,                   "parasail_sw_table",                   "sw",    "orig", "NA",     "32", "32",  1, 1, 0, 0, 1},
{parasail_sw_table_scan,              "parasail_sw_table_scan",              "sw",    "scan", "NA",     "32", "32",  1, 1, 0, 0, 0},
#if HAVE_SSE2
{parasail_sw_table_scan_sse2_128_64,  "parasail_sw_table_scan_sse2_128_64",  "sw",    "scan", "sse2",  "128", "64",  2, 1, 0, 0, 0},
{parasail_sw_table_scan_sse2_128_32,  "parasail_sw_table_scan_sse2_128_32",  "sw",    "scan", "sse2",  "128", "32",  4, 1, 0, 0, 0},
{parasail_sw_table_scan_sse2_128_16,  "parasail_sw_table_scan_sse2_128_16",  "sw",    "scan", "sse2",  "128", "16",  8, 1, 0, 0, 0},
{parasail_sw_table_scan_sse2_128_8,   "parasail_sw_table_scan_sse2_128_8",   "sw",    "scan", "sse2",  "128",  "8", 16, 1, 0, 0, 0},
{parasail_sw_table_scan_sse2_128_sat, "parasail_sw_table_scan_sse2_128_sat", "sw",    "scan", "sse2",  "128", "sat", 16, 1, 0, 0, 0},
{parasail_sw_table_striped_sse2_128_64, "parasail_sw_table_striped_sse2_128_64", "sw", "striped", "sse2",  "128", "64",  2, 1, 0, 0, 0},
{parasail_sw_table_striped_sse2_128_32, "parasail_sw_table_striped_sse2_128_32", "sw", "striped", "sse2",  "128", "32",  4, 1, 0, 0, 0},
{parasail_sw_table_striped_sse2_128_16, "parasail_sw_table_striped_sse2_128_16", "sw", "striped", "sse2",  "128", "16",  8, 1, 0, 0, 0},
{parasail_sw_table_striped_sse2_128_8, "parasail_sw_table_striped_sse2_128_8", "sw", "striped", "sse2",  "128",  "8", 16, 1, 0, 0, 0},
{parasail_sw_table_striped_sse2_128_sat, "parasail_sw_table_striped_sse2_128_sat", "sw", "striped", "sse2",  "128", "sat", 16, 1, 0, 0, 0},
{parasail_sw_table_diag_sse2_128_64,  "parasail_sw_table_diag_sse2_128_64",  "sw",    "diag", "sse2",  "128", "64",  2, 1, 0, 0, 0},
{parasail_sw_table_diag_sse2_128_32,  "parasail_sw_table_diag_sse2_128_32",  "sw",    "diag", "sse2",  "128", "32",  4, 1, 0, 0, 0},
{parasail_sw_table_diag_sse2_128_16,  "parasail_sw_table_diag_sse2_128_16",  "sw",    "diag", "sse2",  "128", "16",  8, 1, 0, 0, 0},
{parasail_sw_table_diag_sse2_128_8,   "parasail_sw_table_diag_sse2_128_8",   "sw",    "diag", "sse2",  "128",  "8", 16, 1, 0, 0, 0},
{parasail_sw_table_diag_sse2_128_sat, "parasail_sw_table_diag_sse2_128_sat", "sw",    "diag", "sse2",  "128", "sat", 16, 1, 0, 0, 0},
#endif
#if HAVE_SSE41
{parasail_sw_table_scan_sse41_128_64, "parasail_sw_table_scan_sse41_128_64", "sw",    "scan", "sse41", "128", "64",  2, 1, 0, 0, 0},
{parasail_sw_table_scan_sse41_128_32, "parasail_sw_table_scan_sse41_128_32", "sw",    "scan", "sse41", "128", "32",  4, 1, 0, 0, 0},
{parasail_sw_table_scan_sse41_128_16, "parasail_sw_table_scan_sse41_128_16", "sw",    "scan", "sse41", "128", "16",  8, 1, 0, 0, 0},
{parasail_sw_table_scan_sse41_128_8,  "parasail_sw_table_scan_sse41_128_8",  "sw",    "scan", "sse41", "128",  "8", 16, 1, 0, 0, 0},
{parasail_sw_table_scan_sse41_128_sat, "parasail_sw_table_scan_sse41_128_sat", "sw",    "scan", "sse41", "128", "sat", 16, 1, 0, 0, 0},
{parasail_sw_table_striped_sse41_128_64, "parasail_sw_table_striped_sse41_128_64", "sw", "striped", "sse41", "128", "64",  2, 1, 0, 0, 0},
{parasail_sw_table_striped_sse41_128_32, "parasail_sw_table_striped_sse41_128_32", "sw", "striped", "sse41", "128", "32",  4, 1, 0, 0, 0},
{parasail_sw_table_striped_sse41_128_16, "parasail_sw_table_striped_sse41_128_16", "sw", "striped", "sse41", "128", "16",  8, 1, 0, 0, 0},
{parasail_sw_table_striped_sse41_128_8, "parasail_sw_table_striped_sse41_128_8", "sw", "striped", "sse41", "128",  "8", 16, 1, 0, 0, 0},
{parasail_sw_table_striped_sse41_128_sat, "parasail_sw_table_striped_sse41_128_sat", "sw", "striped", "sse41", "128", "sat", 16, 1, 0, 0, 0},
{parasail_sw_table_diag_sse41_128_64, "parasail_sw_table_diag_sse41_128_64", "sw",    "diag", "sse41", "128", "64",  2, 1, 0, 0, 0},
{parasail_sw_table_diag_sse41_128_32, "parasail_sw_table_diag_sse41_128_32", "sw",    "diag", "sse41", "128", "32",  4, 1, 0, 0, 0},
{parasail_sw_table_diag_sse41_128_16, "parasail_sw_table_diag_sse41_128_16", "sw",    "diag", "sse41", "128", "16",  8, 1, 0, 0, 0},
{parasail_sw_table_diag_sse41_128_8,  "parasail_sw_table_diag_sse41_128_8",  "sw",    "diag", "sse41", "128",  "8", 16, 1, 0, 0, 0},
{parasail_sw_table_diag_sse41_128_sat, "parasail_sw_table_diag_sse41_128_sat", "sw",    "diag", "sse41", "128", "sat", 16, 1, 0, 0, 0},
{parasail_sw_table_blocked_sse41_128_32, "parasail_sw_table_blocked_sse41_128_32", "sw", "blocked", "sse41", "128", "32",  4, 1, 0, 0, 0},
{parasail_sw_table_blocked_sse41_128_16, "parasail_sw_table_blocked_sse41_128_16", "sw", "blocked", "sse41", "128", "16",  8, 1, 0, 0, 0},
#endif
#if HAVE_AVX2
{parasail_sw_table_scan_avx2_256_64,  "parasail_sw_table_scan_avx2_256_64",  "sw",    "scan", "avx2",  "256", "64",  4, 1, 0, 0, 0},
{parasail_sw_table_scan_avx2_256_32,  "parasail_sw_table_scan_avx2_256_32",  "sw",    "scan", "avx2",  "256", "32",  8, 1, 0, 0, 0},
{parasail_sw_table_scan_avx2_256_16,  "parasail_sw_table_scan_avx2_256_16",  "sw",    "scan", "avx2",  "256", "16", 16, 1, 0, 0, 0},
{parasail_sw_table_scan_avx2_256_8,   "parasail_sw_table_scan_avx2_256_8",   "sw",    "scan", "avx2",  "256",  "8", 32, 1, 0, 0, 0},
{parasail_sw_table_scan_avx2_256_sat, "parasail_sw_table_scan_avx2_256_sat", "sw",    "scan", "avx2",  "256", "sat", 32, 1, 0, 0, 0},
{parasail_sw_table_striped_avx2_256_64, "parasail_sw_table_striped_avx2_256_64", "sw", "striped", "avx2",  "256", "64",  4, 1, 0, 0, 0},
{parasail_sw_table_striped_avx2_256_32, "parasail_sw_table_striped_avx2_256_32", "sw", "striped", "avx2",  "256", "32",  8, 1, 0, 0, 0},
{parasail_sw_table_striped_avx2_256_16, "parasail_sw_table_striped_avx2_256_16", "sw", "striped", "avx2",  "256", "16", 16, 1, 0, 0, 0},
{parasail_sw_table_striped_avx2_256_8, "parasail_sw_table_striped_avx2_256_8", "sw", "striped", "avx2",  "256",  "8", 32, 1, 0, 0, 0},
{parasail_sw_table_striped_avx2_256_sat, "parasail_sw_table_striped_avx2_256_sat", "sw", "striped", "avx2",  "256", "sat", 32, 1, 0, 0, 0},
{parasail_sw_table_diag_avx2_256_64,  "parasail_sw_table_diag_avx2_256_64",  "sw",    "diag", "avx2",  "256", "64",  4, 1, 0, 0, 0},
{parasail_sw_table_diag_avx2_256_32,  "parasail_sw_table_diag_avx2_256_32",  "sw",    "diag", "avx2",  "256", "32",  8, 1, 0, 0, 0},
{parasail_sw_table_diag_avx2_256_16,  "parasail_sw_table_diag_avx2_256_16",  "sw",    "diag", "avx2",  "256", "16", 16, 1, 0, 0, 0},
{parasail_sw_table_diag_avx2_256_8,   "parasail_sw_table_diag_avx2_256_8",   "sw",    "diag", "avx2",  "256",  "8", 32, 1, 0, 0, 0},
{parasail_sw_table_diag_avx2_256_sat, "parasail_sw_table_diag_avx2_256_sat", "sw",    "diag", "avx2",  "256", "sat", 32, 1, 0, 0, 0},
#endif
#if HAVE_KNC
{parasail_sw_table_scan_knc_512_32,   "parasail_sw_table_scan_knc_512_32",   "sw",    "scan", "knc",   "512", "32", 16, 1, 0, 0, 0},
{parasail_sw_table_striped_knc_512_32, "parasail_sw_table_striped_knc_512_32", "sw", "striped", "knc",   "512", "32", 16, 1, 0, 0, 0},
{parasail_sw_table_diag_knc_512_32,   "parasail_sw_table_diag_knc_512_32",   "sw",    "diag", "knc",   "512", "32", 16, 1, 0, 0, 0},
#endif
{parasail_sw_table_scan_64,           "parasail_sw_table_scan_64",           "sw",    "scan", "disp",   "NA", "64", -1, 1, 0, 0, 0},
{parasail_sw_table_scan_32,           "parasail_sw_table_scan_32",           "sw",    "scan", "disp",   "NA", "32", -1, 1, 0, 0, 0},
{parasail_sw_table_scan_16,           "parasail_sw_table_scan_16",           "sw",    "scan", "disp",   "NA", "16", -1, 1, 0, 0, 0},
{parasail_sw_table_scan_8,            "parasail_sw_table_scan_8",            "sw",    "scan", "disp",   "NA",  "8", -1, 1, 0, 0, 0},
{parasail_sw_table_scan_sat,          "parasail_sw_table_scan_sat",          "sw",    "scan", "disp",   "NA", "sat", -1, 1, 0, 0, 0},
{parasail_sw_table_striped_64,        "parasail_sw_table_striped_64",        "sw", "striped", "disp",   "NA", "64", -1, 1, 0, 0, 0},
{parasail_sw_table_striped_32,        "parasail_sw_table_striped_32",        "sw", "striped", "disp",   "NA", "32", -1, 1, 0, 0, 0},
{parasail_sw_table_striped_16,        "parasail_sw_table_striped_16",        "sw", "striped", "disp",   "NA", "16", -1, 1, 0, 0, 0},
{parasail_sw_table_striped_8,         "parasail_sw_table_striped_8",         "sw", "striped", "disp",   "NA",  "8", -1, 1, 0, 0, 0},
{parasail_sw_table_striped_sat,       "parasail_sw_table_striped_sat",       "sw", "striped", "disp",   "NA", "sat", -1, 1, 0, 0, 0},
{parasail_sw_table_diag_64,           "parasail_sw_table_diag_64",           "sw",    "diag", "disp",   "NA", "64", -1, 1, 0, 0, 0},
{parasail_sw_table_diag_32,           "parasail_sw_table_diag_32",           "sw",    "diag", "disp",   "NA", "32", -1, 1, 0, 0, 0},
{parasail_sw_table_diag_16,           "parasail_sw_table_diag_16",           "sw",    "diag", "disp",   "NA", "16", -1, 1, 0, 0, 0},
{parasail_sw_table_diag_8,            "parasail_sw_table_diag_8",            "sw",    "diag", "disp",   "NA",  "8", -1, 1, 0, 0, 0},
{parasail_sw_table_diag_sat,          "parasail_sw_table_diag_sat",          "sw",    "diag", "disp",   "NA", "sat", -1, 1, 0, 0, 0},
{parasail_nw_stats_table,             "parasail_nw_stats_table",             "nw_stats",    "orig", "NA",     "32", "32",  1, 1, 0, 1, 1},
{parasail_nw_stats_table_scan,        "parasail_nw_stats_table_scan",        "nw_stats",    "scan", "NA",     "32", "32",  1, 1, 0, 1, 0},
#if HAVE_SSE2
{parasail_nw_stats_table_scan_sse2_128_64, "parasail_nw_stats_table_scan_sse2_128_64", "nw_stats",    "scan", "sse2",  "128", "64",  2, 1, 0, 1, 0},
{parasail_nw_stats_table_scan_sse2_128_32, "parasail_nw_stats_table_scan_sse2_128_32", "nw_stats",    "scan", "sse2",  "128", "32",  4, 1, 0, 1, 0},
{parasail_nw_stats_table_scan_sse2_128_16, "parasail_nw_stats_table_scan_sse2_128_16", "nw_stats",    "scan", "sse2",  "128", "16",  8, 1, 0, 1, 0},
{parasail_nw_stats_table_scan_sse2_128_8, "parasail_nw_stats_table_scan_sse2_128_8", "nw_stats",    "scan", "sse2",  "128",  "8", 16, 1, 0, 1, 0},
{parasail_nw_stats_table_scan_sse2_128_sat, "parasail_nw_stats_table_scan_sse2_128_sat", "nw_stats",    "scan", "sse2",  "128", "sat", 16, 1, 0, 1, 0},
{parasail_nw_stats_table_striped_sse2_128_64, "parasail_nw_stats_table_striped_sse2_128_64", "nw_stats", "striped", "sse2",  "128", "64",  2, 1, 0, 1, 0},
{parasail_nw_stats_table_striped_sse2_128_32, "parasail_nw_stats_table_striped_sse2_128_32", "nw_stats", "striped", "sse2",  "128", "32",  4, 1, 0, 1, 0},
{parasail_nw_stats_table_striped_sse2_128_16, "parasail_nw_stats_table_striped_sse2_128_16", "nw_stats", "striped", "sse2",  "128", "16",  8, 1, 0, 1, 0},
{parasail_nw_stats_table_striped_sse2_128_8, "parasail_nw_stats_table_striped_sse2_128_8", "nw_stats", "striped", "sse2",  "128",  "8", 16, 1, 0, 1, 0},
{parasail_nw_stats_table_striped_sse2_128_sat, "parasail_nw_stats_table_striped_sse2_128_sat", "nw_stats", "striped", "sse2",  "128", "sat", 16, 1, 0, 1, 0},
{parasail_nw_stats_table_diag_sse2_128_64, "parasail_nw_stats_table_diag_sse2_128_64", "nw_stats",    "diag", "sse2",  "128", "64",  2, 1, 0, 1, 0},
{parasail_nw_stats_table_diag_sse2_128_32, "parasail_nw_stats_table_diag_sse2_128_32", "nw_stats",    "diag", "sse2",  "128", "32",  4, 1, 0, 1, 0},
{parasail_nw_stats_table_diag_sse2_128_16, "parasail_nw_stats_table_diag_sse2_128_16", "nw_stats",    "diag", "sse2",  "128", "16",  8, 1, 0, 1, 0},
{parasail_nw_stats_table_diag_sse2_128_8, "parasail_nw_stats_table_diag_sse2_128_8", "nw_stats",    "diag", "sse2",  "128",  "8", 16, 1, 0, 1, 0},
{parasail_nw_stats_table_diag_sse2_128_sat, "parasail_nw_stats_table_diag_sse2_128_sat", "nw_stats",    "diag", "sse2",  "128", "sat", 16, 1, 0, 1, 0},
#endif
#if HAVE_SSE41
{parasail_nw_stats_table_scan_sse41_128_64, "parasail_nw_stats_table_scan_sse41_128_64", "nw_stats",    "scan", "sse41", "128", "64",  2, 1, 0, 1, 0},
{parasail_nw_stats_table_scan_sse41_128_32, "parasail_nw_stats_table_scan_sse41_128_32", "nw_stats",    "scan", "sse41", "128", "32",  4, 1, 0, 1, 0},
{parasail_nw_stats_table_scan_sse41_128_16, "parasail_nw_stats_table_scan_sse41_128_16", "nw_stats",    "scan", "sse41", "128", "16",  8, 1, 0, 1, 0},
{parasail_nw_stats_table_scan_sse41_128_8, "parasail_nw_stats_table_scan_sse41_128_8", "nw_stats",    "scan", "sse41", "128",  "8", 16, 1, 0, 1, 0},
{parasail_nw_stats_table_scan_sse41_128_sat, "parasail_nw_stats_table_scan_sse41_128_sat", "nw_stats",    "scan", "sse41", "128", "sat", 16, 1, 0, 1, 0},
{parasail_nw_stats_table_striped_sse41_128_64, "parasail_nw_stats_table_striped_sse41_128_64", "nw_stats", "striped", "sse41", "128", "64",  2, 1, 0, 1, 0},
{parasail_nw_stats_table_striped_sse41_128_32, "parasail_nw_stats_table_striped_sse41_128_32", "nw_stats", "striped", "sse41", "128", "32",  4, 1, 0, 1, 0},
{parasail_nw_stats_table_striped_sse41_128_16, "parasail_nw_stats_table_striped_sse41_128_16", "nw_stats", "striped", "sse41", "128", "16",  8, 1, 0, 1, 0},
{parasail_nw_stats_table_striped_sse41_128_8, "parasail_nw_stats_table_striped_sse41_128_8", "nw_stats", "striped", "sse41", "128",  "8", 16, 1, 0, 1, 0},
{parasail_nw_stats_table_striped_sse41_128_sat, "parasail_nw_stats_table_striped_sse41_128_sat", "nw_stats", "striped", "sse41", "128", "sat", 16, 1, 0, 1, 0},
{parasail_nw_stats_table_diag_sse41_128_64, "parasail_nw_stats_table_diag_sse41_128_64", "nw_stats",    "diag", "sse41", "128", "64",  2, 1, 0, 1, 0},
{parasail_nw_stats_table_diag_sse41_128_32, "parasail_nw_stats_table_diag_sse41_128_32", "nw_stats",    "diag", "sse41", "128", "32",  4, 1, 0, 1, 0},
{parasail_nw_stats_table_diag_sse41_128_16, "parasail_nw_stats_table_diag_sse41_128_16", "nw_stats",    "diag", "sse41", "128", "16",  8, 1, 0, 1, 0},
{parasail_nw_stats_table_diag_sse41_128_8, "parasail_nw_stats_table_diag_sse41_128_8", "nw_stats",    "diag", "sse41", "128",  "8", 16, 1, 0, 1, 0},
{parasail_nw_stats_table_diag_sse41_128_sat, "parasail_nw_stats_table_diag_sse41_128_sat", "nw_stats",    "diag", "sse41", "128", "sat", 16, 1, 0, 1, 0},
#endif
#if HAVE_AVX2
{parasail_nw_stats_table_scan_avx2_256_64, "parasail_nw_stats_table_scan_avx2_256_64", "nw_stats",    "scan", "avx2",  "256", "64",  4, 1, 0, 1, 0},
{parasail_nw_stats_table_scan_avx2_256_32, "parasail_nw_stats_table_scan_avx2_256_32", "nw_stats",    "scan", "avx2",  "256", "32",  8, 1, 0, 1, 0},
{parasail_nw_stats_table_scan_avx2_256_16, "parasail_nw_stats_table_scan_avx2_256_16", "nw_stats",    "scan", "avx2",  "256", "16", 16, 1, 0, 1, 0},
{parasail_nw_stats_table_scan_avx2_256_8, "parasail_nw_stats_table_scan_avx2_256_8", "nw_stats",    "scan", "avx2",  "256",  "8", 32, 1, 0, 1, 0},
{parasail_nw_stats_table_scan_avx2_256_sat, "parasail_nw_stats_table_scan_avx2_256_sat", "nw_stats",    "scan", "avx2",  "256", "sat", 32, 1, 0, 1, 0},
{parasail_nw_stats_table_striped_avx2_256_64, "parasail_nw_stats_table_striped_avx2_256_64", "nw_stats", "striped", "avx2",  "256", "64",  4, 1, 0, 1, 0},
{parasail_nw_stats_table_striped_avx2_256_32, "parasail_nw_stats_table_striped_avx2_256_32", "nw_stats", "striped", "avx2",  "256", "32",  8, 1, 0, 1, 0},
{parasail_nw_stats_table_striped_avx2_256_16, "parasail_nw_stats_table_striped_avx2_256_16", "nw_stats", "striped", "avx2",  "256", "16", 16, 1, 0, 1, 0},
{parasail_nw_stats_table_striped_avx2_256_8, "parasail_nw_stats_table_striped_avx2_256_8", "nw_stats", "striped", "avx2",  "256",  "8", 32, 1, 0, 1, 0},
{parasail_nw_stats_table_striped_avx2_256_sat, "parasail_nw_stats_table_striped_avx2_256_sat", "nw_stats", "striped", "avx2",  "256", "sat", 32, 1, 0, 1, 0},
{parasail_nw_stats_table_diag_avx2_256_64, "parasail_nw_stats_table_diag_avx2_256_64", "nw_stats",    "diag", "avx2",  "256", "64",  4, 1, 0, 1, 0},
{parasail_nw_stats_table_diag_avx2_256_32, "parasail_nw_stats_table_diag_avx2_256_32", "nw_stats",    "diag", "avx2",  "256", "32",  8, 1, 0, 1, 0},
{parasail_nw_stats_table_diag_avx2_256_16, "parasail_nw_stats_table_diag_avx2_256_16", "nw_stats",    "diag", "avx2",  "256", "16", 16, 1, 0, 1, 0},
{parasail_nw_stats_table_diag_avx2_256_8, "parasail_nw_stats_table_diag_avx2_256_8", "nw_stats",    "diag", "avx2",  "256",  "8", 32, 1, 0, 1, 0},
{parasail_nw_stats_table_diag_avx2_256_sat, "parasail_nw_stats_table_diag_avx2_256_sat", "nw_stats",    "diag", "avx2",  "256", "sat", 32, 1, 0, 1, 0},
#endif
#if HAVE_KNC
{parasail_nw_stats_table_scan_knc_512_32, "parasail_nw_stats_table_scan_knc_512_32", "nw_stats",    "scan", "knc",   "512", "32", 16, 1, 0, 1, 0},
{parasail_nw_stats_table_striped_knc_512_32, "parasail_nw_stats_table_striped_knc_512_32", "nw_stats", "striped", "knc",   "512", "32", 16, 1, 0, 1, 0},
{parasail_nw_stats_table_diag_knc_512_32, "parasail_nw_stats_table_diag_knc_512_32", "nw_stats",    "diag", "knc",   "512", "32", 16, 1, 0, 1, 0},
#endif
{parasail_nw_stats_table_scan_64,     "parasail_nw_stats_table_scan_64",     "nw_stats",    "scan", "disp",   "NA", "64", -1, 1, 0, 1, 0},
{parasail_nw_stats_table_scan_32,     "parasail_nw_stats_table_scan_32",     "nw_stats",    "scan", "disp",   "NA", "32", -1, 1, 0, 1, 0},
{parasail_nw_stats_table_scan_16,     "parasail_nw_stats_table_scan_16",     "nw_stats",    "scan", "disp",   "NA", "16", -1, 1, 0, 1, 0},
{parasail_nw_stats_table_scan_8,      "parasail_nw_stats_table_scan_8",      "nw_stats",    "scan", "disp",   "NA",  "8", -1, 1, 0, 1, 0},
{parasail_nw_stats_table_scan_sat,    "parasail_nw_stats_table_scan_sat",    "nw_stats",    "scan", "disp",   "NA", "sat", -1, 1, 0, 1, 0},
{parasail_nw_stats_table_striped_64,  "parasail_nw_stats_table_striped_64",  "nw_stats", "striped", "disp",   "NA", "64", -1, 1, 0, 1, 0},
{parasail_nw_stats_table_striped_32,  "parasail_nw_stats_table_striped_32",  "nw_stats", "striped", "disp",   "NA", "32", -1, 1, 0, 1, 0},
{parasail_nw_stats_table_striped_16,  "parasail_nw_stats_table_striped_16",  "nw_stats", "striped", "disp",   "NA", "16", -1, 1, 0, 1, 0},
{parasail_nw_stats_table_striped_8,   "parasail_nw_stats_table_striped_8",   "nw_stats", "striped", "disp",   "NA",  "8", -1, 1, 0, 1, 0},
{parasail_nw_stats_table_striped_sat, "parasail_nw_stats_table_striped_sat", "nw_stats", "striped", "disp",   "NA", "sat", -1, 1, 0, 1, 0},
{parasail_nw_stats_table_diag_64,     "parasail_nw_stats_table_diag_64",     "nw_stats",    "diag", "disp",   "NA", "64", -1, 1, 0, 1, 0},
{parasail_nw_stats_table_diag_32,     "parasail_nw_stats_table_diag_32",     "nw_stats",    "diag", "disp",   "NA", "32", -1, 1, 0, 1, 0},
{parasail_nw_stats_table_diag_16,     "parasail_nw_stats_table_diag_16",     "nw_stats",    "diag", "disp",   "NA", "16", -1, 1, 0, 1, 0},
{parasail_nw_stats_table_diag_8,      "parasail_nw_stats_table_diag_8",      "nw_stats",    "diag", "disp",   "NA",  "8", -1, 1, 0, 1, 0},
{parasail_nw_stats_table_diag_sat,    "parasail_nw_stats_table_diag_sat",    "nw_stats",    "diag", "disp",   "NA", "sat", -1, 1, 0, 1, 0},
{parasail_sg_stats_table,             "parasail_sg_stats_table",             "sg_stats",    "orig", "NA",     "32", "32",  1, 1, 0, 1, 1},
{parasail_sg_stats_table_scan,        "parasail_sg_stats_table_scan",        "sg_stats",    "scan", "NA",     "32", "32",  1, 1, 0, 1, 0},
#if HAVE_SSE2
{parasail_sg_stats_table_scan_sse2_128_64, "parasail_sg_stats_table_scan_sse2_128_64", "sg_stats",    "scan", "sse2",  "128", "64",  2, 1, 0, 1, 0},
{parasail_sg_stats_table_scan_sse2_128_32, "parasail_sg_stats_table_scan_sse2_128_32", "sg_stats",    "scan", "sse2",  "128", "32",  4, 1, 0, 1, 0},
{parasail_sg_stats_table_scan_sse2_128_16, "parasail_sg_stats_table_scan_sse2_128_16", "sg_stats",    "scan", "sse2",  "128", "16",  8, 1, 0, 1, 0},
{parasail_sg_stats_table_scan_sse2_128_8, "parasail_sg_stats_table_scan_sse2_128_8", "sg_stats",    "scan", "sse2",  "128",  "8", 16, 1, 0, 1, 0},
{parasail_sg_stats_table_scan_sse2_128_sat, "parasail_sg_stats_table_scan_sse2_128_sat", "sg_stats",    "scan", "sse2",  "128", "sat", 16, 1, 0, 1, 0},
{parasail_sg_stats_table_striped_sse2_128_64, "parasail_sg_stats_table_striped_sse2_128_64", "sg_stats", "striped", "sse2",  "128", "64",  2, 1, 0, 1, 0},
{parasail_sg_stats_table_striped_sse2_128_32, "parasail_sg_stats_table_striped_sse2_128_32", "sg_stats", "striped", "sse2",  "128", "32",  4, 1, 0, 1, 0},
{parasail_sg_stats_table_striped_sse2_128_16, "parasail_sg_stats_table_striped_sse2_128_16", "sg_stats", "striped", "sse2",  "128", "16",  8, 1, 0, 1, 0},
{parasail_sg_stats_table_striped_sse2_128_8, "parasail_sg_stats_table_striped_sse2_128_8", "sg_stats", "striped", "sse2",  "128",  "8", 16, 1, 0, 1, 0},
{parasail_sg_stats_table_striped_sse2_128_sat, "parasail_sg_stats_table_striped_sse2_128_sat", "sg_stats", "striped", "sse2",  "128", "sat", 16, 1, 0, 1, 0},
{parasail_sg_stats_table_diag_sse2_128_64, "parasail_sg_stats_table_diag_sse2_128_64", "sg_stats",    "diag", "sse2",  "128", "64",  2, 1, 0, 1, 0},
{parasail_sg_stats_table_diag_sse2_128_32, "parasail_sg_stats_table_diag_sse2_128_32", "sg_stats",    "diag", "sse2",  "128", "32",  4, 1, 0, 1, 0},
{parasail_sg_stats_table_diag_sse2_128_16, "parasail_sg_stats_table_diag_sse2_128_16", "sg_stats",    "diag", "sse2",  "128", "16",  8, 1, 0, 1, 0},
{parasail_sg_stats_table_diag_sse2_128_8, "parasail_sg_stats_table_diag_sse2_128_8", "sg_stats",    "diag", "sse2",  "128",  "8", 16, 1, 0, 1, 0},
{parasail_sg_stats_table_diag_sse2_128_sat, "parasail_sg_stats_table_diag_sse2_128_sat", "sg_stats",    "diag", "sse2",  "128", "sat", 16, 1, 0, 1, 0},
#endif
#if HAVE_SSE41
{parasail_sg_stats_table_scan_sse41_128_64, "parasail_sg_stats_table_scan_sse41_128_64", "sg_stats",    "scan", "sse41", "128", "64",  2, 1, 0, 1, 0},
{parasail_sg_stats_table_scan_sse41_128_32, "parasail_sg_stats_table_scan_sse41_128_32", "sg_stats",    "scan", "sse41", "128", "32",  4, 1, 0, 1, 0},
{parasail_sg_stats_table_scan_sse41_128_16, "parasail_sg_stats_table_scan_sse41_128_16", "sg_stats",    "scan", "sse41", "128", "16",  8, 1, 0, 1, 0},
{parasail_sg_stats_table_scan_sse41_128_8, "parasail_sg_stats_table_scan_sse41_128_8", "sg_stats",    "scan", "sse41", "128",  "8", 16, 1, 0, 1, 0},
{parasail_sg_stats_table_scan_sse41_128_sat, "parasail_sg_stats_table_scan_sse41_128_sat", "sg_stats",    "scan", "sse41", "128", "sat", 16, 1, 0, 1, 0},
{parasail_sg_stats_table_striped_sse41_128_64, "parasail_sg_stats_table_striped_sse41_128_64", "sg_stats", "striped", "sse41", "128", "64",  2, 1, 0, 1, 0},
{parasail_sg_stats_table_striped_sse41_128_32, "parasail_sg_stats_table_striped_sse41_128_32", "sg_stats", "striped", "sse41", "128", "32",  4, 1, 0, 1, 0},
{parasail_sg_stats_table_striped_sse41_128_16, "parasail_sg_stats_table_striped_sse41_128_16", "sg_stats", "striped", "sse41", "128", "16",  8, 1, 0, 1, 0},
{parasail_sg_stats_table_striped_sse41_128_8, "parasail_sg_stats_table_striped_sse41_128_8", "sg_stats", "striped", "sse41", "128",  "8", 16, 1, 0, 1, 0},
{parasail_sg_stats_table_striped_sse41_128_sat, "parasail_sg_stats_table_striped_sse41_128_sat", "sg_stats", "striped", "sse41", "128", "sat", 16, 1, 0, 1, 0},
{parasail_sg_stats_table_diag_sse41_128_64, "parasail_sg_stats_table_diag_sse41_128_64", "sg_stats",    "diag", "sse41", "128", "64",  2, 1, 0, 1, 0},
{parasail_sg_stats_table_diag_sse41_128_32, "parasail_sg_stats_table_diag_sse41_128_32", "sg_stats",    "diag", "sse41", "128", "32",  4, 1, 0, 1, 0},
{parasail_sg_stats_table_diag_sse41_128_16, "parasail_sg_stats_table_diag_sse41_128_16", "sg_stats",    "diag", "sse41", "128", "16",  8, 1, 0, 1, 0},
{parasail_sg_stats_table_diag_sse41_128_8, "parasail_sg_stats_table_diag_sse41_128_8", "sg_stats",    "diag", "sse41", "128",  "8", 16, 1, 0, 1, 0},
{parasail_sg_stats_table_diag_sse41_128_sat, "parasail_sg_stats_table_diag_sse41_128_sat", "sg_stats",    "diag", "sse41", "128", "sat", 16, 1, 0, 1, 0},
#endif
#if HAVE_AVX2
{parasail_sg_stats_table_scan_avx2_256_64, "parasail_sg_stats_table_scan_avx2_256_64", "sg_stats",    "scan", "avx2",  "256", "64",  4, 1, 0, 1, 0},
{parasail_sg_stats_table_scan_avx2_256_32, "parasail_sg_stats_table_scan_avx2_256_32", "sg_stats",    "scan", "avx2",  "256", "32",  8, 1, 0, 1, 0},
{parasail_sg_stats_table_scan_avx2_256_16, "parasail_sg_stats_table_scan_avx2_256_16", "sg_stats",    "scan", "avx2",  "256", "16", 16, 1, 0, 1, 0},
{parasail_sg_stats_table_scan_avx2_256_8, "parasail_sg_stats_table_scan_avx2_256_8", "sg_stats",    "scan", "avx2",  "256",  "8", 32, 1, 0, 1, 0},
{parasail_sg_stats_table_scan_avx2_256_sat, "parasail_sg_stats_table_scan_avx2_256_sat", "sg_stats",    "scan", "avx2",  "256", "sat", 32, 1, 0, 1, 0},
{parasail_sg_stats_table_striped_avx2_256_64, "parasail_sg_stats_table_striped_avx2_256_64", "sg_stats", "striped", "avx2",  "256", "64",  4, 1, 0, 1, 0},
{parasail_sg_stats_table_striped_avx2_256_32, "parasail_sg_stats_table_striped_avx2_256_32", "sg_stats", "striped", "avx2",  "256", "32",  8, 1, 0, 1, 0},
{parasail_sg_stats_table_striped_avx2_256_16, "parasail_sg_stats_table_striped_avx2_256_16", "sg_stats", "striped", "avx2",  "256", "16", 16, 1, 0, 1, 0},
{parasail_sg_stats_table_striped_avx2_256_8, "parasail_sg_stats_table_striped_avx2_256_8", "sg_stats", "striped", "avx2",  "256",  "8", 32, 1, 0, 1, 0},
{parasail_sg_stats_table_striped_avx2_256_sat, "parasail_sg_stats_table_striped_avx2_256_sat", "sg_stats", "striped", "avx2",  "256", "sat", 32, 1, 0, 1, 0},
{parasail_sg_stats_table_diag_avx2_256_64, "parasail_sg_stats_table_diag_avx2_256_64", "sg_stats",    "diag", "avx2",  "256", "64",  4, 1, 0, 1, 0},
{parasail_sg_stats_table_diag_avx2_256_32, "parasail_sg_stats_table_diag_avx2_256_32", "sg_stats",    "diag", "avx2",  "256", "32",  8, 1, 0, 1, 0},
{parasail_sg_stats_table_diag_avx2_256_16, "parasail_sg_stats_table_diag_avx2_256_16", "sg_stats",    "diag", "avx2",  "256", "16", 16, 1, 0, 1, 0},
{parasail_sg_stats_table_diag_avx2_256_8, "parasail_sg_stats_table_diag_avx2_256_8", "sg_stats",    "diag", "avx2",  "256",  "8", 32, 1, 0, 1, 0},
{parasail_sg_stats_table_diag_avx2_256_sat, "parasail_sg_stats_table_diag_avx2_256_sat", "sg_stats",    "diag", "avx2",  "256", "sat", 32, 1, 0, 1, 0},
#endif
#if HAVE_KNC
{parasail_sg_stats_table_scan_knc_512_32, "parasail_sg_stats_table_scan_knc_512_32", "sg_stats",    "scan", "knc",   "512", "32", 16, 1, 0, 1, 0},
{parasail_sg_stats_table_striped_knc_512_32, "parasail_sg_stats_table_striped_knc_512_32", "sg_stats", "striped", "knc",   "512", "32", 16, 1, 0, 1, 0},
{parasail_sg_stats_table_diag_knc_512_32, "parasail_sg_stats_table_diag_knc_512_32", "sg_stats",    "diag", "knc",   "512", "32", 16, 1, 0, 1, 0},
#endif
{parasail_sg_stats_table_scan_64,     "parasail_sg_stats_table_scan_64",     "sg_stats",    "scan", "disp",   "NA", "64", -1, 1, 0, 1, 0},
{parasail_sg_stats_table_scan_32,     "parasail_sg_stats_table_scan_32",     "sg_stats",    "scan", "disp",   "NA", "32", -1, 1, 0, 1, 0},
{parasail_sg_stats_table_scan_16,     "parasail_sg_stats_table_scan_16",     "sg_stats",    "scan", "disp",   "NA", "16", -1, 1, 0, 1, 0},
{parasail_sg_stats_table_scan_8,      "parasail_sg_stats_table_scan_8",      "sg_stats",    "scan", "disp",   "NA",  "8", -1, 1, 0, 1, 0},
{parasail_sg_stats_table_scan_sat,    "parasail_sg_stats_table_scan_sat",    "sg_stats",    "scan", "disp",   "NA", "sat", -1, 1, 0, 1, 0},
{parasail_sg_stats_table_striped_64,  "parasail_sg_stats_table_striped_64",  "sg_stats", "striped", "disp",   "NA", "64", -1, 1, 0, 1, 0},
{parasail_sg_stats_table_striped_32,  "parasail_sg_stats_table_striped_32",  "sg_stats", "striped", "disp",   "NA", "32", -1, 1, 0, 1, 0},
{parasail_sg_stats_table_striped_16,  "parasail_sg_stats_table_striped_16",  "sg_stats", "striped", "disp",   "NA", "16", -1, 1, 0, 1, 0},
{parasail_sg_stats_table_striped_8,   "parasail_sg_stats_table_striped_8",   "sg_stats", "striped", "disp",   "NA",  "8", -1, 1, 0, 1, 0},
{parasail_sg_stats_table_striped_sat, "parasail_sg_stats_table_striped_sat", "sg_stats", "striped", "disp",   "NA", "sat", -1, 1, 0, 1, 0},
{parasail_sg_stats_table_diag_64,     "parasail_sg_stats_table_diag_64",     "sg_stats",    "diag", "disp",   "NA", "64", -1, 1, 0, 1, 0},
{parasail_sg_stats_table_diag_32,     "parasail_sg_stats_table_diag_32",     "sg_stats",    "diag", "disp",   "NA", "32", -1, 1, 0, 1, 0},
{parasail_sg_stats_table_diag_16,     "parasail_sg_stats_table_diag_16",     "sg_stats",    "diag", "disp",   "NA", "16", -1, 1, 0, 1, 0},
{parasail_sg_stats_table_diag_8,      "parasail_sg_stats_table_diag_8",      "sg_stats",    "diag", "disp",   "NA",  "8", -1, 1, 0, 1, 0},
{parasail_sg_stats_table_diag_sat,    "parasail_sg_stats_table_diag_sat",    "sg_stats",    "diag", "disp",   "NA", "sat", -1, 1, 0, 1, 0},
{parasail_sw_stats_table,             "parasail_sw_stats_table",             "sw_stats",    "orig", "NA",     "32", "32",  1, 1, 0, 1, 1},
{parasail_sw_stats_table_scan,        "parasail_sw_stats_table_scan",        "sw_stats",    "scan", "NA",     "32", "32",  1, 1, 0, 1, 0},
#if HAVE_SSE2
{parasail_sw_stats_table_scan_sse2_128_64, "parasail_sw_stats_table_scan_sse2_128_64", "sw_stats",    "scan", "sse2",  "128", "64",  2, 1, 0, 1, 0},
{parasail_sw_stats_table_scan_sse2_128_32, "parasail_sw_stats_table_scan_sse2_128_32", "sw_stats",    "scan", "sse2",  "128", "32",  4, 1, 0, 1, 0},
{parasail_sw_stats_table_scan_sse2_128_16, "parasail_sw_stats_table_scan_sse2_128_16", "sw_stats",    "scan", "sse2",  "128", "16",  8, 1, 0, 1, 0},
{parasail_sw_stats_table_scan_sse2_128_8, "parasail_sw_stats_table_scan_sse2_128_8", "sw_stats",    "scan", "sse2",  "128",  "8", 16, 1, 0, 1, 0},
{parasail_sw_stats_table_scan_sse2_128_sat, "parasail_sw_stats_table_scan_sse2_128_sat", "sw_stats",    "scan", "sse2",  "128", "sat", 16, 1, 0, 1, 0},
{parasail_sw_stats_table_striped_sse2_128_64, "parasail_sw_stats_table_striped_sse2_128_64", "sw_stats", "striped", "sse2",  "128", "64",  2, 1, 0, 1, 0},
{parasail_sw_stats_table_striped_sse2_128_32, "parasail_sw_stats_table_striped_sse2_128_32", "sw_stats", "striped", "sse2",  "128", "32",  4, 1, 0, 1, 0},
{parasail_sw_stats_table_striped_sse2_128_16, "parasail_sw_stats_table_striped_sse2_128_16", "sw_stats", "striped", "sse2",  "128", "16",  8, 1, 0, 1, 0},
{parasail_sw_stats_table_striped_sse2_128_8, "parasail_sw_stats_table_striped_sse2_128_8", "sw_stats", "striped", "sse2",  "128",  "8", 16, 1, 0, 1, 0},
{parasail_sw_stats_table_striped_sse2_128_sat, "parasail_sw_stats_table_striped_sse2_128_sat", "sw_stats", "striped", "sse2",  "128", "sat", 16, 1, 0, 1, 0},
{parasail_sw_stats_table_diag_sse2_128_64, "parasail_sw_stats_table_diag_sse2_128_64", "sw_stats",    "diag", "sse2",  "128", "64",  2, 1, 0, 1, 0},
{parasail_sw_stats_table_diag_sse2_128_32, "parasail_sw_stats_table_diag_sse2_128_32", "sw_stats",    "diag", "sse2",  "128", "32",  4, 1, 0, 1, 0},
{parasail_sw_stats_table_diag_sse2_128_16, "parasail_sw_stats_table_diag_sse2_128_16", "sw_stats",    "diag", "sse2",  "128", "16",  8, 1, 0, 1, 0},
{parasail_sw_stats_table_diag_sse2_128_8, "parasail_sw_stats_table_diag_sse2_128_8", "sw_stats",    "diag", "sse2",  "128",  "8", 16, 1, 0, 1, 0},
{parasail_sw_stats_table_diag_sse2_128_sat, "parasail_sw_stats_table_diag_sse2_128_sat", "sw_stats",    "diag", "sse2",  "128", "sat", 16, 1, 0, 1, 0},
#endif
#if HAVE_SSE41
{parasail_sw_stats_table_scan_sse41_128_64, "parasail_sw_stats_table_scan_sse41_128_64", "sw_stats",    "scan", "sse41", "128", "64",  2, 1, 0, 1, 0},
{parasail_sw_stats_table_scan_sse41_128_32, "parasail_sw_stats_table_scan_sse41_128_32", "sw_stats",    "scan", "sse41", "128", "32",  4, 1, 0, 1, 0},
{parasail_sw_stats_table_scan_sse41_128_16, "parasail_sw_stats_table_scan_sse41_128_16", "sw_stats",    "scan", "sse41", "128", "16",  8, 1, 0, 1, 0},
{parasail_sw_stats_table_scan_sse41_128_8, "parasail_sw_stats_table_scan_sse41_128_8", "sw_stats",    "scan", "sse41", "128",  "8", 16, 1, 0, 1, 0},
{parasail_sw_stats_table_scan_sse41_128_sat, "parasail_sw_stats_table_scan_sse41_128_sat", "sw_stats",    "scan", "sse41", "128", "sat", 16, 1, 0, 1, 0},
{parasail_sw_stats_table_striped_sse41_128_64, "parasail_sw_stats_table_striped_sse41_128_64", "sw_stats", "striped", "sse41", "128", "64",  2, 1, 0, 1, 0},
{parasail_sw_stats_table_striped_sse41_128_32, "parasail_sw_stats_table_striped_sse41_128_32", "sw_stats", "striped", "sse41", "128", "32",  4, 1, 0, 1, 0},
{parasail_sw_stats_table_striped_sse41_128_16, "parasail_sw_stats_table_striped_sse41_128_16", "sw_stats", "striped", "sse41", "128", "16",  8, 1, 0, 1, 0},
{parasail_sw_stats_table_striped_sse41_128_8, "parasail_sw_stats_table_striped_sse41_128_8", "sw_stats", "striped", "sse41", "128",  "8", 16, 1, 0, 1, 0},
{parasail_sw_stats_table_striped_sse41_128_sat, "parasail_sw_stats_table_striped_sse41_128_sat", "sw_stats", "striped", "sse41", "128", "sat", 16, 1, 0, 1, 0},
{parasail_sw_stats_table_diag_sse41_128_64, "parasail_sw_stats_table_diag_sse41_128_64", "sw_stats",    "diag", "sse41", "128", "64",  2, 1, 0, 1, 0},
{parasail_sw_stats_table_diag_sse41_128_32, "parasail_sw_stats_table_diag_sse41_128_32", "sw_stats",    "diag", "sse41", "128", "32",  4, 1, 0, 1, 0},
{parasail_sw_stats_table_diag_sse41_128_16, "parasail_sw_stats_table_diag_sse41_128_16", "sw_stats",    "diag", "sse41", "128", "16",  8, 1, 0, 1, 0},
{parasail_sw_stats_table_diag_sse41_128_8, "parasail_sw_stats_table_diag_sse41_128_8", "sw_stats",    "diag", "sse41", "128",  "8", 16, 1, 0, 1, 0},
{parasail_sw_stats_table_diag_sse41_128_sat, "parasail_sw_stats_table_diag_sse41_128_sat", "sw_stats",    "diag", "sse41", "128", "sat", 16, 1, 0, 1, 0},
#endif
#if HAVE_AVX2
{parasail_sw_stats_table_scan_avx2_256_64, "parasail_sw_stats_table_scan_avx2_256_64", "sw_stats",    "scan", "avx2",  "256", "64",  4, 1, 0, 1, 0},
{parasail_sw_stats_table_scan_avx2_256_32, "parasail_sw_stats_table_scan_avx2_256_32", "sw_stats",    "scan", "avx2",  "256", "32",  8, 1, 0, 1, 0},
{parasail_sw_stats_table_scan_avx2_256_16, "parasail_sw_stats_table_scan_avx2_256_16", "sw_stats",    "scan", "avx2",  "256", "16", 16, 1, 0, 1, 0},
{parasail_sw_stats_table_scan_avx2_256_8, "parasail_sw_stats_table_scan_avx2_256_8", "sw_stats",    "scan", "avx2",  "256",  "8", 32, 1, 0, 1, 0},
{parasail_sw_stats_table_scan_avx2_256_sat, "parasail_sw_stats_table_scan_avx2_256_sat", "sw_stats",    "scan", "avx2",  "256", "sat", 32, 1, 0, 1, 0},
{parasail_sw_stats_table_striped_avx2_256_64, "parasail_sw_stats_table_striped_avx2_256_64", "sw_stats", "striped", "avx2",  "256", "64",  4, 1, 0, 1, 0},
{parasail_sw_stats_table_striped_avx2_256_32, "parasail_sw_stats_table_striped_avx2_256_32", "sw_stats", "striped", "avx2",  "256", "32",  8, 1, 0, 1, 0},
{parasail_sw_stats_table_striped_avx2_256_16, "parasail_sw_stats_table_striped_avx2_256_16", "sw_stats", "striped", "avx2",  "256", "16", 16, 1, 0, 1, 0},
{parasail_sw_stats_table_striped_avx2_256_8, "parasail_sw_stats_table_striped_avx2_256_8", "sw_stats", "striped", "avx2",  "256",  "8", 32, 1, 0, 1, 0},
{parasail_sw_stats_table_striped_avx2_256_sat, "parasail_sw_stats_table_striped_avx2_256_sat", "sw_stats", "striped", "avx2",  "256", "sat", 32, 1, 0, 1, 0},
{parasail_sw_stats_table_diag_avx2_256_64, "parasail_sw_stats_table_diag_avx2_256_64", "sw_stats",    "diag", "avx2",  "256", "64",  4, 1, 0, 1, 0},
{parasail_sw_stats_table_diag_avx2_256_32, "parasail_sw_stats_table_diag_avx2_256_32", "sw_stats",    "diag", "avx2",  "256", "32",  8, 1, 0, 1, 0},
{parasail_sw_stats_table_diag_avx2_256_16, "parasail_sw_stats_table_diag_avx2_256_16", "sw_stats",    "diag", "avx2",  "256", "16", 16, 1, 0, 1, 0},
{parasail_sw_stats_table_diag_avx2_256_8, "parasail_sw_stats_table_diag_avx2_256_8", "sw_stats",    "diag", "avx2",  "256",  "8", 32, 1, 0, 1, 0},
{parasail_sw_stats_table_diag_avx2_256_sat, "parasail_sw_stats_table_diag_avx2_256_sat", "sw_stats",    "diag", "avx2",  "256", "sat", 32, 1, 0, 1, 0},
#endif
#if HAVE_KNC
{parasail_sw_stats_table_scan_knc_512_32, "parasail_sw_stats_table_scan_knc_512_32", "sw_stats",    "scan", "knc",   "512", "32", 16, 1, 0, 1, 0},
{parasail_sw_stats_table_striped_knc_512_32, "parasail_sw_stats_table_striped_knc_512_32", "sw_stats", "striped", "knc",   "512", "32", 16, 1, 0, 1, 0},
{parasail_sw_stats_table_diag_knc_512_32, "parasail_sw_stats_table_diag_knc_512_32", "sw_stats",    "diag", "knc",   "512", "32", 16, 1, 0, 1, 0},
#endif
{parasail_sw_stats_table_scan_64,     "parasail_sw_stats_table_scan_64",     "sw_stats",    "scan", "disp",   "NA", "64", -1, 1, 0, 1, 0},
{parasail_sw_stats_table_scan_32,     "parasail_sw_stats_table_scan_32",     "sw_stats",    "scan", "disp",   "NA", "32", -1, 1, 0, 1, 0},
{parasail_sw_stats_table_scan_16,     "parasail_sw_stats_table_scan_16",     "sw_stats",    "scan", "disp",   "NA", "16", -1, 1, 0, 1, 0},
{parasail_sw_stats_table_scan_8,      "parasail_sw_stats_table_scan_8",      "sw_stats",    "scan", "disp",   "NA",  "8", -1, 1, 0, 1, 0},
{parasail_sw_stats_table_scan_sat,    "parasail_sw_stats_table_scan_sat",    "sw_stats",    "scan", "disp",   "NA", "sat", -1, 1, 0, 1, 0},
{parasail_sw_stats_table_striped_64,  "parasail_sw_stats_table_striped_64",  "sw_stats", "striped", "disp",   "NA", "64", -1, 1, 0, 1, 0},
{parasail_sw_stats_table_striped_32,  "parasail_sw_stats_table_striped_32",  "sw_stats", "striped", "disp",   "NA", "32", -1, 1, 0, 1, 0},
{parasail_sw_stats_table_striped_16,  "parasail_sw_stats_table_striped_16",  "sw_stats", "striped", "disp",   "NA", "16", -1, 1, 0, 1, 0},
{parasail_sw_stats_table_striped_8,   "parasail_sw_stats_table_striped_8",   "sw_stats", "striped", "disp",   "NA",  "8", -1, 1, 0, 1, 0},
{parasail_sw_stats_table_striped_sat, "parasail_sw_stats_table_striped_sat", "sw_stats", "striped", "disp",   "NA", "sat", -1, 1, 0, 1, 0},
{parasail_sw_stats_table_diag_64,     "parasail_sw_stats_table_diag_64",     "sw_stats",    "diag", "disp",   "NA", "64", -1, 1, 0, 1, 0},
{parasail_sw_stats_table_diag_32,     "parasail_sw_stats_table_diag_32",     "sw_stats",    "diag", "disp",   "NA", "32", -1, 1, 0, 1, 0},
{parasail_sw_stats_table_diag_16,     "parasail_sw_stats_table_diag_16",     "sw_stats",    "diag", "disp",   "NA", "16", -1, 1, 0, 1, 0},
{parasail_sw_stats_table_diag_8,      "parasail_sw_stats_table_diag_8",      "sw_stats",    "diag", "disp",   "NA",  "8", -1, 1, 0, 1, 0},
{parasail_sw_stats_table_diag_sat,    "parasail_sw_stats_table_diag_sat",    "sw_stats",    "diag", "disp",   "NA", "sat", -1, 1, 0, 1, 0},
{parasail_nw_rowcol,                  "parasail_nw_rowcol",                  "nw",    "orig", "NA",     "32", "32",  1, 0, 1, 0, 1},
{parasail_nw_rowcol_scan,             "parasail_nw_rowcol_scan",             "nw",    "scan", "NA",     "32", "32",  1, 0, 1, 0, 0},
#if HAVE_SSE2
{parasail_nw_rowcol_scan_sse2_128_64, "parasail_nw_rowcol_scan_sse2_128_64", "nw",    "scan", "sse2",  "128", "64",  2, 0, 1, 0, 0},
{parasail_nw_rowcol_scan_sse2_128_32, "parasail_nw_rowcol_scan_sse2_128_32", "nw",    "scan", "sse2",  "128", "32",  4, 0, 1, 0, 0},
{parasail_nw_rowcol_scan_sse2_128_16, "parasail_nw_rowcol_scan_sse2_128_16", "nw",    "scan", "sse2",  "128", "16",  8, 0, 1, 0, 0},
{parasail_nw_rowcol_scan_sse2_128_8,  "parasail_nw_rowcol_scan_sse2_128_8",  "nw",    "scan", "sse2",  "128",  "8", 16, 0, 1, 0, 0},
{parasail_nw_rowcol_scan_sse2_128_sat, "parasail_nw_rowcol_scan_sse2_128_sat", "nw",    "scan", "sse2",  "128", "sat", 16, 0, 1, 0, 0},
{parasail_nw_rowcol_striped_sse2_128_64, "parasail_nw_rowcol_striped_sse2_128_64", "nw", "striped", "sse2",  "128", "64",  2, 0, 1, 0, 0},
{parasail_nw_rowcol_striped_sse2_128_32, "parasail_nw_rowcol_striped_sse2_128_32", "nw", "striped", "sse2",  "128", "32",  4, 0, 1, 0, 0},
{parasail_nw_rowcol_striped_sse2_128_16, "parasail_nw_rowcol_striped_sse2_128_16", "nw", "striped", "sse2",  "128", "16",  8, 0, 1, 0, 0},
{parasail_nw_rowcol_striped_sse2_128_8, "parasail_nw_rowcol_striped_sse2_128_8", "nw", "striped", "sse2",  "128",  "8", 16, 0, 1, 0, 0},
{parasail_nw_rowcol_striped_sse2_128_sat, "parasail_nw_rowcol_striped_sse2_128_sat", "nw", "striped", "sse2",  "128", "sat", 16, 0, 1, 0, 0},
{parasail_nw_rowcol_diag_sse2_128_64, "parasail_nw_rowcol_diag_sse2_128_64", "nw",    "diag", "sse2",  "128", "64",  2, 0, 1, 0, 0},
{parasail_nw_rowcol_diag_sse2_128_32, "parasail_nw_rowcol_diag_sse2_128_32", "nw",    "diag", "sse2",  "128", "32",  4, 0, 1, 0, 0},
{parasail_nw_rowcol_diag_sse2_128_16, "parasail_nw_rowcol_diag_sse2_128_16", "nw",    "diag", "sse2",  "128", "16",  8, 0, 1, 0, 0},
{parasail_nw_rowcol_diag_sse2_128_8,  "parasail_nw_rowcol_diag_sse2_128_8",  "nw",    "diag", "sse2",  "128",  "8", 16, 0, 1, 0, 0},
{parasail_nw_rowcol_diag_sse2_128_sat, "parasail_nw_rowcol_diag_sse2_128_sat", "nw",    "diag", "sse2",  "128", "sat", 16, 0, 1, 0, 0},
#endif
#if HAVE_SSE41
{parasail_nw_rowcol_scan_sse41_128_64, "parasail_nw_rowcol_scan_sse41_128_64", "nw",    "scan", "sse41", "128", "64",  2, 0, 1, 0, 0},
{parasail_nw_rowcol_scan_sse41_128_32, "parasail_nw_rowcol_scan_sse41_128_32", "nw",    "scan", "sse41", "128", "32",  4, 0, 1, 0, 0},
{parasail_nw_rowcol_scan_sse41_128_16, "parasail_nw_rowcol_scan_sse41_128_16", "nw",    "scan", "sse41", "128", "16",  8, 0, 1, 0, 0},
{parasail_nw_rowcol_scan_sse41_128_8, "parasail_nw_rowcol_scan_sse41_128_8", "nw",    "scan", "sse41", "128",  "8", 16, 0, 1, 0, 0},
{parasail_nw_rowcol_scan_sse41_128_sat, "parasail_nw_rowcol_scan_sse41_128_sat", "nw",    "scan", "sse41", "128", "sat", 16, 0, 1, 0, 0},
{parasail_nw_rowcol_striped_sse41_128_64, "parasail_nw_rowcol_striped_sse41_128_64", "nw", "striped", "sse41", "128", "64",  2, 0, 1, 0, 0},
{parasail_nw_rowcol_striped_sse41_128_32, "parasail_nw_rowcol_striped_sse41_128_32", "nw", "striped", "sse41", "128", "32",  4, 0, 1, 0, 0},
{parasail_nw_rowcol_striped_sse41_128_16, "parasail_nw_rowcol_striped_sse41_128_16", "nw", "striped", "sse41", "128", "16",  8, 0, 1, 0, 0},
{parasail_nw_rowcol_striped_sse41_128_8, "parasail_nw_rowcol_striped_sse41_128_8", "nw", "striped", "sse41", "128",  "8", 16, 0, 1, 0, 0},
{parasail_nw_rowcol_striped_sse41_128_sat, "parasail_nw_rowcol_striped_sse41_128_sat", "nw", "striped", "sse41", "128", "sat", 16, 0, 1, 0, 0},
{parasail_nw_rowcol_diag_sse41_128_64, "parasail_nw_rowcol_diag_sse41_128_64", "nw",    "diag", "sse41", "128", "64",  2, 0, 1, 0, 0},
{parasail_nw_rowcol_diag_sse41_128_32, "parasail_nw_rowcol_diag_sse41_128_32", "nw",    "diag", "sse41", "128", "32",  4, 0, 1, 0, 0},
{parasail_nw_rowcol_diag_sse41_128_16, "parasail_nw_rowcol_diag_sse41_128_16", "nw",    "diag", "sse41", "128", "16",  8, 0, 1, 0, 0},
{parasail_nw_rowcol_diag_sse41_128_8, "parasail_nw_rowcol_diag_sse41_128_8", "nw",    "diag", "sse41", "128",  "8", 16, 0, 1, 0, 0},
{parasail_nw_rowcol_diag_sse41_128_sat, "parasail_nw_rowcol_diag_sse41_128_sat", "nw",    "diag", "sse41", "128", "sat", 16, 0, 1, 0, 0},
#endif
#if HAVE_AVX2
{parasail_nw_rowcol_scan_avx2_256_64, "parasail_nw_rowcol_scan_avx2_256_64", "nw",    "scan", "avx2",  "256", "64",  4, 0, 1, 0, 0},
{parasail_nw_rowcol_scan_avx2_256_32, "parasail_nw_rowcol_scan_avx2_256_32", "nw",    "scan", "avx2",  "256", "32",  8, 0, 1, 0, 0},
{parasail_nw_rowcol_scan_avx2_256_16, "parasail_nw_rowcol_scan_avx2_256_16", "nw",    "scan", "avx2",  "256", "16", 16, 0, 1, 0, 0},
{parasail_nw_rowcol_scan_avx2_256_8,  "parasail_nw_rowcol_scan_avx2_256_8",  "nw",    "scan", "avx2",  "256",  "8", 32, 0, 1, 0, 0},
{parasail_nw_rowcol_scan_avx2_256_sat, "parasail_nw_rowcol_scan_avx2_256_sat", "nw",    "scan", "avx2",  "256", "sat", 32, 0, 1, 0, 0},
{parasail_nw_rowcol_striped_avx2_256_64, "parasail_nw_rowcol_striped_avx2_256_64", "nw", "striped", "avx2",  "256", "64",  4, 0, 1, 0, 0},
{parasail_nw_rowcol_striped_avx2_256_32, "parasail_nw_rowcol_striped_avx2_256_32", "nw", "striped", "avx2",  "256", "32",  8, 0, 1, 0, 0},
{parasail_nw_rowcol_striped_avx2_256_16, "parasail_nw_rowcol_striped_avx2_256_16", "nw", "striped", "avx2",  "256", "16", 16, 0, 1, 0, 0},
{parasail_nw_rowcol_striped_avx2_256_8, "parasail_nw_rowcol_striped_avx2_256_8", "nw", "striped", "avx2",  "256",  "8", 32, 0, 1, 0, 0},
{parasail_nw_rowcol_striped_avx2_256_sat, "parasail_nw_rowcol_striped_avx2_256_sat", "nw", "striped", "avx2",  "256", "sat", 32, 0, 1, 0, 0},
{parasail_nw_rowcol_diag_avx2_256_64, "parasail_nw_rowcol_diag_avx2_256_64", "nw",    "diag", "avx2",  "256", "64",  4, 0, 1, 0, 0},
{parasail_nw_rowcol_diag_avx2_256_32, "parasail_nw_rowcol_diag_avx2_256_32", "nw",    "diag", "avx2",  "256", "32",  8, 0, 1, 0, 0},
{parasail_nw_rowcol_diag_avx2_256_16, "parasail_nw_rowcol_diag_avx2_256_16", "nw",    "diag", "avx2",  "256", "16", 16, 0, 1, 0, 0},
{parasail_nw_rowcol_diag_avx2_256_8,  "parasail_nw_rowcol_diag_avx2_256_8",  "nw",    "diag", "avx2",  "256",  "8", 32, 0, 1, 0, 0},
{parasail_nw_rowcol_diag_avx2_256_sat, "parasail_nw_rowcol_diag_avx2_256_sat", "nw",    "diag", "avx2",  "256", "sat", 32, 0, 1, 0, 0},
#endif
#if HAVE_KNC
{parasail_nw_rowcol_scan_knc_512_32,  "parasail_nw_rowcol_scan_knc_512_32",  "nw",    "scan", "knc",   "512", "32", 16, 0, 1, 0, 0},
{parasail_nw_rowcol_striped_knc_512_32, "parasail_nw_rowcol_striped_knc_512_32", "nw", "striped", "knc",   "512", "32", 16, 0, 1, 0, 0},
{parasail_nw_rowcol_diag_knc_512_32,  "parasail_nw_rowcol_diag_knc_512_32",  "nw",    "diag", "knc",   "512", "32", 16, 0, 1, 0, 0},
#endif
{parasail_nw_rowcol_scan_64,          "parasail_nw_rowcol_scan_64",          "nw",    "scan", "disp",   "NA", "64", -1, 0, 1, 0, 0},
{parasail_nw_rowcol_scan_32,          "parasail_nw_rowcol_scan_32",          "nw",    "scan", "disp",   "NA", "32", -1, 0, 1, 0, 0},
{parasail_nw_rowcol_scan_16,          "parasail_nw_rowcol_scan_16",          "nw",    "scan", "disp",   "NA", "16", -1, 0, 1, 0, 0},
{parasail_nw_rowcol_scan_8,           "parasail_nw_rowcol_scan_8",           "nw",    "scan", "disp",   "NA",  "8", -1, 0, 1, 0, 0},
{parasail_nw_rowcol_scan_sat,         "parasail_nw_rowcol_scan_sat",         "nw",    "scan", "disp",   "NA", "sat", -1, 0, 1, 0, 0},
{parasail_nw_rowcol_striped_64,       "parasail_nw_rowcol_striped_64",       "nw", "striped", "disp",   "NA", "64", -1, 0, 1, 0, 0},
{parasail_nw_rowcol_striped_32,       "parasail_nw_rowcol_striped_32",       "nw", "striped", "disp",   "NA", "32", -1, 0, 1, 0, 0},
{parasail_nw_rowcol_striped_16,       "parasail_nw_rowcol_striped_16",       "nw", "striped", "disp",   "NA", "16", -1, 0, 1, 0, 0},
{parasail_nw_rowcol_striped_8,        "parasail_nw_rowcol_striped_8",        "nw", "striped", "disp",   "NA",  "8", -1, 0, 1, 0, 0},
{parasail_nw_rowcol_striped_sat,      "parasail_nw_rowcol_striped_sat",      "nw", "striped", "disp",   "NA", "sat", -1, 0, 1, 0, 0},
{parasail_nw_rowcol_diag_64,          "parasail_nw_rowcol_diag_64",          "nw",    "diag", "disp",   "NA", "64", -1, 0, 1, 0, 0},
{parasail_nw_rowcol_diag_32,          "parasail_nw_rowcol_diag_32",          "nw",    "diag", "disp",   "NA", "32", -1, 0, 1, 0, 0},
{parasail_nw_rowcol_diag_16,          "parasail_nw_rowcol_diag_16",          "nw",    "diag", "disp",   "NA", "16", -1, 0, 1, 0, 0},
{parasail_nw_rowcol_diag_8,           "parasail_nw_rowcol_diag_8",           "nw",    "diag", "disp",   "NA",  "8", -1, 0, 1, 0, 0},
{parasail_nw_rowcol_diag_sat,         "parasail_nw_rowcol_diag_sat",         "nw",    "diag", "disp",   "NA", "sat", -1, 0, 1, 0, 0},
{parasail_sg_rowcol,                  "parasail_sg_rowcol",                  "sg",    "orig", "NA",     "32", "32",  1, 0, 1, 0, 1},
{parasail_sg_rowcol_scan,             "parasail_sg_rowcol_scan",             "sg",    "scan", "NA",     "32", "32",  1, 0, 1, 0, 0},
#if HAVE_SSE2
{parasail_sg_rowcol_scan_sse2_128_64, "parasail_sg_rowcol_scan_sse2_128_64", "sg",    "scan", "sse2",  "128", "64",  2, 0, 1, 0, 0},
{parasail_sg_rowcol_scan_sse2_128_32, "parasail_sg_rowcol_scan_sse2_128_32", "sg",    "scan", "sse2",  "128", "32",  4, 0, 1, 0, 0},
{parasail_sg_rowcol_scan_sse2_128_16, "parasail_sg_rowcol_scan_sse2_128_16", "sg",    "scan", "sse2",  "128", "16",  8, 0, 1, 0, 0},
{parasail_sg_rowcol_scan_sse2_128_8,  "parasail_sg_rowcol_scan_sse2_128_8",  "sg",    "scan", "sse2",  "128",  "8", 16, 0, 1, 0, 0},
{parasail_sg_rowcol_scan_sse2_128_sat, "parasail_sg_rowcol_scan_sse2_128_sat", "sg",    "scan", "sse2",  "128", "sat", 16, 0, 1, 0, 0},
{parasail_sg_rowcol_striped_sse2_128_64, "parasail_sg_rowcol_striped_sse2_128_64", "sg", "striped", "sse2",  "128", "64",  2, 0, 1, 0, 0},
{parasail_sg_rowcol_striped_sse2_128_32, "parasail_sg_rowcol_striped_sse2_128_32", "sg", "striped", "sse2",  "128", "32",  4, 0, 1, 0, 0},
{parasail_sg_rowcol_striped_sse2_128_16, "parasail_sg_rowcol_striped_sse2_128_16", "sg", "striped", "sse2",  "128", "16",  8, 0, 1, 0, 0},
{parasail_sg_rowcol_striped_sse2_128_8, "parasail_sg_rowcol_striped_sse2_128_8", "sg", "striped", "sse2",  "128",  "8", 16, 0, 1, 0, 0},
{parasail_sg_rowcol_striped_sse2_128_sat, "parasail_sg_rowcol_striped_sse2_128_sat", "sg", "striped", "sse2",  "128", "sat", 16, 0, 1, 0, 0},
{parasail_sg_rowcol_diag_sse2_128_64, "parasail_sg_rowcol_diag_sse2_128_64", "sg",    "diag", "sse2",  "128", "64",  2, 0, 1, 0, 0},
{parasail_sg_rowcol_diag_sse2_128_32, "parasail_sg_rowcol_diag_sse2_128_32", "sg",    "diag", "sse2",  "128", "32",  4, 0, 1, 0, 0},
{parasail_sg_rowcol_diag_sse2_128_16, "parasail_sg_rowcol_diag_sse2_128_16", "sg",    "diag", "sse2",  "128", "16",  8, 0, 1, 0, 0},
{parasail_sg_rowcol_diag_sse2_128_8,  "parasail_sg_rowcol_diag_sse2_128_8",  "sg",    "diag", "sse2",  "128",  "8", 16, 0, 1, 0, 0},
{parasail_sg_rowcol_diag_sse2_128_sat, "parasail_sg_rowcol_diag_sse2_128_sat", "sg",    "diag", "sse2",  "128", "sat", 16, 0, 1, 0, 0},
#endif
#if HAVE_SSE41
{parasail_sg_rowcol_scan_sse41_128_64, "parasail_sg_rowcol_scan_sse41_128_64", "sg",    "scan", "sse41", "128", "64",  2, 0, 1, 0, 0},
{parasail_sg_rowcol_scan_sse41_128_32, "parasail_sg_rowcol_scan_sse41_128_32", "sg",    "scan", "sse41", "128", "32",  4, 0, 1, 0, 0},
{parasail_sg_rowcol_scan_sse41_128_16, "parasail_sg_rowcol_scan_sse41_128_16", "sg",    "scan", "sse41", "128", "16",  8, 0, 1, 0, 0},
{parasail_sg_rowcol_scan_sse41_128_8, "parasail_sg_rowcol_scan_sse41_128_8", "sg",    "scan", "sse41", "128",  "8", 16, 0, 1, 0, 0},
{parasail_sg_rowcol_scan_sse41_128_sat, "parasail_sg_rowcol_scan_sse41_128_sat", "sg",    "scan", "sse41", "128", "sat", 16, 0, 1, 0, 0},
{parasail_sg_rowcol_striped_sse41_128_64, "parasail_sg_rowcol_striped_sse41_128_64", "sg", "striped", "sse41", "128", "64",  2, 0, 1, 0, 0},
{parasail_sg_rowcol_striped_sse41_128_32, "parasail_sg_rowcol_striped_sse41_128_32", "sg", "striped", "sse41", "128", "32",  4, 0, 1, 0, 0},
{parasail_sg_rowcol_striped_sse41_128_16, "parasail_sg_rowcol_striped_sse41_128_16", "sg", "striped", "sse41", "128", "16",  8, 0, 1, 0, 0},
{parasail_sg_rowcol_striped_sse41_128_8, "parasail_sg_rowcol_striped_sse41_128_8", "sg", "striped", "sse41", "128",  "8", 16, 0, 1, 0, 0},
{parasail_sg_rowcol_striped_sse41_128_sat, "parasail_sg_rowcol_striped_sse41_128_sat", "sg", "striped", "sse41", "128", "sat", 16, 0, 1, 0, 0},
{parasail_sg_rowcol_diag_sse41_128_64, "parasail_sg_rowcol_diag_sse41_128_64", "sg",    "diag", "sse41", "128", "64",  2, 0, 1, 0, 0},
{parasail_sg_rowcol_diag_sse41_128_32, "parasail_sg_rowcol_diag_sse41_128_32", "sg",    "diag", "sse41", "128", "32",  4, 0, 1, 0, 0},
{parasail_sg_rowcol_diag_sse41_128_16, "parasail_sg_rowcol_diag_sse41_128_16", "sg",    "diag", "sse41", "128", "16",  8, 0, 1, 0, 0},
{parasail_sg_rowcol_diag_sse41_128_8, "parasail_sg_rowcol_diag_sse41_128_8", "sg",    "diag", "sse41", "128",  "8", 16, 0, 1, 0, 0},
{parasail_sg_rowcol_diag_sse41_128_sat, "parasail_sg_rowcol_diag_sse41_128_sat", "sg",    "diag", "sse41", "128", "sat", 16, 0, 1, 0, 0},
#endif
#if HAVE_AVX2
{parasail_sg_rowcol_scan_avx2_256_64, "parasail_sg_rowcol_scan_avx2_256_64", "sg",    "scan", "avx2",  "256", "64",  4, 0, 1, 0, 0},
{parasail_sg_rowcol_scan_avx2_256_32, "parasail_sg_rowcol_scan_avx2_256_32", "sg",    "scan", "avx2",  "256", "32",  8, 0, 1, 0, 0},
{parasail_sg_rowcol_scan_avx2_256_16, "parasail_sg_rowcol_scan_avx2_256_16", "sg",    "scan", "avx2",  "256", "16", 16, 0, 1, 0, 0},
{parasail_sg_rowcol_scan_avx2_256_8,  "parasail_sg_rowcol_scan_avx2_256_8",  "sg",    "scan", "avx2",  "256",  "8", 32, 0, 1, 0, 0},
{parasail_sg_rowcol_scan_avx2_256_sat, "parasail_sg_rowcol_scan_avx2_256_sat", "sg",    "scan", "avx2",  "256", "sat", 32, 0, 1, 0, 0},
{parasail_sg_rowcol_striped_avx2_256_64, "parasail_sg_rowcol_striped_avx2_256_64", "sg", "striped", "avx2",  "256", "64",  4, 0, 1, 0, 0},
{parasail_sg_rowcol_striped_avx2_256_32, "parasail_sg_rowcol_striped_avx2_256_32", "sg", "striped", "avx2",  "256", "32",  8, 0, 1, 0, 0},
{parasail_sg_rowcol_striped_avx2_256_16, "parasail_sg_rowcol_striped_avx2_256_16", "sg", "striped", "avx2",  "256", "16", 16, 0, 1, 0, 0},
{parasail_sg_rowcol_striped_avx2_256_8, "parasail_sg_rowcol_striped_avx2_256_8", "sg", "striped", "avx2",  "256",  "8", 32, 0, 1, 0, 0},
{parasail_sg_rowcol_striped_avx2_256_sat, "parasail_sg_rowcol_striped_avx2_256_sat", "sg", "striped", "avx2",  "256", "sat", 32, 0, 1, 0, 0},
{parasail_sg_rowcol_diag_avx2_256_64, "parasail_sg_rowcol_diag_avx2_256_64", "sg",    "diag", "avx2",  "256", "64",  4, 0, 1, 0, 0},
{parasail_sg_rowcol_diag_avx2_256_32, "parasail_sg_rowcol_diag_avx2_256_32", "sg",    "diag", "avx2",  "256", "32",  8, 0, 1, 0, 0},
{parasail_sg_rowcol_diag_avx2_256_16, "parasail_sg_rowcol_diag_avx2_256_16", "sg",    "diag", "avx2",  "256", "16", 16, 0, 1, 0, 0},
{parasail_sg_rowcol_diag_avx2_256_8,  "parasail_sg_rowcol_diag_avx2_256_8",  "sg",    "diag", "avx2",  "256",  "8", 32, 0, 1, 0, 0},
{parasail_sg_rowcol_diag_avx2_256_sat, "parasail_sg_rowcol_diag_avx2_256_sat", "sg",    "diag", "avx2",  "256", "sat", 32, 0, 1, 0, 0},
#endif
#if HAVE_KNC
{parasail_sg_rowcol_scan_knc_512_32,  "parasail_sg_rowcol_scan_knc_512_32",  "sg",    "scan", "knc",   "512", "32", 16, 0, 1, 0, 0},
{parasail_sg_rowcol_striped_knc_512_32, "parasail_sg_rowcol_striped_knc_512_32", "sg", "striped", "knc",   "512", "32", 16, 0, 1, 0, 0},
{parasail_sg_rowcol_diag_knc_512_32,  "parasail_sg_rowcol_diag_knc_512_32",  "sg",    "diag", "knc",   "512", "32", 16, 0, 1, 0, 0},
#endif
{parasail_sg_rowcol_scan_64,          "parasail_sg_rowcol_scan_64",          "sg",    "scan", "disp",   "NA", "64", -1, 0, 1, 0, 0},
{parasail_sg_rowcol_scan_32,          "parasail_sg_rowcol_scan_32",          "sg",    "scan", "disp",   "NA", "32", -1, 0, 1, 0, 0},
{parasail_sg_rowcol_scan_16,          "parasail_sg_rowcol_scan_16",          "sg",    "scan", "disp",   "NA", "16", -1, 0, 1, 0, 0},
{parasail_sg_rowcol_scan_8,           "parasail_sg_rowcol_scan_8",           "sg",    "scan", "disp",   "NA",  "8", -1, 0, 1, 0, 0},
{parasail_sg_rowcol_scan_sat,         "parasail_sg_rowcol_scan_sat",         "sg",    "scan", "disp",   "NA", "sat", -1, 0, 1, 0, 0},
{parasail_sg_rowcol_striped_64,       "parasail_sg_rowcol_striped_64",       "sg", "striped", "disp",   "NA", "64", -1, 0, 1, 0, 0},
{parasail_sg_rowcol_striped_32,       "parasail_sg_rowcol_striped_32",       "sg", "striped", "disp",   "NA", "32", -1, 0, 1, 0, 0},
{parasail_sg_rowcol_striped_16,       "parasail_sg_rowcol_striped_16",       "sg", "striped", "disp",   "NA", "16", -1, 0, 1, 0, 0},
{parasail_sg_rowcol_striped_8,        "parasail_sg_rowcol_striped_8",        "sg", "striped", "disp",   "NA",  "8", -1, 0, 1, 0, 0},
{parasail_sg_rowcol_striped_sat,      "parasail_sg_rowcol_striped_sat",      "sg", "striped", "disp",   "NA", "sat", -1, 0, 1, 0, 0},
{parasail_sg_rowcol_diag_64,          "parasail_sg_rowcol_diag_64",          "sg",    "diag", "disp",   "NA", "64", -1, 0, 1, 0, 0},
{parasail_sg_rowcol_diag_32,          "parasail_sg_rowcol_diag_32",          "sg",    "diag", "disp",   "NA", "32", -1, 0, 1, 0, 0},
{parasail_sg_rowcol_diag_16,          "parasail_sg_rowcol_diag_16",          "sg",    "diag", "disp",   "NA", "16", -1, 0, 1, 0, 0},
{parasail_sg_rowcol_diag_8,           "parasail_sg_rowcol_diag_8",           "sg",    "diag", "disp",   "NA",  "8", -1, 0, 1, 0, 0},
{parasail_sg_rowcol_diag_sat,         "parasail_sg_rowcol_diag_sat",         "sg",    "diag", "disp",   "NA", "sat", -1, 0, 1, 0, 0},
{parasail_sw_rowcol,                  "parasail_sw_rowcol",                  "sw",    "orig", "NA",     "32", "32",  1, 0, 1, 0, 1},
{parasail_sw_rowcol_scan,             "parasail_sw_rowcol_scan",             "sw",    "scan", "NA",     "32", "32",  1, 0, 1, 0, 0},
#if HAVE_SSE2
{parasail_sw_rowcol_scan_sse2_128_64, "parasail_sw_rowcol_scan_sse2_128_64", "sw",    "scan", "sse2",  "128", "64",  2, 0, 1, 0, 0},
{parasail_sw_rowcol_scan_sse2_128_32, "parasail_sw_rowcol_scan_sse2_128_32", "sw",    "scan", "sse2",  "128", "32",  4, 0, 1, 0, 0},
{parasail_sw_rowcol_scan_sse2_128_16, "parasail_sw_rowcol_scan_sse2_128_16", "sw",    "scan", "sse2",  "128", "16",  8, 0, 1, 0, 0},
{parasail_sw_rowcol_scan_sse2_128_8,  "parasail_sw_rowcol_scan_sse2_128_8",  "sw",    "scan", "sse2",  "128",  "8", 16, 0, 1, 0, 0},
{parasail_sw_rowcol_scan_sse2_128_sat, "parasail_sw_rowcol_scan_sse2_128_sat", "sw",    "scan", "sse2",  "128", "sat", 16, 0, 1, 0, 0},
{parasail_sw_rowcol_striped_sse2_128_64, "parasail_sw_rowcol_striped_sse2_128_64", "sw", "striped", "sse2",  "128", "64",  2, 0, 1, 0, 0},
{parasail_sw_rowcol_striped_sse2_128_32, "parasail_sw_rowcol_striped_sse2_128_32", "sw", "striped", "sse2",  "128", "32",  4, 0, 1, 0, 0},
{parasail_sw_rowcol_striped_sse2_128_16, "parasail_sw_rowcol_striped_sse2_128_16", "sw", "striped", "sse2",  "128", "16",  8, 0, 1, 0, 0},
{parasail_sw_rowcol_striped_sse2_128_8, "parasail_sw_rowcol_striped_sse2_128_8", "sw", "striped", "sse2",  "128",  "8", 16, 0, 1, 0, 0},
{parasail_sw_rowcol_striped_sse2_128_sat, "parasail_sw_rowcol_striped_sse2_128_sat", "sw", "striped", "sse2",  "128", "sat", 16, 0, 1, 0, 0},
{parasail_sw_rowcol_diag_sse2_128_64, "parasail_sw_rowcol_diag_sse2_128_64", "sw",    "diag", "sse2",  "128", "64",  2, 0, 1, 0, 0},
{parasail_sw_rowcol_diag_sse2_128_32, "parasail_sw_rowcol_diag_sse2_128_32", "sw",    "diag", "sse2",  "128", "32",  4, 0, 1, 0, 0},
{parasail_sw_rowcol_diag_sse2_128_16, "parasail_sw_rowcol_diag_sse2_128_16", "sw",    "diag", "sse2",  "128", "16",  8, 0, 1, 0, 0},
{parasail_sw_rowcol_diag_sse2_128_8,  "parasail_sw_rowcol_diag_sse2_128_8",  "sw",    "diag", "sse2",  "128",  "8", 16, 0, 1, 0, 0},
{parasail_sw_rowcol_diag_sse2_128_sat, "parasail_sw_rowcol_diag_sse2_128_sat", "sw",    "diag", "sse2",  "128", "sat", 16, 0, 1, 0, 0},
#endif
#if HAVE_SSE41
{parasail_sw_rowcol_scan_sse41_128_64, "parasail_sw_rowcol_scan_sse41_128_64", "sw",    "scan", "sse41", "128", "64",  2, 0, 1, 0, 0},
{parasail_sw_rowcol_scan_sse41_128_32, "parasail_sw_rowcol_scan_sse41_128_32", "sw",    "scan", "sse41", "128", "32",  4, 0, 1, 0, 0},
{parasail_sw_rowcol_scan_sse41_128_16, "parasail_sw_rowcol_scan_sse41_128_16", "sw",    "scan", "sse41", "128", "16",  8, 0, 1, 0, 0},
{parasail_sw_rowcol_scan_sse41_128_8, "parasail_sw_rowcol_scan_sse41_128_8", "sw",    "scan", "sse41", "128",  "8", 16, 0, 1, 0, 0},
{parasail_sw_rowcol_scan_sse41_128_sat, "parasail_sw_rowcol_scan_sse41_128_sat", "sw",    "scan", "sse41", "128", "sat", 16, 0, 1, 0, 0},
{parasail_sw_rowcol_striped_sse41_128_64, "parasail_sw_rowcol_striped_sse41_128_64", "sw", "striped", "sse41", "128", "64",  2, 0, 1, 0, 0},
{parasail_sw_rowcol_striped_sse41_128_32, "parasail_sw_rowcol_striped_sse41_128_32", "sw", "striped", "sse41", "128", "32",  4, 0, 1, 0, 0},
{parasail_sw_rowcol_striped_sse41_128_16, "parasail_sw_rowcol_striped_sse41_128_16", "sw", "striped", "sse41", "128", "16",  8, 0, 1, 0, 0},
{parasail_sw_rowcol_striped_sse41_128_8, "parasail_sw_rowcol_striped_sse41_128_8", "sw", "striped", "sse41", "128",  "8", 16, 0, 1, 0, 0},
{parasail_sw_rowcol_striped_sse41_128_sat, "parasail_sw_rowcol_striped_sse41_128_sat", "sw", "striped", "sse41", "128", "sat", 16, 0, 1, 0, 0},
{parasail_sw_rowcol_diag_sse41_128_64, "parasail_sw_rowcol_diag_sse41_128_64", "sw",    "diag", "sse41", "128", "64",  2, 0, 1, 0, 0},
{parasail_sw_rowcol_diag_sse41_128_32, "parasail_sw_rowcol_diag_sse41_128_32", "sw",    "diag", "sse41", "128", "32",  4, 0, 1, 0, 0},
{parasail_sw_rowcol_diag_sse41_128_16, "parasail_sw_rowcol_diag_sse41_128_16", "sw",    "diag", "sse41", "128", "16",  8, 0, 1, 0, 0},
{parasail_sw_rowcol_diag_sse41_128_8, "parasail_sw_rowcol_diag_sse41_128_8", "sw",    "diag", "sse41", "128",  "8", 16, 0, 1, 0, 0},
{parasail_sw_rowcol_diag_sse41_128_sat, "parasail_sw_rowcol_diag_sse41_128_sat", "sw",    "diag", "sse41", "128", "sat", 16, 0, 1, 0, 0},
{parasail_sw_rowcol_blocked_sse41_128_32, "parasail_sw_rowcol_blocked_sse41_128_32", "sw", "blocked", "sse41", "128", "32",  4, 0, 1, 0, 0},
{parasail_sw_rowcol_blocked_sse41_128_16, "parasail_sw_rowcol_blocked_sse41_128_16", "sw", "blocked", "sse41", "128", "16",  8, 0, 1, 0, 0},
#endif
#if HAVE_AVX2
{parasail_sw_rowcol_scan_avx2_256_64, "parasail_sw_rowcol_scan_avx2_256_64", "sw",    "scan", "avx2",  "256", "64",  4, 0, 1, 0, 0},
{parasail_sw_rowcol_scan_avx2_256_32, "parasail_sw_rowcol_scan_avx2_256_32", "sw",    "scan", "avx2",  "256", "32",  8, 0, 1, 0, 0},
{parasail_sw_rowcol_scan_avx2_256_16, "parasail_sw_rowcol_scan_avx2_256_16", "sw",    "scan", "avx2",  "256", "16", 16, 0, 1, 0, 0},
{parasail_sw_rowcol_scan_avx2_256_8,  "parasail_sw_rowcol_scan_avx2_256_8",  "sw",    "scan", "avx2",  "256",  "8", 32, 0, 1, 0, 0},
{parasail_sw_rowcol_scan_avx2_256_sat, "parasail_sw_rowcol_scan_avx2_256_sat", "sw",    "scan", "avx2",  "256", "sat", 32, 0, 1, 0, 0},
{parasail_sw_rowcol_striped_avx2_256_64, "parasail_sw_rowcol_striped_avx2_256_64", "sw", "striped", "avx2",  "256", "64",  4, 0, 1, 0, 0},
{parasail_sw_rowcol_striped_avx2_256_32, "parasail_sw_rowcol_striped_avx2_256_32", "sw", "striped", "avx2",  "256", "32",  8, 0, 1, 0, 0},
{parasail_sw_rowcol_striped_avx2_256_16, "parasail_sw_rowcol_striped_avx2_256_16", "sw", "striped", "avx2",  "256", "16", 16, 0, 1, 0, 0},
{parasail_sw_rowcol_striped_avx2_256_8, "parasail_sw_rowcol_striped_avx2_256_8", "sw", "striped", "avx2",  "256",  "8", 32, 0, 1, 0, 0},
{parasail_sw_rowcol_striped_avx2_256_sat, "parasail_sw_rowcol_striped_avx2_256_sat", "sw", "striped", "avx2",  "256", "sat", 32, 0, 1, 0, 0},
{parasail_sw_rowcol_diag_avx2_256_64, "parasail_sw_rowcol_diag_avx2_256_64", "sw",    "diag", "avx2",  "256", "64",  4, 0, 1, 0, 0},
{parasail_sw_rowcol_diag_avx2_256_32, "parasail_sw_rowcol_diag_avx2_256_32", "sw",    "diag", "avx2",  "256", "32",  8, 0, 1, 0, 0},
{parasail_sw_rowcol_diag_avx2_256_16, "parasail_sw_rowcol_diag_avx2_256_16", "sw",    "diag", "avx2",  "256", "16", 16, 0, 1, 0, 0},
{parasail_sw_rowcol_diag_avx2_256_8,  "parasail_sw_rowcol_diag_avx2_256_8",  "sw",    "diag", "avx2",  "256",  "8", 32, 0, 1, 0, 0},
{parasail_sw_rowcol_diag_avx2_256_sat, "parasail_sw_rowcol_diag_avx2_256_sat", "sw",    "diag", "avx2",  "256", "sat", 32, 0, 1, 0, 0},
#endif
#if HAVE_KNC
{parasail_sw_rowcol_scan_knc_512_32,  "parasail_sw_rowcol_scan_knc_512_32",  "sw",    "scan", "knc",   "512", "32", 16, 0, 1, 0, 0},
{parasail_sw_rowcol_striped_knc_512_32, "parasail_sw_rowcol_striped_knc_512_32", "sw", "striped", "knc",   "512", "32", 16, 0, 1, 0, 0},
{parasail_sw_rowcol_diag_knc_512_32,  "parasail_sw_rowcol_diag_knc_512_32",  "sw",    "diag", "knc",   "512", "32", 16, 0, 1, 0, 0},
#endif
{parasail_sw_rowcol_scan_64,          "parasail_sw_rowcol_scan_64",          "sw",    "scan", "disp",   "NA", "64", -1, 0, 1, 0, 0},
{parasail_sw_rowcol_scan_32,          "parasail_sw_rowcol_scan_32",          "sw",    "scan", "disp",   "NA", "32", -1, 0, 1, 0, 0},
{parasail_sw_rowcol_scan_16,          "parasail_sw_rowcol_scan_16",          "sw",    "scan", "disp",   "NA", "16", -1, 0, 1, 0, 0},
{parasail_sw_rowcol_scan_8,           "parasail_sw_rowcol_scan_8",           "sw",    "scan", "disp",   "NA",  "8", -1, 0, 1, 0, 0},
{parasail_sw_rowcol_scan_sat,         "parasail_sw_rowcol_scan_sat",         "sw",    "scan", "disp",   "NA", "sat", -1, 0, 1, 0, 0},
{parasail_sw_rowcol_striped_64,       "parasail_sw_rowcol_striped_64",       "sw", "striped", "disp",   "NA", "64", -1, 0, 1, 0, 0},
{parasail_sw_rowcol_striped_32,       "parasail_sw_rowcol_striped_32",       "sw", "striped", "disp",   "NA", "32", -1, 0, 1, 0, 0},
{parasail_sw_rowcol_striped_16,       "parasail_sw_rowcol_striped_16",       "sw", "striped", "disp",   "NA", "16", -1, 0, 1, 0, 0},
{parasail_sw_rowcol_striped_8,        "parasail_sw_rowcol_striped_8",        "sw", "striped", "disp",   "NA",  "8", -1, 0, 1, 0, 0},
{parasail_sw_rowcol_striped_sat,      "parasail_sw_rowcol_striped_sat",      "sw", "striped", "disp",   "NA", "sat", -1, 0, 1, 0, 0},
{parasail_sw_rowcol_diag_64,          "parasail_sw_rowcol_diag_64",          "sw",    "diag", "disp",   "NA", "64", -1, 0, 1, 0, 0},
{parasail_sw_rowcol_diag_32,          "parasail_sw_rowcol_diag_32",          "sw",    "diag", "disp",   "NA", "32", -1, 0, 1, 0, 0},
{parasail_sw_rowcol_diag_16,          "parasail_sw_rowcol_diag_16",          "sw",    "diag", "disp",   "NA", "16", -1, 0, 1, 0, 0},
{parasail_sw_rowcol_diag_8,           "parasail_sw_rowcol_diag_8",           "sw",    "diag", "disp",   "NA",  "8", -1, 0, 1, 0, 0},
{parasail_sw_rowcol_diag_sat,         "parasail_sw_rowcol_diag_sat",         "sw",    "diag", "disp",   "NA", "sat", -1, 0, 1, 0, 0},
{parasail_nw_stats_rowcol,            "parasail_nw_stats_rowcol",            "nw_stats",    "orig", "NA",     "32", "32",  1, 0, 1, 1, 1},
{parasail_nw_stats_rowcol_scan,       "parasail_nw_stats_rowcol_scan",       "nw_stats",    "scan", "NA",     "32", "32",  1, 0, 1, 1, 0},
#if HAVE_SSE2
{parasail_nw_stats_rowcol_scan_sse2_128_64, "parasail_nw_stats_rowcol_scan_sse2_128_64", "nw_stats",    "scan", "sse2",  "128", "64",  2, 0, 1, 1, 0},
{parasail_nw_stats_rowcol_scan_sse2_128_32, "parasail_nw_stats_rowcol_scan_sse2_128_32", "nw_stats",    "scan", "sse2",  "128", "32",  4, 0, 1, 1, 0},
{parasail_nw_stats_rowcol_scan_sse2_128_16, "parasail_nw_stats_rowcol_scan_sse2_128_16", "nw_stats",    "scan", "sse2",  "128", "16",  8, 0, 1, 1, 0},
{parasail_nw_stats_rowcol_scan_sse2_128_8, "parasail_nw_stats_rowcol_scan_sse2_128_8", "nw_stats",    "scan", "sse2",  "128",  "8", 16, 0, 1, 1, 0},
{parasail_nw_stats_rowcol_scan_sse2_128_sat, "parasail_nw_stats_rowcol_scan_sse2_128_sat", "nw_stats",    "scan", "sse2",  "128", "sat", 16, 0, 1, 1, 0},
{parasail_nw_stats_rowcol_striped_sse2_128_64, "parasail_nw_stats_rowcol_striped_sse2_128_64", "nw_stats", "striped", "sse2",  "128", "64",  2, 0, 1, 1, 0},
{parasail_nw_stats_rowcol_striped_sse2_128_32, "parasail_nw_stats_rowcol_striped_sse2_128_32", "nw_stats", "striped", "sse2",  "128", "32",  4, 0, 1, 1, 0},
{parasail_nw_stats_rowcol_striped_sse2_128_16, "parasail_nw_stats_rowcol_striped_sse2_128_16", "nw_stats", "striped", "sse2",  "128", "16",  8, 0, 1, 1, 0},
{parasail_nw_stats_rowcol_striped_sse2_128_8, "parasail_nw_stats_rowcol_striped_sse2_128_8", "nw_stats", "striped", "sse2",  "128",  "8", 16, 0, 1, 1, 0},
{parasail_nw_stats_rowcol_striped_sse2_128_sat, "parasail_nw_stats_rowcol_striped_sse2_128_sat", "nw_stats", "striped", "sse2",  "128", "sat", 16, 0, 1, 1, 0},
{parasail_nw_stats_rowcol_diag_sse2_128_64, "parasail_nw_stats_rowcol_diag_sse2_128_64", "nw_stats",    "diag", "sse2",  "128", "64",  2, 0, 1, 1, 0},
{parasail_nw_stats_rowcol_diag_sse2_128_32, "parasail_nw_stats_rowcol_diag_sse2_128_32", "nw_stats",    "diag", "sse2",  "128", "32",  4, 0, 1, 1, 0},
{parasail_nw_stats_rowcol_diag_sse2_128_16, "parasail_nw_stats_rowcol_diag_sse2_128_16", "nw_stats",    "diag", "sse2",  "128", "16",  8, 0, 1, 1, 0},
{parasail_nw_stats_rowcol_diag_sse2_128_8, "parasail_nw_stats_rowcol_diag_sse2_128_8", "nw_stats",    "diag", "sse2",  "128",  "8", 16, 0, 1, 1, 0},
{parasail_nw_stats_rowcol_diag_sse2_128_sat, "parasail_nw_stats_rowcol_diag_sse2_128_sat", "nw_stats",    "diag", "sse2",  "128", "sat", 16, 0, 1, 1, 0},
#endif
#if HAVE_SSE41
{parasail_nw_stats_rowcol_scan_sse41_128_64, "parasail_nw_stats_rowcol_scan_sse41_128_64", "nw_stats",    "scan", "sse41", "128", "64",  2, 0, 1, 1, 0},
{parasail_nw_stats_rowcol_scan_sse41_128_32, "parasail_nw_stats_rowcol_scan_sse41_128_32", "nw_stats",    "scan", "sse41", "128", "32",  4, 0, 1, 1, 0},
{parasail_nw_stats_rowcol_scan_sse41_128_16, "parasail_nw_stats_rowcol_scan_sse41_128_16", "nw_stats",    "scan", "sse41", "128", "16",  8, 0, 1, 1, 0},
{parasail_nw_stats_rowcol_scan_sse41_128_8, "parasail_nw_stats_rowcol_scan_sse41_128_8", "nw_stats",    "scan", "sse41", "128",  "8", 16, 0, 1, 1, 0},
{parasail_nw_stats_rowcol_scan_sse41_128_sat, "parasail_nw_stats_rowcol_scan_sse41_128_sat", "nw_stats",    "scan", "sse41", "128", "sat", 16, 0, 1, 1, 0},
{parasail_nw_stats_rowcol_striped_sse41_128_64, "parasail_nw_stats_rowcol_striped_sse41_128_64", "nw_stats", "striped", "sse41", "128", "64",  2, 0, 1, 1, 0},
{parasail_nw_stats_rowcol_striped_sse41_128_32, "parasail_nw_stats_rowcol_striped_sse41_128_32", "nw_stats", "striped", "sse41", "128", "32",  4, 0, 1, 1, 0},
{parasail_nw_stats_rowcol_striped_sse41_128_16, "parasail_nw_stats_rowcol_striped_sse41_128_16", "nw_stats", "striped", "sse41", "128", "16",  8, 0, 1, 1, 0},
{parasail_nw_stats_rowcol_striped_sse41_128_8, "parasail_nw_stats_rowcol_striped_sse41_128_8", "nw_stats", "striped", "sse41", "128",  "8", 16, 0, 1, 1, 0},
{parasail_nw_stats_rowcol_striped_sse41_128_sat, "parasail_nw_stats_rowcol_striped_sse41_128_sat", "nw_stats", "striped", "sse41", "128", "sat", 16, 0, 1, 1, 0},
{parasail_nw_stats_rowcol_diag_sse41_128_64, "parasail_nw_stats_rowcol_diag_sse41_128_64", "nw_stats",    "diag", "sse41", "128", "64",  2, 0, 1, 1, 0},
{parasail_nw_stats_rowcol_diag_sse41_128_32, "parasail_nw_stats_rowcol_diag_sse41_128_32", "nw_stats",    "diag", "sse41", "128", "32",  4, 0, 1, 1, 0},
{parasail_nw_stats_rowcol_diag_sse41_128_16, "parasail_nw_stats_rowcol_diag_sse41_128_16", "nw_stats",    "diag", "sse41", "128", "16",  8, 0, 1, 1, 0},
{parasail_nw_stats_rowcol_diag_sse41_128_8, "parasail_nw_stats_rowcol_diag_sse41_128_8", "nw_stats",    "diag", "sse41", "128",  "8", 16, 0, 1, 1, 0},
{parasail_nw_stats_rowcol_diag_sse41_128_sat, "parasail_nw_stats_rowcol_diag_sse41_128_sat", "nw_stats",    "diag", "sse41", "128", "sat", 16, 0, 1, 1, 0},
#endif
#if HAVE_AVX2
{parasail_nw_stats_rowcol_scan_avx2_256_64, "parasail_nw_stats_rowcol_scan_avx2_256_64", "nw_stats",    "scan", "avx2",  "256", "64",  4, 0, 1, 1, 0},
{parasail_nw_stats_rowcol_scan_avx2_256_32, "parasail_nw_stats_rowcol_scan_avx2_256_32", "nw_stats",    "scan", "avx2",  "256", "32",  8, 0, 1, 1, 0},
{parasail_nw_stats_rowcol_scan_avx2_256_16, "parasail_nw_stats_rowcol_scan_avx2_256_16", "nw_stats",    "scan", "avx2",  "256", "16", 16, 0, 1, 1, 0},
{parasail_nw_stats_rowcol_scan_avx2_256_8, "parasail_nw_stats_rowcol_scan_avx2_256_8", "nw_stats",    "scan", "avx2",  "256",  "8", 32, 0, 1, 1, 0},
{parasail_nw_stats_rowcol_scan_avx2_256_sat, "parasail_nw_stats_rowcol_scan_avx2_256_sat", "nw_stats",    "scan", "avx2",  "256", "sat", 32, 0, 1, 1, 0},
{parasail_nw_stats_rowcol_striped_avx2_256_64, "parasail_nw_stats_rowcol_striped_avx2_256_64", "nw_stats", "striped", "avx2",  "256", "64",  4, 0, 1, 1, 0},
{parasail_nw_stats_rowcol_striped_avx2_256_32, "parasail_nw_stats_rowcol_striped_avx2_256_32", "nw_stats", "striped", "avx2",  "256", "32",  8, 0, 1, 1, 0},
{parasail_nw_stats_rowcol_striped_avx2_256_16, "parasail_nw_stats_rowcol_striped_avx2_256_16", "nw_stats", "striped", "avx2",  "256", "16", 16, 0, 1, 1, 0},
{parasail_nw_stats_rowcol_striped_avx2_256_8, "parasail_nw_stats_rowcol_striped_avx2_256_8", "nw_stats", "striped", "avx2",  "256",  "8", 32, 0, 1, 1, 0},
{parasail_nw_stats_rowcol_striped_avx2_256_sat, "parasail_nw_stats_rowcol_striped_avx2_256_sat", "nw_stats", "striped", "avx2",  "256", "sat", 32, 0, 1, 1, 0},
{parasail_nw_stats_rowcol_diag_avx2_256_64, "parasail_nw_stats_rowcol_diag_avx2_256_64", "nw_stats",    "diag", "avx2",  "256", "64",  4, 0, 1, 1, 0},
{parasail_nw_stats_rowcol_diag_avx2_256_32, "parasail_nw_stats_rowcol_diag_avx2_256_32", "nw_stats",    "diag", "avx2",  "256", "32",  8, 0, 1, 1, 0},
{parasail_nw_stats_rowcol_diag_avx2_256_16, "parasail_nw_stats_rowcol_diag_avx2_256_16", "nw_stats",    "diag", "avx2",  "256", "16", 16, 0, 1, 1, 0},
{parasail_nw_stats_rowcol_diag_avx2_256_8, "parasail_nw_stats_rowcol_diag_avx2_256_8", "nw_stats",    "diag", "avx2",  "256",  "8", 32, 0, 1, 1, 0},
{parasail_nw_stats_rowcol_diag_avx2_256_sat, "parasail_nw_stats_rowcol_diag_avx2_256_sat", "nw_stats",    "diag", "avx2",  "256", "sat", 32, 0, 1, 1, 0},
#endif
#if HAVE_KNC
{parasail_nw_stats_rowcol_scan_knc_512_32, "parasail_nw_stats_rowcol_scan_knc_512_32", "nw_stats",    "scan", "knc",   "512", "32", 16, 0, 1, 1, 0},
{parasail_nw_stats_rowcol_striped_knc_512_32, "parasail_nw_stats_rowcol_striped_knc_512_32", "nw_stats", "striped", "knc",   "512", "32", 16, 0, 1, 1, 0},
{parasail_nw_stats_rowcol_diag_knc_512_32, "parasail_nw_stats_rowcol_diag_knc_512_32", "nw_stats",    "diag", "knc",   "512", "32", 16, 0, 1, 1, 0},
#endif
{parasail_nw_stats_rowcol_scan_64,    "parasail_nw_stats_rowcol_scan_64",    "nw_stats",    "scan", "disp",   "NA", "64", -1, 0, 1, 1, 0},
{parasail_nw_stats_rowcol_scan_32,    "parasail_nw_stats_rowcol_scan_32",    "nw_stats",    "scan", "disp",   "NA", "32", -1, 0, 1, 1, 0},
{parasail_nw_stats_rowcol_scan_16,    "parasail_nw_stats_rowcol_scan_16",    "nw_stats",    "scan", "disp",   "NA", "16", -1, 0, 1, 1, 0},
{parasail_nw_stats_rowcol_scan_8,     "parasail_nw_stats_rowcol_scan_8",     "nw_stats",    "scan", "disp",   "NA",  "8", -1, 0, 1, 1, 0},
{parasail_nw_stats_rowcol_scan_sat,   "parasail_nw_stats_rowcol_scan_sat",   "nw_stats",    "scan", "disp",   "NA", "sat", -1, 0, 1, 1, 0},
{parasail_nw_stats_rowcol_striped_64, "parasail_nw_stats_rowcol_striped_64", "nw_stats", "striped", "disp",   "NA", "64", -1, 0, 1, 1, 0},
{parasail_nw_stats_rowcol_striped_32, "parasail_nw_stats_rowcol_striped_32", "nw_stats", "striped", "disp",   "NA", "32", -1, 0, 1, 1, 0},
{parasail_nw_stats_rowcol_striped_16, "parasail_nw_stats_rowcol_striped_16", "nw_stats", "striped", "disp",   "NA", "16", -1, 0, 1, 1, 0},
{parasail_nw_stats_rowcol_striped_8,  "parasail_nw_stats_rowcol_striped_8",  "nw_stats", "striped", "disp",   "NA",  "8", -1, 0, 1, 1, 0},
{parasail_nw_stats_rowcol_striped_sat, "parasail_nw_stats_rowcol_striped_sat", "nw_stats", "striped", "disp",   "NA", "sat", -1, 0, 1, 1, 0},
{parasail_nw_stats_rowcol_diag_64,    "parasail_nw_stats_rowcol_diag_64",    "nw_stats",    "diag", "disp",   "NA", "64", -1, 0, 1, 1, 0},
{parasail_nw_stats_rowcol_diag_32,    "parasail_nw_stats_rowcol_diag_32",    "nw_stats",    "diag", "disp",   "NA", "32", -1, 0, 1, 1, 0},
{parasail_nw_stats_rowcol_diag_16,    "parasail_nw_stats_rowcol_diag_16",    "nw_stats",    "diag", "disp",   "NA", "16", -1, 0, 1, 1, 0},
{parasail_nw_stats_rowcol_diag_8,     "parasail_nw_stats_rowcol_diag_8",     "nw_stats",    "diag", "disp",   "NA",  "8", -1, 0, 1, 1, 0},
{parasail_nw_stats_rowcol_diag_sat,   "parasail_nw_stats_rowcol_diag_sat",   "nw_stats",    "diag", "disp",   "NA", "sat", -1, 0, 1, 1, 0},
{parasail_sg_stats_rowcol,            "parasail_sg_stats_rowcol",            "sg_stats",    "orig", "NA",     "32", "32",  1, 0, 1, 1, 1},
{parasail_sg_stats_rowcol_scan,       "parasail_sg_stats_rowcol_scan",       "sg_stats",    "scan", "NA",     "32", "32",  1, 0, 1, 1, 0},
#if HAVE_SSE2
{parasail_sg_stats_rowcol_scan_sse2_128_64, "parasail_sg_stats_rowcol_scan_sse2_128_64", "sg_stats",    "scan", "sse2",  "128", "64",  2, 0, 1, 1, 0},
{parasail_sg_stats_rowcol_scan_sse2_128_32, "parasail_sg_stats_rowcol_scan_sse2_128_32", "sg_stats",    "scan", "sse2",  "128", "32",  4, 0, 1, 1, 0},
{parasail_sg_stats_rowcol_scan_sse2_128_16, "parasail_sg_stats_rowcol_scan_sse2_128_16", "sg_stats",    "scan", "sse2",  "128", "16",  8, 0, 1, 1, 0},
{parasail_sg_stats_rowcol_scan_sse2_128_8, "parasail_sg_stats_rowcol_scan_sse2_128_8", "sg_stats",    "scan", "sse2",  "128",  "8", 16, 0, 1, 1, 0},
{parasail_sg_stats_rowcol_scan_sse2_128_sat, "parasail_sg_stats_rowcol_scan_sse2_128_sat", "sg_stats",    "scan", "sse2",  "128", "sat", 16, 0, 1, 1, 0},
{parasail_sg_stats_rowcol_striped_sse2_128_64, "parasail_sg_stats_rowcol_striped_sse2_128_64", "sg_stats", "striped", "sse2",  "128", "64",  2, 0, 1, 1, 0},
{parasail_sg_stats_rowcol_striped_sse2_128_32, "parasail_sg_stats_rowcol_striped_sse2_128_32", "sg_stats", "striped", "sse2",  "128", "32",  4, 0, 1, 1, 0},
{parasail_sg_stats_rowcol_striped_sse2_128_16, "parasail_sg_stats_rowcol_striped_sse2_128_16", "sg_stats", "striped", "sse2",  "128", "16",  8, 0, 1, 1, 0},
{parasail_sg_stats_rowcol_striped_sse2_128_8, "parasail_sg_stats_rowcol_striped_sse2_128_8", "sg_stats", "striped", "sse2",  "128",  "8", 16, 0, 1, 1, 0},
{parasail_sg_stats_rowcol_striped_sse2_128_sat, "parasail_sg_stats_rowcol_striped_sse2_128_sat", "sg_stats", "striped", "sse2",  "128", "sat", 16, 0, 1, 1, 0},
{parasail_sg_stats_rowcol_diag_sse2_128_64, "parasail_sg_stats_rowcol_diag_sse2_128_64", "sg_stats",    "diag", "sse2",  "128", "64",  2, 0, 1, 1, 0},
{parasail_sg_stats_rowcol_diag_sse2_128_32, "parasail_sg_stats_rowcol_diag_sse2_128_32", "sg_stats",    "diag", "sse2",  "128", "32",  4, 0, 1, 1, 0},
{parasail_sg_stats_rowcol_diag_sse2_128_16, "parasail_sg_stats_rowcol_diag_sse2_128_16", "sg_stats",    "diag", "sse2",  "128", "16",  8, 0, 1, 1, 0},
{parasail_sg_stats_rowcol_diag_sse2_128_8, "parasail_sg_stats_rowcol_diag_sse2_128_8", "sg_stats",    "diag", "sse2",  "128",  "8", 16, 0, 1, 1, 0},
{parasail_sg_stats_rowcol_diag_sse2_128_sat, "parasail_sg_stats_rowcol_diag_sse2_128_sat", "sg_stats",    "diag", "sse2",  "128", "sat", 16, 0, 1, 1, 0},
#endif
#if HAVE_SSE41
{parasail_sg_stats_rowcol_scan_sse41_128_64, "parasail_sg_stats_rowcol_scan_sse41_128_64", "sg_stats",    "scan", "sse41", "128", "64",  2, 0, 1, 1, 0},
{parasail_sg_stats_rowcol_scan_sse41_128_32, "parasail_sg_stats_rowcol_scan_sse41_128_32", "sg_stats",    "scan", "sse41", "128", "32",  4, 0, 1, 1, 0},
{parasail_sg_stats_rowcol_scan_sse41_128_16, "parasail_sg_stats_rowcol_scan_sse41_128_16", "sg_stats",    "scan", "sse41", "128", "16",  8, 0, 1, 1, 0},
{parasail_sg_stats_rowcol_scan_sse41_128_8, "parasail_sg_stats_rowcol_scan_sse41_128_8", "sg_stats",    "scan", "sse41", "128",  "8", 16, 0, 1, 1, 0},
{parasail_sg_stats_rowcol_scan_sse41_128_sat, "parasail_sg_stats_rowcol_scan_sse41_128_sat", "sg_stats",    "scan", "sse41", "128", "sat", 16, 0, 1, 1, 0},
{parasail_sg_stats_rowcol_striped_sse41_128_64, "parasail_sg_stats_rowcol_striped_sse41_128_64", "sg_stats", "striped", "sse41", "128", "64",  2, 0, 1, 1, 0},
{parasail_sg_stats_rowcol_striped_sse41_128_32, "parasail_sg_stats_rowcol_striped_sse41_128_32", "sg_stats", "striped", "sse41", "128", "32",  4, 0, 1, 1, 0},
{parasail_sg_stats_rowcol_striped_sse41_128_16, "parasail_sg_stats_rowcol_striped_sse41_128_16", "sg_stats", "striped", "sse41", "128", "16",  8, 0, 1, 1, 0},
{parasail_sg_stats_rowcol_striped_sse41_128_8, "parasail_sg_stats_rowcol_striped_sse41_128_8", "sg_stats", "striped", "sse41", "128",  "8", 16, 0, 1, 1, 0},
{parasail_sg_stats_rowcol_striped_sse41_128_sat, "parasail_sg_stats_rowcol_striped_sse41_128_sat", "sg_stats", "striped", "sse41", "128", "sat", 16, 0, 1, 1, 0},
{parasail_sg_stats_rowcol_diag_sse41_128_64, "parasail_sg_stats_rowcol_diag_sse41_128_64", "sg_stats",    "diag", "sse41", "128", "64",  2, 0, 1, 1, 0},
{parasail_sg_stats_rowcol_diag_sse41_128_32, "parasail_sg_stats_rowcol_diag_sse41_128_32", "sg_stats",    "diag", "sse41", "128", "32",  4, 0, 1, 1, 0},
{parasail_sg_stats_rowcol_diag_sse41_128_16, "parasail_sg_stats_rowcol_diag_sse41_128_16", "sg_stats",    "diag", "sse41", "128", "16",  8, 0, 1, 1, 0},
{parasail_sg_stats_rowcol_diag_sse41_128_8, "parasail_sg_stats_rowcol_diag_sse41_128_8", "sg_stats",    "diag", "sse41", "128",  "8", 16, 0, 1, 1, 0},
{parasail_sg_stats_rowcol_diag_sse41_128_sat, "parasail_sg_stats_rowcol_diag_sse41_128_sat", "sg_stats",    "diag", "sse41", "128", "sat", 16, 0, 1, 1, 0},
#endif
#if HAVE_AVX2
{parasail_sg_stats_rowcol_scan_avx2_256_64, "parasail_sg_stats_rowcol_scan_avx2_256_64", "sg_stats",    "scan", "avx2",  "256", "64",  4, 0, 1, 1, 0},
{parasail_sg_stats_rowcol_scan_avx2_256_32, "parasail_sg_stats_rowcol_scan_avx2_256_32", "sg_stats",    "scan", "avx2",  "256", "32",  8, 0, 1, 1, 0},
{parasail_sg_stats_rowcol_scan_avx2_256_16, "parasail_sg_stats_rowcol_scan_avx2_256_16", "sg_stats",    "scan", "avx2",  "256", "16", 16, 0, 1, 1, 0},
{parasail_sg_stats_rowcol_scan_avx2_256_8, "parasail_sg_stats_rowcol_scan_avx2_256_8", "sg_stats",    "scan", "avx2",  "256",  "8", 32, 0, 1, 1, 0},
{parasail_sg_stats_rowcol_scan_avx2_256_sat, "parasail_sg_stats_rowcol_scan_avx2_256_sat", "sg_stats",    "scan", "avx2",  "256", "sat", 32, 0, 1, 1, 0},
{parasail_sg_stats_rowcol_striped_avx2_256_64, "parasail_sg_stats_rowcol_striped_avx2_256_64", "sg_stats", "striped", "avx2",  "256", "64",  4, 0, 1, 1, 0},
{parasail_sg_stats_rowcol_striped_avx2_256_32, "parasail_sg_stats_rowcol_striped_avx2_256_32", "sg_stats", "striped", "avx2",  "256", "32",  8, 0, 1, 1, 0},
{parasail_sg_stats_rowcol_striped_avx2_256_16, "parasail_sg_stats_rowcol_striped_avx2_256_16", "sg_stats", "striped", "avx2",  "256", "16", 16, 0, 1, 1, 0},
{parasail_sg_stats_rowcol_striped_avx2_256_8, "parasail_sg_stats_rowcol_striped_avx2_256_8", "sg_stats", "striped", "avx2",  "256",  "8", 32, 0, 1, 1, 0},
{parasail_sg_stats_rowcol_striped_avx2_256_sat, "parasail_sg_stats_rowcol_striped_avx2_256_sat", "sg_stats", "striped", "avx2",  "256", "sat", 32, 0, 1, 1, 0},
{parasail_sg_stats_rowcol_diag_avx2_256_64, "parasail_sg_stats_rowcol_diag_avx2_256_64", "sg_stats",    "diag", "avx2",  "256", "64",  4, 0, 1, 1, 0},
{parasail_sg_stats_rowcol_diag_avx2_256_32, "parasail_sg_stats_rowcol_diag_avx2_256_32", "sg_stats",    "diag", "avx2",  "256", "32",  8, 0, 1, 1, 0},
{parasail_sg_stats_rowcol_diag_avx2_256_16, "parasail_sg_stats_rowcol_diag_avx2_256_16", "sg_stats",    "diag", "avx2",  "256", "16", 16, 0, 1, 1, 0},
{parasail_sg_stats_rowcol_diag_avx2_256_8, "parasail_sg_stats_rowcol_diag_avx2_256_8", "sg_stats",    "diag", "avx2",  "256",  "8", 32, 0, 1, 1, 0},
{parasail_sg_stats_rowcol_diag_avx2_256_sat, "parasail_sg_stats_rowcol_diag_avx2_256_sat", "sg_stats",    "diag", "avx2",  "256", "sat", 32, 0, 1, 1, 0},
#endif
#if HAVE_KNC
{parasail_sg_stats_rowcol_scan_knc_512_32, "parasail_sg_stats_rowcol_scan_knc_512_32", "sg_stats",    "scan", "knc",   "512", "32", 16, 0, 1, 1, 0},
{parasail_sg_stats_rowcol_striped_knc_512_32, "parasail_sg_stats_rowcol_striped_knc_512_32", "sg_stats", "striped", "knc",   "512", "32", 16, 0, 1, 1, 0},
{parasail_sg_stats_rowcol_diag_knc_512_32, "parasail_sg_stats_rowcol_diag_knc_512_32", "sg_stats",    "diag", "knc",   "512", "32", 16, 0, 1, 1, 0},
#endif
{parasail_sg_stats_rowcol_scan_64,    "parasail_sg_stats_rowcol_scan_64",    "sg_stats",    "scan", "disp",   "NA", "64", -1, 0, 1, 1, 0},
{parasail_sg_stats_rowcol_scan_32,    "parasail_sg_stats_rowcol_scan_32",    "sg_stats",    "scan", "disp",   "NA", "32", -1, 0, 1, 1, 0},
{parasail_sg_stats_rowcol_scan_16,    "parasail_sg_stats_rowcol_scan_16",    "sg_stats",    "scan", "disp",   "NA", "16", -1, 0, 1, 1, 0},
{parasail_sg_stats_rowcol_scan_8,     "parasail_sg_stats_rowcol_scan_8",     "sg_stats",    "scan", "disp",   "NA",  "8", -1, 0, 1, 1, 0},
{parasail_sg_stats_rowcol_scan_sat,   "parasail_sg_stats_rowcol_scan_sat",   "sg_stats",    "scan", "disp",   "NA", "sat", -1, 0, 1, 1, 0},
{parasail_sg_stats_rowcol_striped_64, "parasail_sg_stats_rowcol_striped_64", "sg_stats", "striped", "disp",   "NA", "64", -1, 0, 1, 1, 0},
{parasail_sg_stats_rowcol_striped_32, "parasail_sg_stats_rowcol_striped_32", "sg_stats", "striped", "disp",   "NA", "32", -1, 0, 1, 1, 0},
{parasail_sg_stats_rowcol_striped_16, "parasail_sg_stats_rowcol_striped_16", "sg_stats", "striped", "disp",   "NA", "16", -1, 0, 1, 1, 0},
{parasail_sg_stats_rowcol_striped_8,  "parasail_sg_stats_rowcol_striped_8",  "sg_stats", "striped", "disp",   "NA",  "8", -1, 0, 1, 1, 0},
{parasail_sg_stats_rowcol_striped_sat, "parasail_sg_stats_rowcol_striped_sat", "sg_stats", "striped", "disp",   "NA", "sat", -1, 0, 1, 1, 0},
{parasail_sg_stats_rowcol_diag_64,    "parasail_sg_stats_rowcol_diag_64",    "sg_stats",    "diag", "disp",   "NA", "64", -1, 0, 1, 1, 0},
{parasail_sg_stats_rowcol_diag_32,    "parasail_sg_stats_rowcol_diag_32",    "sg_stats",    "diag", "disp",   "NA", "32", -1, 0, 1, 1, 0},
{parasail_sg_stats_rowcol_diag_16,    "parasail_sg_stats_rowcol_diag_16",    "sg_stats",    "diag", "disp",   "NA", "16", -1, 0, 1, 1, 0},
{parasail_sg_stats_rowcol_diag_8,     "parasail_sg_stats_rowcol_diag_8",     "sg_stats",    "diag", "disp",   "NA",  "8", -1, 0, 1, 1, 0},
{parasail_sg_stats_rowcol_diag_sat,   "parasail_sg_stats_rowcol_diag_sat",   "sg_stats",    "diag", "disp",   "NA", "sat", -1, 0, 1, 1, 0},
{parasail_sw_stats_rowcol,            "parasail_sw_stats_rowcol",            "sw_stats",    "orig", "NA",     "32", "32",  1, 0, 1, 1, 1},
{parasail_sw_stats_rowcol_scan,       "parasail_sw_stats_rowcol_scan",       "sw_stats",    "scan", "NA",     "32", "32",  1, 0, 1, 1, 0},
#if HAVE_SSE2
{parasail_sw_stats_rowcol_scan_sse2_128_64, "parasail_sw_stats_rowcol_scan_sse2_128_64", "sw_stats",    "scan", "sse2",  "128", "64",  2, 0, 1, 1, 0},
{parasail_sw_stats_rowcol_scan_sse2_128_32, "parasail_sw_stats_rowcol_scan_sse2_128_32", "sw_stats",    "scan", "sse2",  "128", "32",  4, 0, 1, 1, 0},
{parasail_sw_stats_rowcol_scan_sse2_128_16, "parasail_sw_stats_rowcol_scan_sse2_128_16", "sw_stats",    "scan", "sse2",  "128", "16",  8, 0, 1, 1, 0},
{parasail_sw_stats_rowcol_scan_sse2_128_8, "parasail_sw_stats_rowcol_scan_sse2_128_8", "sw_stats",    "scan", "sse2",  "128",  "8", 16, 0, 1, 1, 0},
{parasail_sw_stats_rowcol_scan_sse2_128_sat, "parasail_sw_stats_rowcol_scan_sse2_128_sat", "sw_stats",    "scan", "sse2",  "128", "sat", 16, 0, 1, 1, 0},
{parasail_sw_stats_rowcol_striped_sse2_128_64, "parasail_sw_stats_rowcol_striped_sse2_128_64", "sw_stats", "striped", "sse2",  "128", "64",  2, 0, 1, 1, 0},
{parasail_sw_stats_rowcol_striped_sse2_128_32, "parasail_sw_stats_rowcol_striped_sse2_128_32", "sw_stats", "striped", "sse2",  "128", "32",  4, 0, 1, 1, 0},
{parasail_sw_stats_rowcol_striped_sse2_128_16, "parasail_sw_stats_rowcol_striped_sse2_128_16", "sw_stats", "striped", "sse2",  "128", "16",  8, 0, 1, 1, 0},
{parasail_sw_stats_rowcol_striped_sse2_128_8, "parasail_sw_stats_rowcol_striped_sse2_128_8", "sw_stats", "striped", "sse2",  "128",  "8", 16, 0, 1, 1, 0},
{parasail_sw_stats_rowcol_striped_sse2_128_sat, "parasail_sw_stats_rowcol_striped_sse2_128_sat", "sw_stats", "striped", "sse2",  "128", "sat", 16, 0, 1, 1, 0},
{parasail_sw_stats_rowcol_diag_sse2_128_64, "parasail_sw_stats_rowcol_diag_sse2_128_64", "sw_stats",    "diag", "sse2",  "128", "64",  2, 0, 1, 1, 0},
{parasail_sw_stats_rowcol_diag_sse2_128_32, "parasail_sw_stats_rowcol_diag_sse2_128_32", "sw_stats",    "diag", "sse2",  "128", "32",  4, 0, 1, 1, 0},
{parasail_sw_stats_rowcol_diag_sse2_128_16, "parasail_sw_stats_rowcol_diag_sse2_128_16", "sw_stats",    "diag", "sse2",  "128", "16",  8, 0, 1, 1, 0},
{parasail_sw_stats_rowcol_diag_sse2_128_8, "parasail_sw_stats_rowcol_diag_sse2_128_8", "sw_stats",    "diag", "sse2",  "128",  "8", 16, 0, 1, 1, 0},
{parasail_sw_stats_rowcol_diag_sse2_128_sat, "parasail_sw_stats_rowcol_diag_sse2_128_sat", "sw_stats",    "diag", "sse2",  "128", "sat", 16, 0, 1, 1, 0},
#endif
#if HAVE_SSE41
{parasail_sw_stats_rowcol_scan_sse41_128_64, "parasail_sw_stats_rowcol_scan_sse41_128_64", "sw_stats",    "scan", "sse41", "128", "64",  2, 0, 1, 1, 0},
{parasail_sw_stats_rowcol_scan_sse41_128_32, "parasail_sw_stats_rowcol_scan_sse41_128_32", "sw_stats",    "scan", "sse41", "128", "32",  4, 0, 1, 1, 0},
{parasail_sw_stats_rowcol_scan_sse41_128_16, "parasail_sw_stats_rowcol_scan_sse41_128_16", "sw_stats",    "scan", "sse41", "128", "16",  8, 0, 1, 1, 0},
{parasail_sw_stats_rowcol_scan_sse41_128_8, "parasail_sw_stats_rowcol_scan_sse41_128_8", "sw_stats",    "scan", "sse41", "128",  "8", 16, 0, 1, 1, 0},
{parasail_sw_stats_rowcol_scan_sse41_128_sat, "parasail_sw_stats_rowcol_scan_sse41_128_sat", "sw_stats",    "scan", "sse41", "128", "sat", 16, 0, 1, 1, 0},
{parasail_sw_stats_rowcol_striped_sse41_128_64, "parasail_sw_stats_rowcol_striped_sse41_128_64", "sw_stats", "striped", "sse41", "128", "64",  2, 0, 1, 1, 0},
{parasail_sw_stats_rowcol_striped_sse41_128_32, "parasail_sw_stats_rowcol_striped_sse41_128_32", "sw_stats", "striped", "sse41", "128", "32",  4, 0, 1, 1, 0},
{parasail_sw_stats_rowcol_striped_sse41_128_16, "parasail_sw_stats_rowcol_striped_sse41_128_16", "sw_stats", "striped", "sse41", "128", "16",  8, 0, 1, 1, 0},
{parasail_sw_stats_rowcol_striped_sse41_128_8, "parasail_sw_stats_rowcol_striped_sse41_128_8", "sw_stats", "striped", "sse41", "128",  "8", 16, 0, 1, 1, 0},
{parasail_sw_stats_rowcol_striped_sse41_128_sat, "parasail_sw_stats_rowcol_striped_sse41_128_sat", "sw_stats", "striped", "sse41", "128", "sat", 16, 0, 1, 1, 0},
{parasail_sw_stats_rowcol_diag_sse41_128_64, "parasail_sw_stats_rowcol_diag_sse41_128_64", "sw_stats",    "diag", "sse41", "128", "64",  2, 0, 1, 1, 0},
{parasail_sw_stats_rowcol_diag_sse41_128_32, "parasail_sw_stats_rowcol_diag_sse41_128_32", "sw_stats",    "diag", "sse41", "128", "32",  4, 0, 1, 1, 0},
{parasail_sw_stats_rowcol_diag_sse41_128_16, "parasail_sw_stats_rowcol_diag_sse41_128_16", "sw_stats",    "diag", "sse41", "128", "16",  8, 0, 1, 1, 0},
{parasail_sw_stats_rowcol_diag_sse41_128_8, "parasail_sw_stats_rowcol_diag_sse41_128_8", "sw_stats",    "diag", "sse41", "128",  "8", 16, 0, 1, 1, 0},
{parasail_sw_stats_rowcol_diag_sse41_128_sat, "parasail_sw_stats_rowcol_diag_sse41_128_sat", "sw_stats",    "diag", "sse41", "128", "sat", 16, 0, 1, 1, 0},
#endif
#if HAVE_AVX2
{parasail_sw_stats_rowcol_scan_avx2_256_64, "parasail_sw_stats_rowcol_scan_avx2_256_64", "sw_stats",    "scan", "avx2",  "256", "64",  4, 0, 1, 1, 0},
{parasail_sw_stats_rowcol_scan_avx2_256_32, "parasail_sw_stats_rowcol_scan_avx2_256_32", "sw_stats",    "scan", "avx2",  "256", "32",  8, 0, 1, 1, 0},
{parasail_sw_stats_rowcol_scan_avx2_256_16, "parasail_sw_stats_rowcol_scan_avx2_256_16", "sw_stats",    "scan", "avx2",  "256", "16", 16, 0, 1, 1, 0},
{parasail_sw_stats_rowcol_scan_avx2_256_8, "parasail_sw_stats_rowcol_scan_avx2_256_8", "sw_stats",    "scan", "avx2",  "256",  "8", 32, 0, 1, 1, 0},
{parasail_sw_stats_rowcol_scan_avx2_256_sat, "parasail_sw_stats_rowcol_scan_avx2_256_sat", "sw_stats",    "scan", "avx2",  "256", "sat", 32, 0, 1, 1, 0},
{parasail_sw_stats_rowcol_striped_avx2_256_64, "parasail_sw_stats_rowcol_striped_avx2_256_64", "sw_stats", "striped", "avx2",  "256", "64",  4, 0, 1, 1, 0},
{parasail_sw_stats_rowcol_striped_avx2_256_32, "parasail_sw_stats_rowcol_striped_avx2_256_32", "sw_stats", "striped", "avx2",  "256", "32",  8, 0, 1, 1, 0},
{parasail_sw_stats_rowcol_striped_avx2_256_16, "parasail_sw_stats_rowcol_striped_avx2_256_16", "sw_stats", "striped", "avx2",  "256", "16", 16, 0, 1, 1, 0},
{parasail_sw_stats_rowcol_striped_avx2_256_8, "parasail_sw_stats_rowcol_striped_avx2_256_8", "sw_stats", "striped", "avx2",  "256",  "8", 32, 0, 1, 1, 0},
{parasail_sw_stats_rowcol_striped_avx2_256_sat, "parasail_sw_stats_rowcol_striped_avx2_256_sat", "sw_stats", "striped", "avx2",  "256", "sat", 32, 0, 1, 1, 0},
{parasail_sw_stats_rowcol_diag_avx2_256_64, "parasail_sw_stats_rowcol_diag_avx2_256_64", "sw_stats",    "diag", "avx2",  "256", "64",  4, 0, 1, 1, 0},
{parasail_sw_stats_rowcol_diag_avx2_256_32, "parasail_sw_stats_rowcol_diag_avx2_256_32", "sw_stats",    "diag", "avx2",  "256", "32",  8, 0, 1, 1, 0},
{parasail_sw_stats_rowcol_diag_avx2_256_16, "parasail_sw_stats_rowcol_diag_avx2_256_16", "sw_stats",    "diag", "avx2",  "256", "16", 16, 0, 1, 1, 0},
{parasail_sw_stats_rowcol_diag_avx2_256_8, "parasail_sw_stats_rowcol_diag_avx2_256_8", "sw_stats",    "diag", "avx2",  "256",  "8", 32, 0, 1, 1, 0},
{parasail_sw_stats_rowcol_diag_avx2_256_sat, "parasail_sw_stats_rowcol_diag_avx2_256_sat", "sw_stats",    "diag", "avx2",  "256", "sat", 32, 0, 1, 1, 0},
#endif
#if HAVE_KNC
{parasail_sw_stats_rowcol_scan_knc_512_32, "parasail_sw_stats_rowcol_scan_knc_512_32", "sw_stats",    "scan", "knc",   "512", "32", 16, 0, 1, 1, 0},
{parasail_sw_stats_rowcol_striped_knc_512_32, "parasail_sw_stats_rowcol_striped_knc_512_32", "sw_stats", "striped", "knc",   "512", "32", 16, 0, 1, 1, 0},
{parasail_sw_stats_rowcol_diag_knc_512_32, "parasail_sw_stats_rowcol_diag_knc_512_32", "sw_stats",    "diag", "knc",   "512", "32", 16, 0, 1, 1, 0},
#endif
{parasail_sw_stats_rowcol_scan_64,    "parasail_sw_stats_rowcol_scan_64",    "sw_stats",    "scan", "disp",   "NA", "64", -1, 0, 1, 1, 0},
{parasail_sw_stats_rowcol_scan_32,    "parasail_sw_stats_rowcol_scan_32",    "sw_stats",    "scan", "disp",   "NA", "32", -1, 0, 1, 1, 0},
{parasail_sw_stats_rowcol_scan_16,    "parasail_sw_stats_rowcol_scan_16",    "sw_stats",    "scan", "disp",   "NA", "16", -1, 0, 1, 1, 0},
{parasail_sw_stats_rowcol_scan_8,     "parasail_sw_stats_rowcol_scan_8",     "sw_stats",    "scan", "disp",   "NA",  "8", -1, 0, 1, 1, 0},
{parasail_sw_stats_rowcol_scan_sat,   "parasail_sw_stats_rowcol_scan_sat",   "sw_stats",    "scan", "disp",   "NA", "sat", -1, 0, 1, 1, 0},
{parasail_sw_stats_rowcol_striped_64, "parasail_sw_stats_rowcol_striped_64", "sw_stats", "striped", "disp",   "NA", "64", -1, 0, 1, 1, 0},
{parasail_sw_stats_rowcol_striped_32, "parasail_sw_stats_rowcol_striped_32", "sw_stats", "striped", "disp",   "NA", "32", -1, 0, 1, 1, 0},
{parasail_sw_stats_rowcol_striped_16, "parasail_sw_stats_rowcol_striped_16", "sw_stats", "striped", "disp",   "NA", "16", -1, 0, 1, 1, 0},
{parasail_sw_stats_rowcol_striped_8,  "parasail_sw_stats_rowcol_striped_8",  "sw_stats", "striped", "disp",   "NA",  "8", -1, 0, 1, 1, 0},
{parasail_sw_stats_rowcol_striped_sat, "parasail_sw_stats_rowcol_striped_sat", "sw_stats", "striped", "disp",   "NA", "sat", -1, 0, 1, 1, 0},
{parasail_sw_stats_rowcol_diag_64,    "parasail_sw_stats_rowcol_diag_64",    "sw_stats",    "diag", "disp",   "NA", "64", -1, 0, 1, 1, 0},
{parasail_sw_stats_rowcol_diag_32,    "parasail_sw_stats_rowcol_diag_32",    "sw_stats",    "diag", "disp",   "NA", "32", -1, 0, 1, 1, 0},
{parasail_sw_stats_rowcol_diag_16,    "parasail_sw_stats_rowcol_diag_16",    "sw_stats",    "diag", "disp",   "NA", "16", -1, 0, 1, 1, 0},
{parasail_sw_stats_rowcol_diag_8,     "parasail_sw_stats_rowcol_diag_8",     "sw_stats",    "diag", "disp",   "NA",  "8", -1, 0, 1, 1, 0},
{parasail_sw_stats_rowcol_diag_sat,   "parasail_sw_stats_rowcol_diag_sat",   "sw_stats",    "diag", "disp",   "NA", "sat", -1, 0, 1, 1, 0},
{NULL, "NULL", "NULL", "NULL", "NULL", "NULL", "NULL", 0, 0, 0, 0, 0}
};

static const parasail_pfunction_info_t pfunctions[] = {
#if HAVE_SSE2
{parasail_nw_scan_profile_sse2_128_64, parasail_profile_create_sse_128_64,  "parasail_nw_scan_profile_sse2_128_64", "nw", "scan_profile", "sse2",  "128", "64",  2, 0, 0, 0, 0},
{parasail_nw_scan_profile_sse2_128_32, parasail_profile_create_sse_128_32,  "parasail_nw_scan_profile_sse2_128_32", "nw", "scan_profile", "sse2",  "128", "32",  4, 0, 0, 0, 0},
{parasail_nw_scan_profile_sse2_128_16, parasail_profile_create_sse_128_16,  "parasail_nw_scan_profile_sse2_128_16", "nw", "scan_profile", "sse2",  "128", "16",  8, 0, 0, 0, 0},
{parasail_nw_scan_profile_sse2_128_8, parasail_profile_create_sse_128_8,   "parasail_nw_scan_profile_sse2_128_8", "nw", "scan_profile", "sse2",  "128",  "8", 16, 0, 0, 0, 0},
{parasail_nw_scan_profile_sse2_128_sat, parasail_profile_create_sse_128_sat, "parasail_nw_scan_profile_sse2_128_sat", "nw", "scan_profile", "sse2",  "128", "sat", 16, 0, 0, 0, 0},
{parasail_nw_striped_profile_sse2_128_64, parasail_profile_create_sse_128_64,  "parasail_nw_striped_profile_sse2_128_64", "nw", "striped_profile", "sse2",  "128", "64",  2, 0, 0, 0, 0},
{parasail_nw_striped_profile_sse2_128_32, parasail_profile_create_sse_128_32,  "parasail_nw_striped_profile_sse2_128_32", "nw", "striped_profile", "sse2",  "128", "32",  4, 0, 0, 0, 0},
{parasail_nw_striped_profile_sse2_128_16, parasail_profile_create_sse_128_16,  "parasail_nw_striped_profile_sse2_128_16", "nw", "striped_profile", "sse2",  "128", "16",  8, 0, 0, 0, 0},
{parasail_nw_striped_profile_sse2_128_8, parasail_profile_create_sse_128_8,   "parasail_nw_striped_profile_sse2_128_8", "nw", "striped_profile", "sse2",  "128",  "8", 16, 0, 0, 0, 0},
{parasail_nw_striped_profile_sse2_128_sat, parasail_profile_create_sse_128_sat, "parasail_nw_striped_profile_sse2_128_sat", "nw", "striped_profile", "sse2",  "128", "sat", 16, 0, 0, 0, 0},
#endif
#if HAVE_SSE41
{parasail_nw_scan_profile_sse41_128_64, parasail_profile_create_sse_128_64,  "parasail_nw_scan_profile_sse41_128_64", "nw", "scan_profile", "sse41", "128", "64",  2, 0, 0, 0, 0},
{parasail_nw_scan_profile_sse41_128_32, parasail_profile_create_sse_128_32,  "parasail_nw_scan_profile_sse41_128_32", "nw", "scan_profile", "sse41", "128", "32",  4, 0, 0, 0, 0},
{parasail_nw_scan_profile_sse41_128_16, parasail_profile_create_sse_128_16,  "parasail_nw_scan_profile_sse41_128_16", "nw", "scan_profile", "sse41", "128", "16",  8, 0, 0, 0, 0},
{parasail_nw_scan_profile_sse41_128_8, parasail_profile_create_sse_128_8,   "parasail_nw_scan_profile_sse41_128_8", "nw", "scan_profile", "sse41", "128",  "8", 16, 0, 0, 0, 0},
{parasail_nw_scan_profile_sse41_128_sat, parasail_profile_create_sse_128_sat, "parasail_nw_scan_profile_sse41_128_sat", "nw", "scan_profile", "sse41", "128", "sat", 16, 0, 0, 0, 0},
{parasail_nw_striped_profile_sse41_128_64, parasail_profile_create_sse_128_64,  "parasail_nw_striped_profile_sse41_128_64", "nw", "striped_profile", "sse41", "128", "64",  2, 0, 0, 0, 0},
{parasail_nw_striped_profile_sse41_128_32, parasail_profile_create_sse_128_32,  "parasail_nw_striped_profile_sse41_128_32", "nw", "striped_profile", "sse41", "128", "32",  4, 0, 0, 0, 0},
{parasail_nw_striped_profile_sse41_128_16, parasail_profile_create_sse_128_16,  "parasail_nw_striped_profile_sse41_128_16", "nw", "striped_profile", "sse41", "128", "16",  8, 0, 0, 0, 0},
{parasail_nw_striped_profile_sse41_128_8, parasail_profile_create_sse_128_8,   "parasail_nw_striped_profile_sse41_128_8", "nw", "striped_profile", "sse41", "128",  "8", 16, 0, 0, 0, 0},
{parasail_nw_striped_profile_sse41_128_sat, parasail_profile_create_sse_128_sat, "parasail_nw_striped_profile_sse41_128_sat", "nw", "striped_profile", "sse41", "128", "sat", 16, 0, 0, 0, 0},
#endif
#if HAVE_AVX2
{parasail_nw_scan_profile_avx2_256_64, parasail_profile_create_avx_256_64,  "parasail_nw_scan_profile_avx2_256_64", "nw", "scan_profile", "avx2",  "256", "64",  4, 0, 0, 0, 0},
{parasail_nw_scan_profile_avx2_256_32, parasail_profile_create_avx_256_32,  "parasail_nw_scan_profile_avx2_256_32", "nw", "scan_profile", "avx2",  "256", "32",  8, 0, 0, 0, 0},
{parasail_nw_scan_profile_avx2_256_16, parasail_profile_create_avx_256_16,  "parasail_nw_scan_profile_avx2_256_16", "nw", "scan_profile", "avx2",  "256", "16", 16, 0, 0, 0, 0},
{parasail_nw_scan_profile_avx2_256_8, parasail_profile_create_avx_256_8,   "parasail_nw_scan_profile_avx2_256_8", "nw", "scan_profile", "avx2",  "256",  "8", 32, 0, 0, 0, 0},
{parasail_nw_scan_profile_avx2_256_sat, parasail_profile_create_avx_256_sat, "parasail_nw_scan_profile_avx2_256_sat", "nw", "scan_profile", "avx2",  "256", "sat", 32, 0, 0, 0, 0},
{parasail_nw_striped_profile_avx2_256_64, parasail_profile_create_avx_256_64,  "parasail_nw_striped_profile_avx2_256_64", "nw", "striped_profile", "avx2",  "256", "64",  4, 0, 0, 0, 0},
{parasail_nw_striped_profile_avx2_256_32, parasail_profile_create_avx_256_32,  "parasail_nw_striped_profile_avx2_256_32", "nw", "striped_profile", "avx2",  "256", "32",  8, 0, 0, 0, 0},
{parasail_nw_striped_profile_avx2_256_16, parasail_profile_create_avx_256_16,  "parasail_nw_striped_profile_avx2_256_16", "nw", "striped_profile", "avx2",  "256", "16", 16, 0, 0, 0, 0},
{parasail_nw_striped_profile_avx2_256_8, parasail_profile_create_avx_256_8,   "parasail_nw_striped_profile_avx2_256_8", "nw", "striped_profile", "avx2",  "256",  "8", 32, 0, 0, 0, 0},
{parasail_nw_striped_profile_avx2_256_sat, parasail_profile_create_avx_256_sat, "parasail_nw_striped_profile_avx2_256_sat", "nw", "striped_profile", "avx2",  "256", "sat", 32, 0, 0, 0, 0},
#endif
#if HAVE_KNC
{parasail_nw_scan_profile_knc_512_32, parasail_profile_create_knc_512_32,  "parasail_nw_scan_profile_knc_512_32", "nw", "scan_profile", "knc",   "512", "32", 16, 0, 0, 0, 0},
{parasail_nw_striped_profile_knc_512_32, parasail_profile_create_knc_512_32,  "parasail_nw_striped_profile_knc_512_32", "nw", "striped_profile", "knc",   "512", "32", 16, 0, 0, 0, 0},
#endif
{parasail_nw_scan_profile_64,         parasail_profile_create_64,          "parasail_nw_scan_profile_64",         "nw", "scan_profile", "disp",   "NA", "64", -1, 0, 0, 0, 0},
{parasail_nw_scan_profile_32,         parasail_profile_create_32,          "parasail_nw_scan_profile_32",         "nw", "scan_profile", "disp",   "NA", "32", -1, 0, 0, 0, 0},
{parasail_nw_scan_profile_16,         parasail_profile_create_16,          "parasail_nw_scan_profile_16",         "nw", "scan_profile", "disp",   "NA", "16", -1, 0, 0, 0, 0},
{parasail_nw_scan_profile_8,          parasail_profile_create_8,           "parasail_nw_scan_profile_8",          "nw", "scan_profile", "disp",   "NA",  "8", -1, 0, 0, 0, 0},
{parasail_nw_scan_profile_sat,        parasail_profile_create_sat,         "parasail_nw_scan_profile_sat",        "nw", "scan_profile", "disp",   "NA", "sat", -1, 0, 0, 0, 0},
{parasail_nw_striped_profile_64,      parasail_profile_create_64,          "parasail_nw_striped_profile_64",      "nw", "striped_profile", "disp",   "NA", "64", -1, 0, 0, 0, 0},
{parasail_nw_striped_profile_32,      parasail_profile_create_32,          "parasail_nw_striped_profile_32",      "nw", "striped_profile", "disp",   "NA", "32", -1, 0, 0, 0, 0},
{parasail_nw_striped_profile_16,      parasail_profile_create_16,          "parasail_nw_striped_profile_16",      "nw", "striped_profile", "disp",   "NA", "16", -1, 0, 0, 0, 0},
{parasail_nw_striped_profile_8,       parasail_profile_create_8,           "parasail_nw_striped_profile_8",       "nw", "striped_profile", "disp",   "NA",  "8", -1, 0, 0, 0, 0},
{parasail_nw_striped_profile_sat,     parasail_profile_create_sat,         "parasail_nw_striped_profile_sat",     "nw", "striped_profile", "disp",   "NA", "sat", -1, 0, 0, 0, 0},
#if HAVE_SSE2
{parasail_sg_scan_profile_sse2_128_64, parasail_profile_create_sse_128_64,  "parasail_sg_scan_profile_sse2_128_64", "sg", "scan_profile", "sse2",  "128", "64",  2, 0, 0, 0, 0},
{parasail_sg_scan_profile_sse2_128_32, parasail_profile_create_sse_128_32,  "parasail_sg_scan_profile_sse2_128_32", "sg", "scan_profile", "sse2",  "128", "32",  4, 0, 0, 0, 0},
{parasail_sg_scan_profile_sse2_128_16, parasail_profile_create_sse_128_16,  "parasail_sg_scan_profile_sse2_128_16", "sg", "scan_profile", "sse2",  "128", "16",  8, 0, 0, 0, 0},
{parasail_sg_scan_profile_sse2_128_8, parasail_profile_create_sse_128_8,   "parasail_sg_scan_profile_sse2_128_8", "sg", "scan_profile", "sse2",  "128",  "8", 16, 0, 0, 0, 0},
{parasail_sg_scan_profile_sse2_128_sat, parasail_profile_create_sse_128_sat, "parasail_sg_scan_profile_sse2_128_sat", "sg", "scan_profile", "sse2",  "128", "sat", 16, 0, 0, 0, 0},
{parasail_sg_striped_profile_sse2_128_64, parasail_profile_create_sse_128_64,  "parasail_sg_striped_profile_sse2_128_64", "sg", "striped_profile", "sse2",  "128", "64",  2, 0, 0, 0, 0},
{parasail_sg_striped_profile_sse2_128_32, parasail_profile_create_sse_128_32,  "parasail_sg_striped_profile_sse2_128_32", "sg", "striped_profile", "sse2",  "128", "32",  4, 0, 0, 0, 0},
{parasail_sg_striped_profile_sse2_128_16, parasail_profile_create_sse_128_16,  "parasail_sg_striped_profile_sse2_128_16", "sg", "striped_profile", "sse2",  "128", "16",  8, 0, 0, 0, 0},
{parasail_sg_striped_profile_sse2_128_8, parasail_profile_create_sse_128_8,   "parasail_sg_striped_profile_sse2_128_8", "sg", "striped_profile", "sse2",  "128",  "8", 16, 0, 0, 0, 0},
{parasail_sg_striped_profile_sse2_128_sat, parasail_profile_create_sse_128_sat, "parasail_sg_striped_profile_sse2_128_sat", "sg", "striped_profile", "sse2",  "128", "sat", 16, 0, 0, 0, 0},
#endif
#if HAVE_SSE41
{parasail_sg_scan_profile_sse41_128_64, parasail_profile_create_sse_128_64,  "parasail_sg_scan_profile_sse41_128_64", "sg", "scan_profile", "sse41", "128", "64",  2, 0, 0, 0, 0},
{parasail_sg_scan_profile_sse41_128_32, parasail_profile_create_sse_128_32,  "parasail_sg_scan_profile_sse41_128_32", "sg", "scan_profile", "sse41", "128", "32",  4, 0, 0, 0, 0},
{parasail_sg_scan_profile_sse41_128_16, parasail_profile_create_sse_128_16,  "parasail_sg_scan_profile_sse41_128_16", "sg", "scan_profile", "sse41", "128", "16",  8, 0, 0, 0, 0},
{parasail_sg_scan_profile_sse41_128_8, parasail_profile_create_sse_128_8,   "parasail_sg_scan_profile_sse41_128_8", "sg", "scan_profile", "sse41", "128",  "8", 16, 0, 0, 0, 0},
{parasail_sg_scan_profile_sse41_128_sat, parasail_profile_create_sse_128_sat, "parasail_sg_scan_profile_sse41_128_sat", "sg", "scan_profile", "sse41", "128", "sat", 16, 0, 0, 0, 0},
{parasail_sg_striped_profile_sse41_128_64, parasail_profile_create_sse_128_64,  "parasail_sg_striped_profile_sse41_128_64", "sg", "striped_profile", "sse41", "128", "64",  2, 0, 0, 0, 0},
{parasail_sg_striped_profile_sse41_128_32, parasail_profile_create_sse_128_32,  "parasail_sg_striped_profile_sse41_128_32", "sg", "striped_profile", "sse41", "128", "32",  4, 0, 0, 0, 0},
{parasail_sg_striped_profile_sse41_128_16, parasail_profile_create_sse_128_16,  "parasail_sg_striped_profile_sse41_128_16", "sg", "striped_profile", "sse41", "128", "16",  8, 0, 0, 0, 0},
{parasail_sg_striped_profile_sse41_128_8, parasail_profile_create_sse_128_8,   "parasail_sg_striped_profile_sse41_128_8", "sg", "striped_profile", "sse41", "128",  "8", 16, 0, 0, 0, 0},
{parasail_sg_striped_profile_sse41_128_sat, parasail_profile_create_sse_128_sat, "parasail_sg_striped_profile_sse41_128_sat", "sg", "striped_profile", "sse41", "128", "sat", 16, 0, 0, 0, 0},
#endif
#if HAVE_AVX2
{parasail_sg_scan_profile_avx2_256_64, parasail_profile_create_avx_256_64,  "parasail_sg_scan_profile_avx2_256_64", "sg", "scan_profile", "avx2",  "256", "64",  4, 0, 0, 0, 0},
{parasail_sg_scan_profile_avx2_256_32, parasail_profile_create_avx_256_32,  "parasail_sg_scan_profile_avx2_256_32", "sg", "scan_profile", "avx2",  "256", "32",  8, 0, 0, 0, 0},
{parasail_sg_scan_profile_avx2_256_16, parasail_profile_create_avx_256_16,  "parasail_sg_scan_profile_avx2_256_16", "sg", "scan_profile", "avx2",  "256", "16", 16, 0, 0, 0, 0},
{parasail_sg_scan_profile_avx2_256_8, parasail_profile_create_avx_256_8,   "parasail_sg_scan_profile_avx2_256_8", "sg", "scan_profile", "avx2",  "256",  "8", 32, 0, 0, 0, 0},
{parasail_sg_scan_profile_avx2_256_sat, parasail_profile_create_avx_256_sat, "parasail_sg_scan_profile_avx2_256_sat", "sg", "scan_profile", "avx2",  "256", "sat", 32, 0, 0, 0, 0},
{parasail_sg_striped_profile_avx2_256_64, parasail_profile_create_avx_256_64,  "parasail_sg_striped_profile_avx2_256_64", "sg", "striped_profile", "avx2",  "256", "64",  4, 0, 0, 0, 0},
{parasail_sg_striped_profile_avx2_256_32, parasail_profile_create_avx_256_32,  "parasail_sg_striped_profile_avx2_256_32", "sg", "striped_profile", "avx2",  "256", "32",  8, 0, 0, 0, 0},
{parasail_sg_striped_profile_avx2_256_16, parasail_profile_create_avx_256_16,  "parasail_sg_striped_profile_avx2_256_16", "sg", "striped_profile", "avx2",  "256", "16", 16, 0, 0, 0, 0},
{parasail_sg_striped_profile_avx2_256_8, parasail_profile_create_avx_256_8,   "parasail_sg_striped_profile_avx2_256_8", "sg", "striped_profile", "avx2",  "256",  "8", 32, 0, 0, 0, 0},
{parasail_sg_striped_profile_avx2_256_sat, parasail_profile_create_avx_256_sat, "parasail_sg_striped_profile_avx2_256_sat", "sg", "striped_profile", "avx2",  "256", "sat", 32, 0, 0, 0, 0},
#endif
#if HAVE_KNC
{parasail_sg_scan_profile_knc_512_32, parasail_profile_create_knc_512_32,  "parasail_sg_scan_profile_knc_512_32", "sg", "scan_profile", "knc",   "512", "32", 16, 0, 0, 0, 0},
{parasail_sg_striped_profile_knc_512_32, parasail_profile_create_knc_512_32,  "parasail_sg_striped_profile_knc_512_32", "sg", "striped_profile", "knc",   "512", "32", 16, 0, 0, 0, 0},
#endif
{parasail_sg_scan_profile_64,         parasail_profile_create_64,          "parasail_sg_scan_profile_64",         "sg", "scan_profile", "disp",   "NA", "64", -1, 0, 0, 0, 0},
{parasail_sg_scan_profile_32,         parasail_profile_create_32,          "parasail_sg_scan_profile_32",         "sg", "scan_profile", "disp",   "NA", "32", -1, 0, 0, 0, 0},
{parasail_sg_scan_profile_16,         parasail_profile_create_16,          "parasail_sg_scan_profile_16",         "sg", "scan_profile", "disp",   "NA", "16", -1, 0, 0, 0, 0},
{parasail_sg_scan_profile_8,          parasail_profile_create_8,           "parasail_sg_scan_profile_8",          "sg", "scan_profile", "disp",   "NA",  "8", -1, 0, 0, 0, 0},
{parasail_sg_scan_profile_sat,        parasail_profile_create_sat,         "parasail_sg_scan_profile_sat",        "sg", "scan_profile", "disp",   "NA", "sat", -1, 0, 0, 0, 0},
{parasail_sg_striped_profile_64,      parasail_profile_create_64,          "parasail_sg_striped_profile_64",      "sg", "striped_profile", "disp",   "NA", "64", -1, 0, 0, 0, 0},
{parasail_sg_striped_profile_32,      parasail_profile_create_32,          "parasail_sg_striped_profile_32",      "sg", "striped_profile", "disp",   "NA", "32", -1, 0, 0, 0, 0},
{parasail_sg_striped_profile_16,      parasail_profile_create_16,          "parasail_sg_striped_profile_16",      "sg", "striped_profile", "disp",   "NA", "16", -1, 0, 0, 0, 0},
{parasail_sg_striped_profile_8,       parasail_profile_create_8,           "parasail_sg_striped_profile_8",       "sg", "striped_profile", "disp",   "NA",  "8", -1, 0, 0, 0, 0},
{parasail_sg_striped_profile_sat,     parasail_profile_create_sat,         "parasail_sg_striped_profile_sat",     "sg", "striped_profile", "disp",   "NA", "sat", -1, 0, 0, 0, 0},
#if HAVE_SSE2
{parasail_sw_scan_profile_sse2_128_64, parasail_profile_create_sse_128_64,  "parasail_sw_scan_profile_sse2_128_64", "sw", "scan_profile", "sse2",  "128", "64",  2, 0, 0, 0, 0},
{parasail_sw_scan_profile_sse2_128_32, parasail_profile_create_sse_128_32,  "parasail_sw_scan_profile_sse2_128_32", "sw", "scan_profile", "sse2",  "128", "32",  4, 0, 0, 0, 0},
{parasail_sw_scan_profile_sse2_128_16, parasail_profile_create_sse_128_16,  "parasail_sw_scan_profile_sse2_128_16", "sw", "scan_profile", "sse2",  "128", "16",  8, 0, 0, 0, 0},
{parasail_sw_scan_profile_sse2_128_8, parasail_profile_create_sse_128_8,   "parasail_sw_scan_profile_sse2_128_8", "sw", "scan_profile", "sse2",  "128",  "8", 16, 0, 0, 0, 0},
{parasail_sw_scan_profile_sse2_128_sat, parasail_profile_create_sse_128_sat, "parasail_sw_scan_profile_sse2_128_sat", "sw", "scan_profile", "sse2",  "128", "sat", 16, 0, 0, 0, 0},
{parasail_sw_striped_profile_sse2_128_64, parasail_profile_create_sse_128_64,  "parasail_sw_striped_profile_sse2_128_64", "sw", "striped_profile", "sse2",  "128", "64",  2, 0, 0, 0, 0},
{parasail_sw_striped_profile_sse2_128_32, parasail_profile_create_sse_128_32,  "parasail_sw_striped_profile_sse2_128_32", "sw", "striped_profile", "sse2",  "128", "32",  4, 0, 0, 0, 0},
{parasail_sw_striped_profile_sse2_128_16, parasail_profile_create_sse_128_16,  "parasail_sw_striped_profile_sse2_128_16", "sw", "striped_profile", "sse2",  "128", "16",  8, 0, 0, 0, 0},
{parasail_sw_striped_profile_sse2_128_8, parasail_profile_create_sse_128_8,   "parasail_sw_striped_profile_sse2_128_8", "sw", "striped_profile", "sse2",  "128",  "8", 16, 0, 0, 0, 0},
{parasail_sw_striped_profile_sse2_128_sat, parasail_profile_create_sse_128_sat, "parasail_sw_striped_profile_sse2_128_sat", "sw", "striped_profile", "sse2",  "128", "sat", 16, 0, 0, 0, 0},
#endif
#if HAVE_SSE41
{parasail_sw_scan_profile_sse41_128_64, parasail_profile_create_sse_128_64,  "parasail_sw_scan_profile_sse41_128_64", "sw", "scan_profile", "sse41", "128", "64",  2, 0, 0, 0, 0},
{parasail_sw_scan_profile_sse41_128_32, parasail_profile_create_sse_128_32,  "parasail_sw_scan_profile_sse41_128_32", "sw", "scan_profile", "sse41", "128", "32",  4, 0, 0, 0, 0},
{parasail_sw_scan_profile_sse41_128_16, parasail_profile_create_sse_128_16,  "parasail_sw_scan_profile_sse41_128_16", "sw", "scan_profile", "sse41", "128", "16",  8, 0, 0, 0, 0},
{parasail_sw_scan_profile_sse41_128_8, parasail_profile_create_sse_128_8,   "parasail_sw_scan_profile_sse41_128_8", "sw", "scan_profile", "sse41", "128",  "8", 16, 0, 0, 0, 0},
{parasail_sw_scan_profile_sse41_128_sat, parasail_profile_create_sse_128_sat, "parasail_sw_scan_profile_sse41_128_sat", "sw", "scan_profile", "sse41", "128", "sat", 16, 0, 0, 0, 0},
{parasail_sw_striped_profile_sse41_128_64, parasail_profile_create_sse_128_64,  "parasail_sw_striped_profile_sse41_128_64", "sw", "striped_profile", "sse41", "128", "64",  2, 0, 0, 0, 0},
{parasail_sw_striped_profile_sse41_128_32, parasail_profile_create_sse_128_32,  "parasail_sw_striped_profile_sse41_128_32", "sw", "striped_profile", "sse41", "128", "32",  4, 0, 0, 0, 0},
{parasail_sw_striped_profile_sse41_128_16, parasail_profile_create_sse_128_16,  "parasail_sw_striped_profile_sse41_128_16", "sw", "striped_profile", "sse41", "128", "16",  8, 0, 0, 0, 0},
{parasail_sw_striped_profile_sse41_128_8, parasail_profile_create_sse_128_8,   "parasail_sw_striped_profile_sse41_128_8", "sw", "striped_profile", "sse41", "128",  "8", 16, 0, 0, 0, 0},
{parasail_sw_striped_profile_sse41_128_sat, parasail_profile_create_sse_128_sat, "parasail_sw_striped_profile_sse41_128_sat", "sw", "striped_profile", "sse41", "128", "sat", 16, 0, 0, 0, 0},
#endif
#if HAVE_AVX2
{parasail_sw_scan_profile_avx2_256_64, parasail_profile_create_avx_256_64,  "parasail_sw_scan_profile_avx2_256_64", "sw", "scan_profile", "avx2",  "256", "64",  4, 0, 0, 0, 0},
{parasail_sw_scan_profile_avx2_256_32, parasail_profile_create_avx_256_32,  "parasail_sw_scan_profile_avx2_256_32", "sw", "scan_profile", "avx2",  "256", "32",  8, 0, 0, 0, 0},
{parasail_sw_scan_profile_avx2_256_16, parasail_profile_create_avx_256_16,  "parasail_sw_scan_profile_avx2_256_16", "sw", "scan_profile", "avx2",  "256", "16", 16, 0, 0, 0, 0},
{parasail_sw_scan_profile_avx2_256_8, parasail_profile_create_avx_256_8,   "parasail_sw_scan_profile_avx2_256_8", "sw", "scan_profile", "avx2",  "256",  "8", 32, 0, 0, 0, 0},
{parasail_sw_scan_profile_avx2_256_sat, parasail_profile_create_avx_256_sat, "parasail_sw_scan_profile_avx2_256_sat", "sw", "scan_profile", "avx2",  "256", "sat", 32, 0, 0, 0, 0},
{parasail_sw_striped_profile_avx2_256_64, parasail_profile_create_avx_256_64,  "parasail_sw_striped_profile_avx2_256_64", "sw", "striped_profile", "avx2",  "256", "64",  4, 0, 0, 0, 0},
{parasail_sw_striped_profile_avx2_256_32, parasail_profile_create_avx_256_32,  "parasail_sw_striped_profile_avx2_256_32", "sw", "striped_profile", "avx2",  "256", "32",  8, 0, 0, 0, 0},
{parasail_sw_striped_profile_avx2_256_16, parasail_profile_create_avx_256_16,  "parasail_sw_striped_profile_avx2_256_16", "sw", "striped_profile", "avx2",  "256", "16", 16, 0, 0, 0, 0},
{parasail_sw_striped_profile_avx2_256_8, parasail_profile_create_avx_256_8,   "parasail_sw_striped_profile_avx2_256_8", "sw", "striped_profile", "avx2",  "256",  "8", 32, 0, 0, 0, 0},
{parasail_sw_striped_profile_avx2_256_sat, parasail_profile_create_avx_256_sat, "parasail_sw_striped_profile_avx2_256_sat", "sw", "striped_profile", "avx2",  "256", "sat", 32, 0, 0, 0, 0},
#endif
#if HAVE_KNC
{parasail_sw_scan_profile_knc_512_32, parasail_profile_create_knc_512_32,  "parasail_sw_scan_profile_knc_512_32", "sw", "scan_profile", "knc",   "512", "32", 16, 0, 0, 0, 0},
{parasail_sw_striped_profile_knc_512_32, parasail_profile_create_knc_512_32,  "parasail_sw_striped_profile_knc_512_32", "sw", "striped_profile", "knc",   "512", "32", 16, 0, 0, 0, 0},
#endif
{parasail_sw_scan_profile_64,         parasail_profile_create_64,          "parasail_sw_scan_profile_64",         "sw", "scan_profile", "disp",   "NA", "64", -1, 0, 0, 0, 0},
{parasail_sw_scan_profile_32,         parasail_profile_create_32,          "parasail_sw_scan_profile_32",         "sw", "scan_profile", "disp",   "NA", "32", -1, 0, 0, 0, 0},
{parasail_sw_scan_profile_16,         parasail_profile_create_16,          "parasail_sw_scan_profile_16",         "sw", "scan_profile", "disp",   "NA", "16", -1, 0, 0, 0, 0},
{parasail_sw_scan_profile_8,          parasail_profile_create_8,           "parasail_sw_scan_profile_8",          "sw", "scan_profile", "disp",   "NA",  "8", -1, 0, 0, 0, 0},
{parasail_sw_scan_profile_sat,        parasail_profile_create_sat,         "parasail_sw_scan_profile_sat",        "sw", "scan_profile", "disp",   "NA", "sat", -1, 0, 0, 0, 0},
{parasail_sw_striped_profile_64,      parasail_profile_create_64,          "parasail_sw_striped_profile_64",      "sw", "striped_profile", "disp",   "NA", "64", -1, 0, 0, 0, 0},
{parasail_sw_striped_profile_32,      parasail_profile_create_32,          "parasail_sw_striped_profile_32",      "sw", "striped_profile", "disp",   "NA", "32", -1, 0, 0, 0, 0},
{parasail_sw_striped_profile_16,      parasail_profile_create_16,          "parasail_sw_striped_profile_16",      "sw", "striped_profile", "disp",   "NA", "16", -1, 0, 0, 0, 0},
{parasail_sw_striped_profile_8,       parasail_profile_create_8,           "parasail_sw_striped_profile_8",       "sw", "striped_profile", "disp",   "NA",  "8", -1, 0, 0, 0, 0},
{parasail_sw_striped_profile_sat,     parasail_profile_create_sat,         "parasail_sw_striped_profile_sat",     "sw", "striped_profile", "disp",   "NA", "sat", -1, 0, 0, 0, 0},
#if HAVE_SSE2
{parasail_nw_stats_scan_profile_sse2_128_64, parasail_profile_create_stats_sse_128_64, "parasail_nw_stats_scan_profile_sse2_128_64", "nw_stats", "scan_profile", "sse2",  "128", "64",  2, 0, 0, 1, 0},
{parasail_nw_stats_scan_profile_sse2_128_32, parasail_profile_create_stats_sse_128_32, "parasail_nw_stats_scan_profile_sse2_128_32", "nw_stats", "scan_profile", "sse2",  "128", "32",  4, 0, 0, 1, 0},
{parasail_nw_stats_scan_profile_sse2_128_16, parasail_profile_create_stats_sse_128_16, "parasail_nw_stats_scan_profile_sse2_128_16", "nw_stats", "scan_profile", "sse2",  "128", "16",  8, 0, 0, 1, 0},
{parasail_nw_stats_scan_profile_sse2_128_8, parasail_profile_create_stats_sse_128_8, "parasail_nw_stats_scan_profile_sse2_128_8", "nw_stats", "scan_profile", "sse2",  "128",  "8", 16, 0, 0, 1, 0},
{parasail_nw_stats_scan_profile_sse2_128_sat, parasail_profile_create_stats_sse_128_sat, "parasail_nw_stats_scan_profile_sse2_128_sat", "nw_stats", "scan_profile", "sse2",  "128", "sat", 16, 0, 0, 1, 0},
{parasail_nw_stats_striped_profile_sse2_128_64, parasail_profile_create_stats_sse_128_64, "parasail_nw_stats_striped_profile_sse2_128_64", "nw_stats", "striped_profile", "sse2",  "128", "64",  2, 0, 0, 1, 0},
{parasail_nw_stats_striped_profile_sse2_128_32, parasail_profile_create_stats_sse_128_32, "parasail_nw_stats_striped_profile_sse2_128_32", "nw_stats", "striped_profile", "sse2",  "128", "32",  4, 0, 0, 1, 0},
{parasail_nw_stats_striped_profile_sse2_128_16, parasail_profile_create_stats_sse_128_16, "parasail_nw_stats_striped_profile_sse2_128_16", "nw_stats", "striped_profile", "sse2",  "128", "16",  8, 0, 0, 1, 0},
{parasail_nw_stats_striped_profile_sse2_128_8, parasail_profile_create_stats_sse_128_8, "parasail_nw_stats_striped_profile_sse2_128_8", "nw_stats", "striped_profile", "sse2",  "128",  "8", 16, 0, 0, 1, 0},
{parasail_nw_stats_striped_profile_sse2_128_sat, parasail_profile_create_stats_sse_128_sat, "parasail_nw_stats_striped_profile_sse2_128_sat", "nw_stats", "striped_profile", "sse2",  "128", "sat", 16, 0, 0, 1, 0},
#endif
#if HAVE_SSE41
{parasail_nw_stats_scan_profile_sse41_128_64, parasail_profile_create_stats_sse_128_64, "parasail_nw_stats_scan_profile_sse41_128_64", "nw_stats", "scan_profile", "sse41", "128", "64",  2, 0, 0, 1, 0},
{parasail_nw_stats_scan_profile_sse41_128_32, parasail_profile_create_stats_sse_128_32, "parasail_nw_stats_scan_profile_sse41_128_32", "nw_stats", "scan_profile", "sse41", "128", "32",  4, 0, 0, 1, 0},
{parasail_nw_stats_scan_profile_sse41_128_16, parasail_profile_create_stats_sse_128_16, "parasail_nw_stats_scan_profile_sse41_128_16", "nw_stats", "scan_profile", "sse41", "128", "16",  8, 0, 0, 1, 0},
{parasail_nw_stats_scan_profile_sse41_128_8, parasail_profile_create_stats_sse_128_8, "parasail_nw_stats_scan_profile_sse41_128_8", "nw_stats", "scan_profile", "sse41", "128",  "8", 16, 0, 0, 1, 0},
{parasail_nw_stats_scan_profile_sse41_128_sat, parasail_profile_create_stats_sse_128_sat, "parasail_nw_stats_scan_profile_sse41_128_sat", "nw_stats", "scan_profile", "sse41", "128", "sat", 16, 0, 0, 1, 0},
{parasail_nw_stats_striped_profile_sse41_128_64, parasail_profile_create_stats_sse_128_64, "parasail_nw_stats_striped_profile_sse41_128_64", "nw_stats", "striped_profile", "sse41", "128", "64",  2, 0, 0, 1, 0},
{parasail_nw_stats_striped_profile_sse41_128_32, parasail_profile_create_stats_sse_128_32, "parasail_nw_stats_striped_profile_sse41_128_32", "nw_stats", "striped_profile", "sse41", "128", "32",  4, 0, 0, 1, 0},
{parasail_nw_stats_striped_profile_sse41_128_16, parasail_profile_create_stats_sse_128_16, "parasail_nw_stats_striped_profile_sse41_128_16", "nw_stats", "striped_profile", "sse41", "128", "16",  8, 0, 0, 1, 0},
{parasail_nw_stats_striped_profile_sse41_128_8, parasail_profile_create_stats_sse_128_8, "parasail_nw_stats_striped_profile_sse41_128_8", "nw_stats", "striped_profile", "sse41", "128",  "8", 16, 0, 0, 1, 0},
{parasail_nw_stats_striped_profile_sse41_128_sat, parasail_profile_create_stats_sse_128_sat, "parasail_nw_stats_striped_profile_sse41_128_sat", "nw_stats", "striped_profile", "sse41", "128", "sat", 16, 0, 0, 1, 0},
#endif
#if HAVE_AVX2
{parasail_nw_stats_scan_profile_avx2_256_64, parasail_profile_create_stats_avx_256_64, "parasail_nw_stats_scan_profile_avx2_256_64", "nw_stats", "scan_profile", "avx2",  "256", "64",  4, 0, 0, 1, 0},
{parasail_nw_stats_scan_profile_avx2_256_32, parasail_profile_create_stats_avx_256_32, "parasail_nw_stats_scan_profile_avx2_256_32", "nw_stats", "scan_profile", "avx2",  "256", "32",  8, 0, 0, 1, 0},
{parasail_nw_stats_scan_profile_avx2_256_16, parasail_profile_create_stats_avx_256_16, "parasail_nw_stats_scan_profile_avx2_256_16", "nw_stats", "scan_profile", "avx2",  "256", "16", 16, 0, 0, 1, 0},
{parasail_nw_stats_scan_profile_avx2_256_8, parasail_profile_create_stats_avx_256_8, "parasail_nw_stats_scan_profile_avx2_256_8", "nw_stats", "scan_profile", "avx2",  "256",  "8", 32, 0, 0, 1, 0},
{parasail_nw_stats_scan_profile_avx2_256_sat, parasail_profile_create_stats_avx_256_sat, "parasail_nw_stats_scan_profile_avx2_256_sat", "nw_stats", "scan_profile", "avx2",  "256", "sat", 32, 0, 0, 1, 0},
{parasail_nw_stats_striped_profile_avx2_256_64, parasail_profile_create_stats_avx_256_64, "parasail_nw_stats_striped_profile_avx2_256_64", "nw_stats", "striped_profile", "avx2",  "256", "64",  4, 0, 0, 1, 0},
{parasail_nw_stats_striped_profile_avx2_256_32, parasail_profile_create_stats_avx_256_32, "parasail_nw_stats_striped_profile_avx2_256_32", "nw_stats", "striped_profile", "avx2",  "256", "32",  8, 0, 0, 1, 0},
{parasail_nw_stats_striped_profile_avx2_256_16, parasail_profile_create_stats_avx_256_16, "parasail_nw_stats_striped_profile_avx2_256_16", "nw_stats", "striped_profile", "avx2",  "256", "16", 16, 0, 0, 1, 0},
{parasail_nw_stats_striped_profile_avx2_256_8, parasail_profile_create_stats_avx_256_8, "parasail_nw_stats_striped_profile_avx2_256_8", "nw_stats", "striped_profile", "avx2",  "256",  "8", 32, 0, 0, 1, 0},
{parasail_nw_stats_striped_profile_avx2_256_sat, parasail_profile_create_stats_avx_256_sat, "parasail_nw_stats_striped_profile_avx2_256_sat", "nw_stats", "striped_profile", "avx2",  "256", "sat", 32, 0, 0, 1, 0},
#endif
#if HAVE_KNC
{parasail_nw_stats_scan_profile_knc_512_32, parasail_profile_create_stats_knc_512_32, "parasail_nw_stats_scan_profile_knc_512_32", "nw_stats", "scan_profile", "knc",   "512", "32", 16, 0, 0, 1, 0},
{parasail_nw_stats_striped_profile_knc_512_32, parasail_profile_create_stats_knc_512_32, "parasail_nw_stats_striped_profile_knc_512_32", "nw_stats", "striped_profile", "knc",   "512", "32", 16, 0, 0, 1, 0},
#endif
{parasail_nw_stats_scan_profile_64,   parasail_profile_create_stats_64,    "parasail_nw_stats_scan_profile_64",   "nw_stats", "scan_profile", "disp",   "NA", "64", -1, 0, 0, 1, 0},
{parasail_nw_stats_scan_profile_32,   parasail_profile_create_stats_32,    "parasail_nw_stats_scan_profile_32",   "nw_stats", "scan_profile", "disp",   "NA", "32", -1, 0, 0, 1, 0},
{parasail_nw_stats_scan_profile_16,   parasail_profile_create_stats_16,    "parasail_nw_stats_scan_profile_16",   "nw_stats", "scan_profile", "disp",   "NA", "16", -1, 0, 0, 1, 0},
{parasail_nw_stats_scan_profile_8,    parasail_profile_create_stats_8,     "parasail_nw_stats_scan_profile_8",    "nw_stats", "scan_profile", "disp",   "NA",  "8", -1, 0, 0, 1, 0},
{parasail_nw_stats_scan_profile_sat,  parasail_profile_create_stats_sat,   "parasail_nw_stats_scan_profile_sat",  "nw_stats", "scan_profile", "disp",   "NA", "sat", -1, 0, 0, 1, 0},
{parasail_nw_stats_striped_profile_64, parasail_profile_create_stats_64,    "parasail_nw_stats_striped_profile_64", "nw_stats", "striped_profile", "disp",   "NA", "64", -1, 0, 0, 1, 0},
{parasail_nw_stats_striped_profile_32, parasail_profile_create_stats_32,    "parasail_nw_stats_striped_profile_32", "nw_stats", "striped_profile", "disp",   "NA", "32", -1, 0, 0, 1, 0},
{parasail_nw_stats_striped_profile_16, parasail_profile_create_stats_16,    "parasail_nw_stats_striped_profile_16", "nw_stats", "striped_profile", "disp",   "NA", "16", -1, 0, 0, 1, 0},
{parasail_nw_stats_striped_profile_8, parasail_profile_create_stats_8,     "parasail_nw_stats_striped_profile_8", "nw_stats", "striped_profile", "disp",   "NA",  "8", -1, 0, 0, 1, 0},
{parasail_nw_stats_striped_profile_sat, parasail_profile_create_stats_sat,   "parasail_nw_stats_striped_profile_sat", "nw_stats", "striped_profile", "disp",   "NA", "sat", -1, 0, 0, 1, 0},
#if HAVE_SSE2
{parasail_sg_stats_scan_profile_sse2_128_64, parasail_profile_create_stats_sse_128_64, "parasail_sg_stats_scan_profile_sse2_128_64", "sg_stats", "scan_profile", "sse2",  "128", "64",  2, 0, 0, 1, 0},
{parasail_sg_stats_scan_profile_sse2_128_32, parasail_profile_create_stats_sse_128_32, "parasail_sg_stats_scan_profile_sse2_128_32", "sg_stats", "scan_profile", "sse2",  "128", "32",  4, 0, 0, 1, 0},
{parasail_sg_stats_scan_profile_sse2_128_16, parasail_profile_create_stats_sse_128_16, "parasail_sg_stats_scan_profile_sse2_128_16", "sg_stats", "scan_profile", "sse2",  "128", "16",  8, 0, 0, 1, 0},
{parasail_sg_stats_scan_profile_sse2_128_8, parasail_profile_create_stats_sse_128_8, "parasail_sg_stats_scan_profile_sse2_128_8", "sg_stats", "scan_profile", "sse2",  "128",  "8", 16, 0, 0, 1, 0},
{parasail_sg_stats_scan_profile_sse2_128_sat, parasail_profile_create_stats_sse_128_sat, "parasail_sg_stats_scan_profile_sse2_128_sat", "sg_stats", "scan_profile", "sse2",  "128", "sat", 16, 0, 0, 1, 0},
{parasail_sg_stats_striped_profile_sse2_128_64, parasail_profile_create_stats_sse_128_64, "parasail_sg_stats_striped_profile_sse2_128_64", "sg_stats", "striped_profile", "sse2",  "128", "64",  2, 0, 0, 1, 0},
{parasail_sg_stats_striped_profile_sse2_128_32, parasail_profile_create_stats_sse_128_32, "parasail_sg_stats_striped_profile_sse2_128_32", "sg_stats", "striped_profile", "sse2",  "128", "32",  4, 0, 0, 1, 0},
{parasail_sg_stats_striped_profile_sse2_128_16, parasail_profile_create_stats_sse_128_16, "parasail_sg_stats_striped_profile_sse2_128_16", "sg_stats", "striped_profile", "sse2",  "128", "16",  8, 0, 0, 1, 0},
{parasail_sg_stats_striped_profile_sse2_128_8, parasail_profile_create_stats_sse_128_8, "parasail_sg_stats_striped_profile_sse2_128_8", "sg_stats", "striped_profile", "sse2",  "128",  "8", 16, 0, 0, 1, 0},
{parasail_sg_stats_striped_profile_sse2_128_sat, parasail_profile_create_stats_sse_128_sat, "parasail_sg_stats_striped_profile_sse2_128_sat", "sg_stats", "striped_profile", "sse2",  "128", "sat", 16, 0, 0, 1, 0},
#endif
#if HAVE_SSE41
{parasail_sg_stats_scan_profile_sse41_128_64, parasail_profile_create_stats_sse_128_64, "parasail_sg_stats_scan_profile_sse41_128_64", "sg_stats", "scan_profile", "sse41", "128", "64",  2, 0, 0, 1, 0},
{parasail_sg_stats_scan_profile_sse41_128_32, parasail_profile_create_stats_sse_128_32, "parasail_sg_stats_scan_profile_sse41_128_32", "sg_stats", "scan_profile", "sse41", "128", "32",  4, 0, 0, 1, 0},
{parasail_sg_stats_scan_profile_sse41_128_16, parasail_profile_create_stats_sse_128_16, "parasail_sg_stats_scan_profile_sse41_128_16", "sg_stats", "scan_profile", "sse41", "128", "16",  8, 0, 0, 1, 0},
{parasail_sg_stats_scan_profile_sse41_128_8, parasail_profile_create_stats_sse_128_8, "parasail_sg_stats_scan_profile_sse41_128_8", "sg_stats", "scan_profile", "sse41", "128",  "8", 16, 0, 0, 1, 0},
{parasail_sg_stats_scan_profile_sse41_128_sat, parasail_profile_create_stats_sse_128_sat, "parasail_sg_stats_scan_profile_sse41_128_sat", "sg_stats", "scan_profile", "sse41", "128", "sat", 16, 0, 0, 1, 0},
{parasail_sg_stats_striped_profile_sse41_128_64, parasail_profile_create_stats_sse_128_64, "parasail_sg_stats_striped_profile_sse41_128_64", "sg_stats", "striped_profile", "sse41", "128", "64",  2, 0, 0, 1, 0},
{parasail_sg_stats_striped_profile_sse41_128_32, parasail_profile_create_stats_sse_128_32, "parasail_sg_stats_striped_profile_sse41_128_32", "sg_stats", "striped_profile", "sse41", "128", "32",  4, 0, 0, 1, 0},
{parasail_sg_stats_striped_profile_sse41_128_16, parasail_profile_create_stats_sse_128_16, "parasail_sg_stats_striped_profile_sse41_128_16", "sg_stats", "striped_profile", "sse41", "128", "16",  8, 0, 0, 1, 0},
{parasail_sg_stats_striped_profile_sse41_128_8, parasail_profile_create_stats_sse_128_8, "parasail_sg_stats_striped_profile_sse41_128_8", "sg_stats", "striped_profile", "sse41", "128",  "8", 16, 0, 0, 1, 0},
{parasail_sg_stats_striped_profile_sse41_128_sat, parasail_profile_create_stats_sse_128_sat, "parasail_sg_stats_striped_profile_sse41_128_sat", "sg_stats", "striped_profile", "sse41", "128", "sat", 16, 0, 0, 1, 0},
#endif
#if HAVE_AVX2
{parasail_sg_stats_scan_profile_avx2_256_64, parasail_profile_create_stats_avx_256_64, "parasail_sg_stats_scan_profile_avx2_256_64", "sg_stats", "scan_profile", "avx2",  "256", "64",  4, 0, 0, 1, 0},
{parasail_sg_stats_scan_profile_avx2_256_32, parasail_profile_create_stats_avx_256_32, "parasail_sg_stats_scan_profile_avx2_256_32", "sg_stats", "scan_profile", "avx2",  "256", "32",  8, 0, 0, 1, 0},
{parasail_sg_stats_scan_profile_avx2_256_16, parasail_profile_create_stats_avx_256_16, "parasail_sg_stats_scan_profile_avx2_256_16", "sg_stats", "scan_profile", "avx2",  "256", "16", 16, 0, 0, 1, 0},
{parasail_sg_stats_scan_profile_avx2_256_8, parasail_profile_create_stats_avx_256_8, "parasail_sg_stats_scan_profile_avx2_256_8", "sg_stats", "scan_profile", "avx2",  "256",  "8", 32, 0, 0, 1, 0},
{parasail_sg_stats_scan_profile_avx2_256_sat, parasail_profile_create_stats_avx_256_sat, "parasail_sg_stats_scan_profile_avx2_256_sat", "sg_stats", "scan_profile", "avx2",  "256", "sat", 32, 0, 0, 1, 0},
{parasail_sg_stats_striped_profile_avx2_256_64, parasail_profile_create_stats_avx_256_64, "parasail_sg_stats_striped_profile_avx2_256_64", "sg_stats", "striped_profile", "avx2",  "256", "64",  4, 0, 0, 1, 0},
{parasail_sg_stats_striped_profile_avx2_256_32, parasail_profile_create_stats_avx_256_32, "parasail_sg_stats_striped_profile_avx2_256_32", "sg_stats", "striped_profile", "avx2",  "256", "32",  8, 0, 0, 1, 0},
{parasail_sg_stats_striped_profile_avx2_256_16, parasail_profile_create_stats_avx_256_16, "parasail_sg_stats_striped_profile_avx2_256_16", "sg_stats", "striped_profile", "avx2",  "256", "16", 16, 0, 0, 1, 0},
{parasail_sg_stats_striped_profile_avx2_256_8, parasail_profile_create_stats_avx_256_8, "parasail_sg_stats_striped_profile_avx2_256_8", "sg_stats", "striped_profile", "avx2",  "256",  "8", 32, 0, 0, 1, 0},
{parasail_sg_stats_striped_profile_avx2_256_sat, parasail_profile_create_stats_avx_256_sat, "parasail_sg_stats_striped_profile_avx2_256_sat", "sg_stats", "striped_profile", "avx2",  "256", "sat", 32, 0, 0, 1, 0},
#endif
#if HAVE_KNC
{parasail_sg_stats_scan_profile_knc_512_32, parasail_profile_create_stats_knc_512_32, "parasail_sg_stats_scan_profile_knc_512_32", "sg_stats", "scan_profile", "knc",   "512", "32", 16, 0, 0, 1, 0},
{parasail_sg_stats_striped_profile_knc_512_32, parasail_profile_create_stats_knc_512_32, "parasail_sg_stats_striped_profile_knc_512_32", "sg_stats", "striped_profile", "knc",   "512", "32", 16, 0, 0, 1, 0},
#endif
{parasail_sg_stats_scan_profile_64,   parasail_profile_create_stats_64,    "parasail_sg_stats_scan_profile_64",   "sg_stats", "scan_profile", "disp",   "NA", "64", -1, 0, 0, 1, 0},
{parasail_sg_stats_scan_profile_32,   parasail_profile_create_stats_32,    "parasail_sg_stats_scan_profile_32",   "sg_stats", "scan_profile", "disp",   "NA", "32", -1, 0, 0, 1, 0},
{parasail_sg_stats_scan_profile_16,   parasail_profile_create_stats_16,    "parasail_sg_stats_scan_profile_16",   "sg_stats", "scan_profile", "disp",   "NA", "16", -1, 0, 0, 1, 0},
{parasail_sg_stats_scan_profile_8,    parasail_profile_create_stats_8,     "parasail_sg_stats_scan_profile_8",    "sg_stats", "scan_profile", "disp",   "NA",  "8", -1, 0, 0, 1, 0},
{parasail_sg_stats_scan_profile_sat,  parasail_profile_create_stats_sat,   "parasail_sg_stats_scan_profile_sat",  "sg_stats", "scan_profile", "disp",   "NA", "sat", -1, 0, 0, 1, 0},
{parasail_sg_stats_striped_profile_64, parasail_profile_create_stats_64,    "parasail_sg_stats_striped_profile_64", "sg_stats", "striped_profile", "disp",   "NA", "64", -1, 0, 0, 1, 0},
{parasail_sg_stats_striped_profile_32, parasail_profile_create_stats_32,    "parasail_sg_stats_striped_profile_32", "sg_stats", "striped_profile", "disp",   "NA", "32", -1, 0, 0, 1, 0},
{parasail_sg_stats_striped_profile_16, parasail_profile_create_stats_16,    "parasail_sg_stats_striped_profile_16", "sg_stats", "striped_profile", "disp",   "NA", "16", -1, 0, 0, 1, 0},
{parasail_sg_stats_striped_profile_8, parasail_profile_create_stats_8,     "parasail_sg_stats_striped_profile_8", "sg_stats", "striped_profile", "disp",   "NA",  "8", -1, 0, 0, 1, 0},
{parasail_sg_stats_striped_profile_sat, parasail_profile_create_stats_sat,   "parasail_sg_stats_striped_profile_sat", "sg_stats", "striped_profile", "disp",   "NA", "sat", -1, 0, 0, 1, 0},
#if HAVE_SSE2
{parasail_sw_stats_scan_profile_sse2_128_64, parasail_profile_create_stats_sse_128_64, "parasail_sw_stats_scan_profile_sse2_128_64", "sw_stats", "scan_profile", "sse2",  "128", "64",  2, 0, 0, 1, 0},
{parasail_sw_stats_scan_profile_sse2_128_32, parasail_profile_create_stats_sse_128_32, "parasail_sw_stats_scan_profile_sse2_128_32", "sw_stats", "scan_profile", "sse2",  "128", "32",  4, 0, 0, 1, 0},
{parasail_sw_stats_scan_profile_sse2_128_16, parasail_profile_create_stats_sse_128_16, "parasail_sw_stats_scan_profile_sse2_128_16", "sw_stats", "scan_profile", "sse2",  "128", "16",  8, 0, 0, 1, 0},
{parasail_sw_stats_scan_profile_sse2_128_8, parasail_profile_create_stats_sse_128_8, "parasail_sw_stats_scan_profile_sse2_128_8", "sw_stats", "scan_profile", "sse2",  "128",  "8", 16, 0, 0, 1, 0},
{parasail_sw_stats_scan_profile_sse2_128_sat, parasail_profile_create_stats_sse_128_sat, "parasail_sw_stats_scan_profile_sse2_128_sat", "sw_stats", "scan_profile", "sse2",  "128", "sat", 16, 0, 0, 1, 0},
{parasail_sw_stats_striped_profile_sse2_128_64, parasail_profile_create_stats_sse_128_64, "parasail_sw_stats_striped_profile_sse2_128_64", "sw_stats", "striped_profile", "sse2",  "128", "64",  2, 0, 0, 1, 0},
{parasail_sw_stats_striped_profile_sse2_128_32, parasail_profile_create_stats_sse_128_32, "parasail_sw_stats_striped_profile_sse2_128_32", "sw_stats", "striped_profile", "sse2",  "128", "32",  4, 0, 0, 1, 0},
{parasail_sw_stats_striped_profile_sse2_128_16, parasail_profile_create_stats_sse_128_16, "parasail_sw_stats_striped_profile_sse2_128_16", "sw_stats", "striped_profile", "sse2",  "128", "16",  8, 0, 0, 1, 0},
{parasail_sw_stats_striped_profile_sse2_128_8, parasail_profile_create_stats_sse_128_8, "parasail_sw_stats_striped_profile_sse2_128_8", "sw_stats", "striped_profile", "sse2",  "128",  "8", 16, 0, 0, 1, 0},
{parasail_sw_stats_striped_profile_sse2_128_sat, parasail_profile_create_stats_sse_128_sat, "parasail_sw_stats_striped_profile_sse2_128_sat", "sw_stats", "striped_profile", "sse2",  "128", "sat", 16, 0, 0, 1, 0},
#endif
#if HAVE_SSE41
{parasail_sw_stats_scan_profile_sse41_128_64, parasail_profile_create_stats_sse_128_64, "parasail_sw_stats_scan_profile_sse41_128_64", "sw_stats", "scan_profile", "sse41", "128", "64",  2, 0, 0, 1, 0},
{parasail_sw_stats_scan_profile_sse41_128_32, parasail_profile_create_stats_sse_128_32, "parasail_sw_stats_scan_profile_sse41_128_32", "sw_stats", "scan_profile", "sse41", "128", "32",  4, 0, 0, 1, 0},
{parasail_sw_stats_scan_profile_sse41_128_16, parasail_profile_create_stats_sse_128_16, "parasail_sw_stats_scan_profile_sse41_128_16", "sw_stats", "scan_profile", "sse41", "128", "16",  8, 0, 0, 1, 0},
{parasail_sw_stats_scan_profile_sse41_128_8, parasail_profile_create_stats_sse_128_8, "parasail_sw_stats_scan_profile_sse41_128_8", "sw_stats", "scan_profile", "sse41", "128",  "8", 16, 0, 0, 1, 0},
{parasail_sw_stats_scan_profile_sse41_128_sat, parasail_profile_create_stats_sse_128_sat, "parasail_sw_stats_scan_profile_sse41_128_sat", "sw_stats", "scan_profile", "sse41", "128", "sat", 16, 0, 0, 1, 0},
{parasail_sw_stats_striped_profile_sse41_128_64, parasail_profile_create_stats_sse_128_64, "parasail_sw_stats_striped_profile_sse41_128_64", "sw_stats", "striped_profile", "sse41", "128", "64",  2, 0, 0, 1, 0},
{parasail_sw_stats_striped_profile_sse41_128_32, parasail_profile_create_stats_sse_128_32, "parasail_sw_stats_striped_profile_sse41_128_32", "sw_stats", "striped_profile", "sse41", "128", "32",  4, 0, 0, 1, 0},
{parasail_sw_stats_striped_profile_sse41_128_16, parasail_profile_create_stats_sse_128_16, "parasail_sw_stats_striped_profile_sse41_128_16", "sw_stats", "striped_profile", "sse41", "128", "16",  8, 0, 0, 1, 0},
{parasail_sw_stats_striped_profile_sse41_128_8, parasail_profile_create_stats_sse_128_8, "parasail_sw_stats_striped_profile_sse41_128_8", "sw_stats", "striped_profile", "sse41", "128",  "8", 16, 0, 0, 1, 0},
{parasail_sw_stats_striped_profile_sse41_128_sat, parasail_profile_create_stats_sse_128_sat, "parasail_sw_stats_striped_profile_sse41_128_sat", "sw_stats", "striped_profile", "sse41", "128", "sat", 16, 0, 0, 1, 0},
#endif
#if HAVE_AVX2
{parasail_sw_stats_scan_profile_avx2_256_64, parasail_profile_create_stats_avx_256_64, "parasail_sw_stats_scan_profile_avx2_256_64", "sw_stats", "scan_profile", "avx2",  "256", "64",  4, 0, 0, 1, 0},
{parasail_sw_stats_scan_profile_avx2_256_32, parasail_profile_create_stats_avx_256_32, "parasail_sw_stats_scan_profile_avx2_256_32", "sw_stats", "scan_profile", "avx2",  "256", "32",  8, 0, 0, 1, 0},
{parasail_sw_stats_scan_profile_avx2_256_16, parasail_profile_create_stats_avx_256_16, "parasail_sw_stats_scan_profile_avx2_256_16", "sw_stats", "scan_profile", "avx2",  "256", "16", 16, 0, 0, 1, 0},
{parasail_sw_stats_scan_profile_avx2_256_8, parasail_profile_create_stats_avx_256_8, "parasail_sw_stats_scan_profile_avx2_256_8", "sw_stats", "scan_profile", "avx2",  "256",  "8", 32, 0, 0, 1, 0},
{parasail_sw_stats_scan_profile_avx2_256_sat, parasail_profile_create_stats_avx_256_sat, "parasail_sw_stats_scan_profile_avx2_256_sat", "sw_stats", "scan_profile", "avx2",  "256", "sat", 32, 0, 0, 1, 0},
{parasail_sw_stats_striped_profile_avx2_256_64, parasail_profile_create_stats_avx_256_64, "parasail_sw_stats_striped_profile_avx2_256_64", "sw_stats", "striped_profile", "avx2",  "256", "64",  4, 0, 0, 1, 0},
{parasail_sw_stats_striped_profile_avx2_256_32, parasail_profile_create_stats_avx_256_32, "parasail_sw_stats_striped_profile_avx2_256_32", "sw_stats", "striped_profile", "avx2",  "256", "32",  8, 0, 0, 1, 0},
{parasail_sw_stats_striped_profile_avx2_256_16, parasail_profile_create_stats_avx_256_16, "parasail_sw_stats_striped_profile_avx2_256_16", "sw_stats", "striped_profile", "avx2",  "256", "16", 16, 0, 0, 1, 0},
{parasail_sw_stats_striped_profile_avx2_256_8, parasail_profile_create_stats_avx_256_8, "parasail_sw_stats_striped_profile_avx2_256_8", "sw_stats", "striped_profile", "avx2",  "256",  "8", 32, 0, 0, 1, 0},
{parasail_sw_stats_striped_profile_avx2_256_sat, parasail_profile_create_stats_avx_256_sat, "parasail_sw_stats_striped_profile_avx2_256_sat", "sw_stats", "striped_profile", "avx2",  "256", "sat", 32, 0, 0, 1, 0},
#endif
#if HAVE_KNC
{parasail_sw_stats_scan_profile_knc_512_32, parasail_profile_create_stats_knc_512_32, "parasail_sw_stats_scan_profile_knc_512_32", "sw_stats", "scan_profile", "knc",   "512", "32", 16, 0, 0, 1, 0},
{parasail_sw_stats_striped_profile_knc_512_32, parasail_profile_create_stats_knc_512_32, "parasail_sw_stats_striped_profile_knc_512_32", "sw_stats", "striped_profile", "knc",   "512", "32", 16, 0, 0, 1, 0},
#endif
{parasail_sw_stats_scan_profile_64,   parasail_profile_create_stats_64,    "parasail_sw_stats_scan_profile_64",   "sw_stats", "scan_profile", "disp",   "NA", "64", -1, 0, 0, 1, 0},
{parasail_sw_stats_scan_profile_32,   parasail_profile_create_stats_32,    "parasail_sw_stats_scan_profile_32",   "sw_stats", "scan_profile", "disp",   "NA", "32", -1, 0, 0, 1, 0},
{parasail_sw_stats_scan_profile_16,   parasail_profile_create_stats_16,    "parasail_sw_stats_scan_profile_16",   "sw_stats", "scan_profile", "disp",   "NA", "16", -1, 0, 0, 1, 0},
{parasail_sw_stats_scan_profile_8,    parasail_profile_create_stats_8,     "parasail_sw_stats_scan_profile_8",    "sw_stats", "scan_profile", "disp",   "NA",  "8", -1, 0, 0, 1, 0},
{parasail_sw_stats_scan_profile_sat,  parasail_profile_create_stats_sat,   "parasail_sw_stats_scan_profile_sat",  "sw_stats", "scan_profile", "disp",   "NA", "sat", -1, 0, 0, 1, 0},
{parasail_sw_stats_striped_profile_64, parasail_profile_create_stats_64,    "parasail_sw_stats_striped_profile_64", "sw_stats", "striped_profile", "disp",   "NA", "64", -1, 0, 0, 1, 0},
{parasail_sw_stats_striped_profile_32, parasail_profile_create_stats_32,    "parasail_sw_stats_striped_profile_32", "sw_stats", "striped_profile", "disp",   "NA", "32", -1, 0, 0, 1, 0},
{parasail_sw_stats_striped_profile_16, parasail_profile_create_stats_16,    "parasail_sw_stats_striped_profile_16", "sw_stats", "striped_profile", "disp",   "NA", "16", -1, 0, 0, 1, 0},
{parasail_sw_stats_striped_profile_8, parasail_profile_create_stats_8,     "parasail_sw_stats_striped_profile_8", "sw_stats", "striped_profile", "disp",   "NA",  "8", -1, 0, 0, 1, 0},
{parasail_sw_stats_striped_profile_sat, parasail_profile_create_stats_sat,   "parasail_sw_stats_striped_profile_sat", "sw_stats", "striped_profile", "disp",   "NA", "sat", -1, 0, 0, 1, 0},
#if HAVE_SSE2
{parasail_nw_table_scan_profile_sse2_128_64, parasail_profile_create_sse_128_64,  "parasail_nw_table_scan_profile_sse2_128_64", "nw", "scan_profile", "sse2",  "128", "64",  2, 1, 0, 0, 0},
{parasail_nw_table_scan_profile_sse2_128_32, parasail_profile_create_sse_128_32,  "parasail_nw_table_scan_profile_sse2_128_32", "nw", "scan_profile", "sse2",  "128", "32",  4, 1, 0, 0, 0},
{parasail_nw_table_scan_profile_sse2_128_16, parasail_profile_create_sse_128_16,  "parasail_nw_table_scan_profile_sse2_128_16", "nw", "scan_profile", "sse2",  "128", "16",  8, 1, 0, 0, 0},
{parasail_nw_table_scan_profile_sse2_128_8, parasail_profile_create_sse_128_8,   "parasail_nw_table_scan_profile_sse2_128_8", "nw", "scan_profile", "sse2",  "128",  "8", 16, 1, 0, 0, 0},
{parasail_nw_table_scan_profile_sse2_128_sat, parasail_profile_create_sse_128_sat, "parasail_nw_table_scan_profile_sse2_128_sat", "nw", "scan_profile", "sse2",  "128", "sat", 16, 1, 0, 0, 0},
{parasail_nw_table_striped_profile_sse2_128_64, parasail_profile_create_sse_128_64,  "parasail_nw_table_striped_profile_sse2_128_64", "nw", "striped_profile", "sse2",  "128", "64",  2, 1, 0, 0, 0},
{parasail_nw_table_striped_profile_sse2_128_32, parasail_profile_create_sse_128_32,  "parasail_nw_table_striped_profile_sse2_128_32", "nw", "striped_profile", "sse2",  "128", "32",  4, 1, 0, 0, 0},
{parasail_nw_table_striped_profile_sse2_128_16, parasail_profile_create_sse_128_16,  "parasail_nw_table_striped_profile_sse2_128_16", "nw", "striped_profile", "sse2",  "128", "16",  8, 1, 0, 0, 0},
{parasail_nw_table_striped_profile_sse2_128_8, parasail_profile_create_sse_128_8,   "parasail_nw_table_striped_profile_sse2_128_8", "nw", "striped_profile", "sse2",  "128",  "8", 16, 1, 0, 0, 0},
{parasail_nw_table_striped_profile_sse2_128_sat, parasail_profile_create_sse_128_sat, "parasail_nw_table_striped_profile_sse2_128_sat", "nw", "striped_profile", "sse2",  "128", "sat", 16, 1, 0, 0, 0},
#endif
#if HAVE_SSE41
{parasail_nw_table_scan_profile_sse41_128_64, parasail_profile_create_sse_128_64,  "parasail_nw_table_scan_profile_sse41_128_64", "nw", "scan_profile", "sse41", "128", "64",  2, 1, 0, 0, 0},
{parasail_nw_table_scan_profile_sse41_128_32, parasail_profile_create_sse_128_32,  "parasail_nw_table_scan_profile_sse41_128_32", "nw", "scan_profile", "sse41", "128", "32",  4, 1, 0, 0, 0},
{parasail_nw_table_scan_profile_sse41_128_16, parasail_profile_create_sse_128_16,  "parasail_nw_table_scan_profile_sse41_128_16", "nw", "scan_profile", "sse41", "128", "16",  8, 1, 0, 0, 0},
{parasail_nw_table_scan_profile_sse41_128_8, parasail_profile_create_sse_128_8,   "parasail_nw_table_scan_profile_sse41_128_8", "nw", "scan_profile", "sse41", "128",  "8", 16, 1, 0, 0, 0},
{parasail_nw_table_scan_profile_sse41_128_sat, parasail_profile_create_sse_128_sat, "parasail_nw_table_scan_profile_sse41_128_sat", "nw", "scan_profile", "sse41", "128", "sat", 16, 1, 0, 0, 0},
{parasail_nw_table_striped_profile_sse41_128_64, parasail_profile_create_sse_128_64,  "parasail_nw_table_striped_profile_sse41_128_64", "nw", "striped_profile", "sse41", "128", "64",  2, 1, 0, 0, 0},
{parasail_nw_table_striped_profile_sse41_128_32, parasail_profile_create_sse_128_32,  "parasail_nw_table_striped_profile_sse41_128_32", "nw", "striped_profile", "sse41", "128", "32",  4, 1, 0, 0, 0},
{parasail_nw_table_striped_profile_sse41_128_16, parasail_profile_create_sse_128_16,  "parasail_nw_table_striped_profile_sse41_128_16", "nw", "striped_profile", "sse41", "128", "16",  8, 1, 0, 0, 0},
{parasail_nw_table_striped_profile_sse41_128_8, parasail_profile_create_sse_128_8,   "parasail_nw_table_striped_profile_sse41_128_8", "nw", "striped_profile", "sse41", "128",  "8", 16, 1, 0, 0, 0},
{parasail_nw_table_striped_profile_sse41_128_sat, parasail_profile_create_sse_128_sat, "parasail_nw_table_striped_profile_sse41_128_sat", "nw", "striped_profile", "sse41", "128", "sat", 16, 1, 0, 0, 0},
#endif
#if HAVE_AVX2
{parasail_nw_table_scan_profile_avx2_256_64, parasail_profile_create_avx_256_64,  "parasail_nw_table_scan_profile_avx2_256_64", "nw", "scan_profile", "avx2",  "256", "64",  4, 1, 0, 0, 0},
{parasail_nw_table_scan_profile_avx2_256_32, parasail_profile_create_avx_256_32,  "parasail_nw_table_scan_profile_avx2_256_32", "nw", "scan_profile", "avx2",  "256", "32",  8, 1, 0, 0, 0},
{parasail_nw_table_scan_profile_avx2_256_16, parasail_profile_create_avx_256_16,  "parasail_nw_table_scan_profile_avx2_256_16", "nw", "scan_profile", "avx2",  "256", "16", 16, 1, 0, 0, 0},
{parasail_nw_table_scan_profile_avx2_256_8, parasail_profile_create_avx_256_8,   "parasail_nw_table_scan_profile_avx2_256_8", "nw", "scan_profile", "avx2",  "256",  "8", 32, 1, 0, 0, 0},
{parasail_nw_table_scan_profile_avx2_256_sat, parasail_profile_create_avx_256_sat, "parasail_nw_table_scan_profile_avx2_256_sat", "nw", "scan_profile", "avx2",  "256", "sat", 32, 1, 0, 0, 0},
{parasail_nw_table_striped_profile_avx2_256_64, parasail_profile_create_avx_256_64,  "parasail_nw_table_striped_profile_avx2_256_64", "nw", "striped_profile", "avx2",  "256", "64",  4, 1, 0, 0, 0},
{parasail_nw_table_striped_profile_avx2_256_32, parasail_profile_create_avx_256_32,  "parasail_nw_table_striped_profile_avx2_256_32", "nw", "striped_profile", "avx2",  "256", "32",  8, 1, 0, 0, 0},
{parasail_nw_table_striped_profile_avx2_256_16, parasail_profile_create_avx_256_16,  "parasail_nw_table_striped_profile_avx2_256_16", "nw", "striped_profile", "avx2",  "256", "16", 16, 1, 0, 0, 0},
{parasail_nw_table_striped_profile_avx2_256_8, parasail_profile_create_avx_256_8,   "parasail_nw_table_striped_profile_avx2_256_8", "nw", "striped_profile", "avx2",  "256",  "8", 32, 1, 0, 0, 0},
{parasail_nw_table_striped_profile_avx2_256_sat, parasail_profile_create_avx_256_sat, "parasail_nw_table_striped_profile_avx2_256_sat", "nw", "striped_profile", "avx2",  "256", "sat", 32, 1, 0, 0, 0},
#endif
#if HAVE_KNC
{parasail_nw_table_scan_profile_knc_512_32, parasail_profile_create_knc_512_32,  "parasail_nw_table_scan_profile_knc_512_32", "nw", "scan_profile", "knc",   "512", "32", 16, 1, 0, 0, 0},
{parasail_nw_table_striped_profile_knc_512_32, parasail_profile_create_knc_512_32,  "parasail_nw_table_striped_profile_knc_512_32", "nw", "striped_profile", "knc",   "512", "32", 16, 1, 0, 0, 0},
#endif
{parasail_nw_table_scan_profile_64,   parasail_profile_create_64,          "parasail_nw_table_scan_profile_64",   "nw", "scan_profile", "disp",   "NA", "64", -1, 1, 0, 0, 0},
{parasail_nw_table_scan_profile_32,   parasail_profile_create_32,          "parasail_nw_table_scan_profile_32",   "nw", "scan_profile", "disp",   "NA", "32", -1, 1, 0, 0, 0},
{parasail_nw_table_scan_profile_16,   parasail_profile_create_16,          "parasail_nw_table_scan_profile_16",   "nw", "scan_profile", "disp",   "NA", "16", -1, 1, 0, 0, 0},
{parasail_nw_table_scan_profile_8,    parasail_profile_create_8,           "parasail_nw_table_scan_profile_8",    "nw", "scan_profile", "disp",   "NA",  "8", -1, 1, 0, 0, 0},
{parasail_nw_table_scan_profile_sat,  parasail_profile_create_sat,         "parasail_nw_table_scan_profile_sat",  "nw", "scan_profile", "disp",   "NA", "sat", -1, 1, 0, 0, 0},
{parasail_nw_table_striped_profile_64, parasail_profile_create_64,          "parasail_nw_table_striped_profile_64", "nw", "striped_profile", "disp",   "NA", "64", -1, 1, 0, 0, 0},
{parasail_nw_table_striped_profile_32, parasail_profile_create_32,          "parasail_nw_table_striped_profile_32", "nw", "striped_profile", "disp",   "NA", "32", -1, 1, 0, 0, 0},
{parasail_nw_table_striped_profile_16, parasail_profile_create_16,          "parasail_nw_table_striped_profile_16", "nw", "striped_profile", "disp",   "NA", "16", -1, 1, 0, 0, 0},
{parasail_nw_table_striped_profile_8, parasail_profile_create_8,           "parasail_nw_table_striped_profile_8", "nw", "striped_profile", "disp",   "NA",  "8", -1, 1, 0, 0, 0},
{parasail_nw_table_striped_profile_sat, parasail_profile_create_sat,         "parasail_nw_table_striped_profile_sat", "nw", "striped_profile", "disp",   "NA", "sat", -1, 1, 0, 0, 0},
#if HAVE_SSE2
{parasail_sg_table_scan_profile_sse2_128_64, parasail_profile_create_sse_128_64,  "parasail_sg_table_scan_profile_sse2_128_64", "sg", "scan_profile", "sse2",  "128", "64",  2, 1, 0, 0, 0},
{parasail_sg_table_scan_profile_sse2_128_32, parasail_profile_create_sse_128_32,  "parasail_sg_table_scan_profile_sse2_128_32", "sg", "scan_profile", "sse2",  "128", "32",  4, 1, 0, 0, 0},
{parasail_sg_table_scan_profile_sse2_128_16, parasail_profile_create_sse_128_16,  "parasail_sg_table_scan_profile_sse2_128_16", "sg", "scan_profile", "sse2",  "128", "16",  8, 1, 0, 0, 0},
{parasail_sg_table_scan_profile_sse2_128_8, parasail_profile_create_sse_128_8,   "parasail_sg_table_scan_profile_sse2_128_8", "sg", "scan_profile", "sse2",  "128",  "8", 16, 1, 0, 0, 0},
{parasail_sg_table_scan_profile_sse2_128_sat, parasail_profile_create_sse_128_sat, "parasail_sg_table_scan_profile_sse2_128_sat", "sg", "scan_profile", "sse2",  "128", "sat", 16, 1, 0, 0, 0},
{parasail_sg_table_striped_profile_sse2_128_64, parasail_profile_create_sse_128_64,  "parasail_sg_table_striped_profile_sse2_128_64", "sg", "striped_profile", "sse2",  "128", "64",  2, 1, 0, 0, 0},
{parasail_sg_table_striped_profile_sse2_128_32, parasail_profile_create_sse_128_32,  "parasail_sg_table_striped_profile_sse2_128_32", "sg", "striped_profile", "sse2",  "128", "32",  4, 1, 0, 0, 0},
{parasail_sg_table_striped_profile_sse2_128_16, parasail_profile_create_sse_128_16,  "parasail_sg_table_striped_profile_sse2_128_16", "sg", "striped_profile", "sse2",  "128", "16",  8, 1, 0, 0, 0},
{parasail_sg_table_striped_profile_sse2_128_8, parasail_profile_create_sse_128_8,   "parasail_sg_table_striped_profile_sse2_128_8", "sg", "striped_profile", "sse2",  "128",  "8", 16, 1, 0, 0, 0},
{parasail_sg_table_striped_profile_sse2_128_sat, parasail_profile_create_sse_128_sat, "parasail_sg_table_striped_profile_sse2_128_sat", "sg", "striped_profile", "sse2",  "128", "sat", 16, 1, 0, 0, 0},
#endif
#if HAVE_SSE41
{parasail_sg_table_scan_profile_sse41_128_64, parasail_profile_create_sse_128_64,  "parasail_sg_table_scan_profile_sse41_128_64", "sg", "scan_profile", "sse41", "128", "64",  2, 1, 0, 0, 0},
{parasail_sg_table_scan_profile_sse41_128_32, parasail_profile_create_sse_128_32,  "parasail_sg_table_scan_profile_sse41_128_32", "sg", "scan_profile", "sse41", "128", "32",  4, 1, 0, 0, 0},
{parasail_sg_table_scan_profile_sse41_128_16, parasail_profile_create_sse_128_16,  "parasail_sg_table_scan_profile_sse41_128_16", "sg", "scan_profile", "sse41", "128", "16",  8, 1, 0, 0, 0},
{parasail_sg_table_scan_profile_sse41_128_8, parasail_profile_create_sse_128_8,   "parasail_sg_table_scan_profile_sse41_128_8", "sg", "scan_profile", "sse41", "128",  "8", 16, 1, 0, 0, 0},
{parasail_sg_table_scan_profile_sse41_128_sat, parasail_profile_create_sse_128_sat, "parasail_sg_table_scan_profile_sse41_128_sat", "sg", "scan_profile", "sse41", "128", "sat", 16, 1, 0, 0, 0},
{parasail_sg_table_striped_profile_sse41_128_64, parasail_profile_create_sse_128_64,  "parasail_sg_table_striped_profile_sse41_128_64", "sg", "striped_profile", "sse41", "128", "64",  2, 1, 0, 0, 0},
{parasail_sg_table_striped_profile_sse41_128_32, parasail_profile_create_sse_128_32,  "parasail_sg_table_striped_profile_sse41_128_32", "sg", "striped_profile", "sse41", "128", "32",  4, 1, 0, 0, 0},
{parasail_sg_table_striped_profile_sse41_128_16, parasail_profile_create_sse_128_16,  "parasail_sg_table_striped_profile_sse41_128_16", "sg", "striped_profile", "sse41", "128", "16",  8, 1, 0, 0, 0},
{parasail_sg_table_striped_profile_sse41_128_8, parasail_profile_create_sse_128_8,   "parasail_sg_table_striped_profile_sse41_128_8", "sg", "striped_profile", "sse41", "128",  "8", 16, 1, 0, 0, 0},
{parasail_sg_table_striped_profile_sse41_128_sat, parasail_profile_create_sse_128_sat, "parasail_sg_table_striped_profile_sse41_128_sat", "sg", "striped_profile", "sse41", "128", "sat", 16, 1, 0, 0, 0},
#endif
#if HAVE_AVX2
{parasail_sg_table_scan_profile_avx2_256_64, parasail_profile_create_avx_256_64,  "parasail_sg_table_scan_profile_avx2_256_64", "sg", "scan_profile", "avx2",  "256", "64",  4, 1, 0, 0, 0},
{parasail_sg_table_scan_profile_avx2_256_32, parasail_profile_create_avx_256_32,  "parasail_sg_table_scan_profile_avx2_256_32", "sg", "scan_profile", "avx2",  "256", "32",  8, 1, 0, 0, 0},
{parasail_sg_table_scan_profile_avx2_256_16, parasail_profile_create_avx_256_16,  "parasail_sg_table_scan_profile_avx2_256_16", "sg", "scan_profile", "avx2",  "256", "16", 16, 1, 0, 0, 0},
{parasail_sg_table_scan_profile_avx2_256_8, parasail_profile_create_avx_256_8,   "parasail_sg_table_scan_profile_avx2_256_8", "sg", "scan_profile", "avx2",  "256",  "8", 32, 1, 0, 0, 0},
{parasail_sg_table_scan_profile_avx2_256_sat, parasail_profile_create_avx_256_sat, "parasail_sg_table_scan_profile_avx2_256_sat", "sg", "scan_profile", "avx2",  "256", "sat", 32, 1, 0, 0, 0},
{parasail_sg_table_striped_profile_avx2_256_64, parasail_profile_create_avx_256_64,  "parasail_sg_table_striped_profile_avx2_256_64", "sg", "striped_profile", "avx2",  "256", "64",  4, 1, 0, 0, 0},
{parasail_sg_table_striped_profile_avx2_256_32, parasail_profile_create_avx_256_32,  "parasail_sg_table_striped_profile_avx2_256_32", "sg", "striped_profile", "avx2",  "256", "32",  8, 1, 0, 0, 0},
{parasail_sg_table_striped_profile_avx2_256_16, parasail_profile_create_avx_256_16,  "parasail_sg_table_striped_profile_avx2_256_16", "sg", "striped_profile", "avx2",  "256", "16", 16, 1, 0, 0, 0},
{parasail_sg_table_striped_profile_avx2_256_8, parasail_profile_create_avx_256_8,   "parasail_sg_table_striped_profile_avx2_256_8", "sg", "striped_profile", "avx2",  "256",  "8", 32, 1, 0, 0, 0},
{parasail_sg_table_striped_profile_avx2_256_sat, parasail_profile_create_avx_256_sat, "parasail_sg_table_striped_profile_avx2_256_sat", "sg", "striped_profile", "avx2",  "256", "sat", 32, 1, 0, 0, 0},
#endif
#if HAVE_KNC
{parasail_sg_table_scan_profile_knc_512_32, parasail_profile_create_knc_512_32,  "parasail_sg_table_scan_profile_knc_512_32", "sg", "scan_profile", "knc",   "512", "32", 16, 1, 0, 0, 0},
{parasail_sg_table_striped_profile_knc_512_32, parasail_profile_create_knc_512_32,  "parasail_sg_table_striped_profile_knc_512_32", "sg", "striped_profile", "knc",   "512", "32", 16, 1, 0, 0, 0},
#endif
{parasail_sg_table_scan_profile_64,   parasail_profile_create_64,          "parasail_sg_table_scan_profile_64",   "sg", "scan_profile", "disp",   "NA", "64", -1, 1, 0, 0, 0},
{parasail_sg_table_scan_profile_32,   parasail_profile_create_32,          "parasail_sg_table_scan_profile_32",   "sg", "scan_profile", "disp",   "NA", "32", -1, 1, 0, 0, 0},
{parasail_sg_table_scan_profile_16,   parasail_profile_create_16,          "parasail_sg_table_scan_profile_16",   "sg", "scan_profile", "disp",   "NA", "16", -1, 1, 0, 0, 0},
{parasail_sg_table_scan_profile_8,    parasail_profile_create_8,           "parasail_sg_table_scan_profile_8",    "sg", "scan_profile", "disp",   "NA",  "8", -1, 1, 0, 0, 0},
{parasail_sg_table_scan_profile_sat,  parasail_profile_create_sat,         "parasail_sg_table_scan_profile_sat",  "sg", "scan_profile", "disp",   "NA", "sat", -1, 1, 0, 0, 0},
{parasail_sg_table_striped_profile_64, parasail_profile_create_64,          "parasail_sg_table_striped_profile_64", "sg", "striped_profile", "disp",   "NA", "64", -1, 1, 0, 0, 0},
{parasail_sg_table_striped_profile_32, parasail_profile_create_32,          "parasail_sg_table_striped_profile_32", "sg", "striped_profile", "disp",   "NA", "32", -1, 1, 0, 0, 0},
{parasail_sg_table_striped_profile_16, parasail_profile_create_16,          "parasail_sg_table_striped_profile_16", "sg", "striped_profile", "disp",   "NA", "16", -1, 1, 0, 0, 0},
{parasail_sg_table_striped_profile_8, parasail_profile_create_8,           "parasail_sg_table_striped_profile_8", "sg", "striped_profile", "disp",   "NA",  "8", -1, 1, 0, 0, 0},
{parasail_sg_table_striped_profile_sat, parasail_profile_create_sat,         "parasail_sg_table_striped_profile_sat", "sg", "striped_profile", "disp",   "NA", "sat", -1, 1, 0, 0, 0},
#if HAVE_SSE2
{parasail_sw_table_scan_profile_sse2_128_64, parasail_profile_create_sse_128_64,  "parasail_sw_table_scan_profile_sse2_128_64", "sw", "scan_profile", "sse2",  "128", "64",  2, 1, 0, 0, 0},
{parasail_sw_table_scan_profile_sse2_128_32, parasail_profile_create_sse_128_32,  "parasail_sw_table_scan_profile_sse2_128_32", "sw", "scan_profile", "sse2",  "128", "32",  4, 1, 0, 0, 0},
{parasail_sw_table_scan_profile_sse2_128_16, parasail_profile_create_sse_128_16,  "parasail_sw_table_scan_profile_sse2_128_16", "sw", "scan_profile", "sse2",  "128", "16",  8, 1, 0, 0, 0},
{parasail_sw_table_scan_profile_sse2_128_8, parasail_profile_create_sse_128_8,   "parasail_sw_table_scan_profile_sse2_128_8", "sw", "scan_profile", "sse2",  "128",  "8", 16, 1, 0, 0, 0},
{parasail_sw_table_scan_profile_sse2_128_sat, parasail_profile_create_sse_128_sat, "parasail_sw_table_scan_profile_sse2_128_sat", "sw", "scan_profile", "sse2",  "128", "sat", 16, 1, 0, 0, 0},
{parasail_sw_table_striped_profile_sse2_128_64, parasail_profile_create_sse_128_64,  "parasail_sw_table_striped_profile_sse2_128_64", "sw", "striped_profile", "sse2",  "128", "64",  2, 1, 0, 0, 0},
{parasail_sw_table_striped_profile_sse2_128_32, parasail_profile_create_sse_128_32,  "parasail_sw_table_striped_profile_sse2_128_32", "sw", "striped_profile", "sse2",  "128", "32",  4, 1, 0, 0, 0},
{parasail_sw_table_striped_profile_sse2_128_16, parasail_profile_create_sse_128_16,  "parasail_sw_table_striped_profile_sse2_128_16", "sw", "striped_profile", "sse2",  "128", "16",  8, 1, 0, 0, 0},
{parasail_sw_table_striped_profile_sse2_128_8, parasail_profile_create_sse_128_8,   "parasail_sw_table_striped_profile_sse2_128_8", "sw", "striped_profile", "sse2",  "128",  "8", 16, 1, 0, 0, 0},
{parasail_sw_table_striped_profile_sse2_128_sat, parasail_profile_create_sse_128_sat, "parasail_sw_table_striped_profile_sse2_128_sat", "sw", "striped_profile", "sse2",  "128", "sat", 16, 1, 0, 0, 0},
#endif
#if HAVE_SSE41
{parasail_sw_table_scan_profile_sse41_128_64, parasail_profile_create_sse_128_64,  "parasail_sw_table_scan_profile_sse41_128_64", "sw", "scan_profile", "sse41", "128", "64",  2, 1, 0, 0, 0},
{parasail_sw_table_scan_profile_sse41_128_32, parasail_profile_create_sse_128_32,  "parasail_sw_table_scan_profile_sse41_128_32", "sw", "scan_profile", "sse41", "128", "32",  4, 1, 0, 0, 0},
{parasail_sw_table_scan_profile_sse41_128_16, parasail_profile_create_sse_128_16,  "parasail_sw_table_scan_profile_sse41_128_16", "sw", "scan_profile", "sse41", "128", "16",  8, 1, 0, 0, 0},
{parasail_sw_table_scan_profile_sse41_128_8, parasail_profile_create_sse_128_8,   "parasail_sw_table_scan_profile_sse41_128_8", "sw", "scan_profile", "sse41", "128",  "8", 16, 1, 0, 0, 0},
{parasail_sw_table_scan_profile_sse41_128_sat, parasail_profile_create_sse_128_sat, "parasail_sw_table_scan_profile_sse41_128_sat", "sw", "scan_profile", "sse41", "128", "sat", 16, 1, 0, 0, 0},
{parasail_sw_table_striped_profile_sse41_128_64, parasail_profile_create_sse_128_64,  "parasail_sw_table_striped_profile_sse41_128_64", "sw", "striped_profile", "sse41", "128", "64",  2, 1, 0, 0, 0},
{parasail_sw_table_striped_profile_sse41_128_32, parasail_profile_create_sse_128_32,  "parasail_sw_table_striped_profile_sse41_128_32", "sw", "striped_profile", "sse41", "128", "32",  4, 1, 0, 0, 0},
{parasail_sw_table_striped_profile_sse41_128_16, parasail_profile_create_sse_128_16,  "parasail_sw_table_striped_profile_sse41_128_16", "sw", "striped_profile", "sse41", "128", "16",  8, 1, 0, 0, 0},
{parasail_sw_table_striped_profile_sse41_128_8, parasail_profile_create_sse_128_8,   "parasail_sw_table_striped_profile_sse41_128_8", "sw", "striped_profile", "sse41", "128",  "8", 16, 1, 0, 0, 0},
{parasail_sw_table_striped_profile_sse41_128_sat, parasail_profile_create_sse_128_sat, "parasail_sw_table_striped_profile_sse41_128_sat", "sw", "striped_profile", "sse41", "128", "sat", 16, 1, 0, 0, 0},
#endif
#if HAVE_AVX2
{parasail_sw_table_scan_profile_avx2_256_64, parasail_profile_create_avx_256_64,  "parasail_sw_table_scan_profile_avx2_256_64", "sw", "scan_profile", "avx2",  "256", "64",  4, 1, 0, 0, 0},
{parasail_sw_table_scan_profile_avx2_256_32, parasail_profile_create_avx_256_32,  "parasail_sw_table_scan_profile_avx2_256_32", "sw", "scan_profile", "avx2",  "256", "32",  8, 1, 0, 0, 0},
{parasail_sw_table_scan_profile_avx2_256_16, parasail_profile_create_avx_256_16,  "parasail_sw_table_scan_profile_avx2_256_16", "sw", "scan_profile", "avx2",  "256", "16", 16, 1, 0, 0, 0},
{parasail_sw_table_scan_profile_avx2_256_8, parasail_profile_create_avx_256_8,   "parasail_sw_table_scan_profile_avx2_256_8", "sw", "scan_profile", "avx2",  "256",  "8", 32, 1, 0, 0, 0},
{parasail_sw_table_scan_profile_avx2_256_sat, parasail_profile_create_avx_256_sat, "parasail_sw_table_scan_profile_avx2_256_sat", "sw", "scan_profile", "avx2",  "256", "sat", 32, 1, 0, 0, 0},
{parasail_sw_table_striped_profile_avx2_256_64, parasail_profile_create_avx_256_64,  "parasail_sw_table_striped_profile_avx2_256_64", "sw", "striped_profile", "avx2",  "256", "64",  4, 1, 0, 0, 0},
{parasail_sw_table_striped_profile_avx2_256_32, parasail_profile_create_avx_256_32,  "parasail_sw_table_striped_profile_avx2_256_32", "sw", "striped_profile", "avx2",  "256", "32",  8, 1, 0, 0, 0},
{parasail_sw_table_striped_profile_avx2_256_16, parasail_profile_create_avx_256_16,  "parasail_sw_table_striped_profile_avx2_256_16", "sw", "striped_profile", "avx2",  "256", "16", 16, 1, 0, 0, 0},
{parasail_sw_table_striped_profile_avx2_256_8, parasail_profile_create_avx_256_8,   "parasail_sw_table_striped_profile_avx2_256_8", "sw", "striped_profile", "avx2",  "256",  "8", 32, 1, 0, 0, 0},
{parasail_sw_table_striped_profile_avx2_256_sat, parasail_profile_create_avx_256_sat, "parasail_sw_table_striped_profile_avx2_256_sat", "sw", "striped_profile", "avx2",  "256", "sat", 32, 1, 0, 0, 0},
#endif
#if HAVE_KNC
{parasail_sw_table_scan_profile_knc_512_32, parasail_profile_create_knc_512_32,  "parasail_sw_table_scan_profile_knc_512_32", "sw", "scan_profile", "knc",   "512", "32", 16, 1, 0, 0, 0},
{parasail_sw_table_striped_profile_knc_512_32, parasail_profile_create_knc_512_32,  "parasail_sw_table_striped_profile_knc_512_32", "sw", "striped_profile", "knc",   "512", "32", 16, 1, 0, 0, 0},
#endif
{parasail_sw_table_scan_profile_64,   parasail_profile_create_64,          "parasail_sw_table_scan_profile_64",   "sw", "scan_profile", "disp",   "NA", "64", -1, 1, 0, 0, 0},
{parasail_sw_table_scan_profile_32,   parasail_profile_create_32,          "parasail_sw_table_scan_profile_32",   "sw", "scan_profile", "disp",   "NA", "32", -1, 1, 0, 0, 0},
{parasail_sw_table_scan_profile_16,   parasail_profile_create_16,          "parasail_sw_table_scan_profile_16",   "sw", "scan_profile", "disp",   "NA", "16", -1, 1, 0, 0, 0},
{parasail_sw_table_scan_profile_8,    parasail_profile_create_8,           "parasail_sw_table_scan_profile_8",    "sw", "scan_profile", "disp",   "NA",  "8", -1, 1, 0, 0, 0},
{parasail_sw_table_scan_profile_sat,  parasail_profile_create_sat,         "parasail_sw_table_scan_profile_sat",  "sw", "scan_profile", "disp",   "NA", "sat", -1, 1, 0, 0, 0},
{parasail_sw_table_striped_profile_64, parasail_profile_create_64,          "parasail_sw_table_striped_profile_64", "sw", "striped_profile", "disp",   "NA", "64", -1, 1, 0, 0, 0},
{parasail_sw_table_striped_profile_32, parasail_profile_create_32,          "parasail_sw_table_striped_profile_32", "sw", "striped_profile", "disp",   "NA", "32", -1, 1, 0, 0, 0},
{parasail_sw_table_striped_profile_16, parasail_profile_create_16,          "parasail_sw_table_striped_profile_16", "sw", "striped_profile", "disp",   "NA", "16", -1, 1, 0, 0, 0},
{parasail_sw_table_striped_profile_8, parasail_profile_create_8,           "parasail_sw_table_striped_profile_8", "sw", "striped_profile", "disp",   "NA",  "8", -1, 1, 0, 0, 0},
{parasail_sw_table_striped_profile_sat, parasail_profile_create_sat,         "parasail_sw_table_striped_profile_sat", "sw", "striped_profile", "disp",   "NA", "sat", -1, 1, 0, 0, 0},
#if HAVE_SSE2
{parasail_nw_stats_table_scan_profile_sse2_128_64, parasail_profile_create_stats_sse_128_64, "parasail_nw_stats_table_scan_profile_sse2_128_64", "nw_stats", "scan_profile", "sse2",  "128", "64",  2, 1, 0, 1, 0},
{parasail_nw_stats_table_scan_profile_sse2_128_32, parasail_profile_create_stats_sse_128_32, "parasail_nw_stats_table_scan_profile_sse2_128_32", "nw_stats", "scan_profile", "sse2",  "128", "32",  4, 1, 0, 1, 0},
{parasail_nw_stats_table_scan_profile_sse2_128_16, parasail_profile_create_stats_sse_128_16, "parasail_nw_stats_table_scan_profile_sse2_128_16", "nw_stats", "scan_profile", "sse2",  "128", "16",  8, 1, 0, 1, 0},
{parasail_nw_stats_table_scan_profile_sse2_128_8, parasail_profile_create_stats_sse_128_8, "parasail_nw_stats_table_scan_profile_sse2_128_8", "nw_stats", "scan_profile", "sse2",  "128",  "8", 16, 1, 0, 1, 0},
{parasail_nw_stats_table_scan_profile_sse2_128_sat, parasail_profile_create_stats_sse_128_sat, "parasail_nw_stats_table_scan_profile_sse2_128_sat", "nw_stats", "scan_profile", "sse2",  "128", "sat", 16, 1, 0, 1, 0},
{parasail_nw_stats_table_striped_profile_sse2_128_64, parasail_profile_create_stats_sse_128_64, "parasail_nw_stats_table_striped_profile_sse2_128_64", "nw_stats", "striped_profile", "sse2",  "128", "64",  2, 1, 0, 1, 0},
{parasail_nw_stats_table_striped_profile_sse2_128_32, parasail_profile_create_stats_sse_128_32, "parasail_nw_stats_table_striped_profile_sse2_128_32", "nw_stats", "striped_profile", "sse2",  "128", "32",  4, 1, 0, 1, 0},
{parasail_nw_stats_table_striped_profile_sse2_128_16, parasail_profile_create_stats_sse_128_16, "parasail_nw_stats_table_striped_profile_sse2_128_16", "nw_stats", "striped_profile", "sse2",  "128", "16",  8, 1, 0, 1, 0},
{parasail_nw_stats_table_striped_profile_sse2_128_8, parasail_profile_create_stats_sse_128_8, "parasail_nw_stats_table_striped_profile_sse2_128_8", "nw_stats", "striped_profile", "sse2",  "128",  "8", 16, 1, 0, 1, 0},
{parasail_nw_stats_table_striped_profile_sse2_128_sat, parasail_profile_create_stats_sse_128_sat, "parasail_nw_stats_table_striped_profile_sse2_128_sat", "nw_stats", "striped_profile", "sse2",  "128", "sat", 16, 1, 0, 1, 0},
#endif
#if HAVE_SSE41
{parasail_nw_stats_table_scan_profile_sse41_128_64, parasail_profile_create_stats_sse_128_64, "parasail_nw_stats_table_scan_profile_sse41_128_64", "nw_stats", "scan_profile", "sse41", "128", "64",  2, 1, 0, 1, 0},
{parasail_nw_stats_table_scan_profile_sse41_128_32, parasail_profile_create_stats_sse_128_32, "parasail_nw_stats_table_scan_profile_sse41_128_32", "nw_stats", "scan_profile", "sse41", "128", "32",  4, 1, 0, 1, 0},
{parasail_nw_stats_table_scan_profile_sse41_128_16, parasail_profile_create_stats_sse_128_16, "parasail_nw_stats_table_scan_profile_sse41_128_16", "nw_stats", "scan_profile", "sse41", "128", "16",  8, 1, 0, 1, 0},
{parasail_nw_stats_table_scan_profile_sse41_128_8, parasail_profile_create_stats_sse_128_8, "parasail_nw_stats_table_scan_profile_sse41_128_8", "nw_stats", "scan_profile", "sse41", "128",  "8", 16, 1, 0, 1, 0},
{parasail_nw_stats_table_scan_profile_sse41_128_sat, parasail_profile_create_stats_sse_128_sat, "parasail_nw_stats_table_scan_profile_sse41_128_sat", "nw_stats", "scan_profile", "sse41", "128", "sat", 16, 1, 0, 1, 0},
{parasail_nw_stats_table_striped_profile_sse41_128_64, parasail_profile_create_stats_sse_128_64, "parasail_nw_stats_table_striped_profile_sse41_128_64", "nw_stats", "striped_profile", "sse41", "128", "64",  2, 1, 0, 1, 0},
{parasail_nw_stats_table_striped_profile_sse41_128_32, parasail_profile_create_stats_sse_128_32, "parasail_nw_stats_table_striped_profile_sse41_128_32", "nw_stats", "striped_profile", "sse41", "128", "32",  4, 1, 0, 1, 0},
{parasail_nw_stats_table_striped_profile_sse41_128_16, parasail_profile_create_stats_sse_128_16, "parasail_nw_stats_table_striped_profile_sse41_128_16", "nw_stats", "striped_profile", "sse41", "128", "16",  8, 1, 0, 1, 0},
{parasail_nw_stats_table_striped_profile_sse41_128_8, parasail_profile_create_stats_sse_128_8, "parasail_nw_stats_table_striped_profile_sse41_128_8", "nw_stats", "striped_profile", "sse41", "128",  "8", 16, 1, 0, 1, 0},
{parasail_nw_stats_table_striped_profile_sse41_128_sat, parasail_profile_create_stats_sse_128_sat, "parasail_nw_stats_table_striped_profile_sse41_128_sat", "nw_stats", "striped_profile", "sse41", "128", "sat", 16, 1, 0, 1, 0},
#endif
#if HAVE_AVX2
{parasail_nw_stats_table_scan_profile_avx2_256_64, parasail_profile_create_stats_avx_256_64, "parasail_nw_stats_table_scan_profile_avx2_256_64", "nw_stats", "scan_profile", "avx2",  "256", "64",  4, 1, 0, 1, 0},
{parasail_nw_stats_table_scan_profile_avx2_256_32, parasail_profile_create_stats_avx_256_32, "parasail_nw_stats_table_scan_profile_avx2_256_32", "nw_stats", "scan_profile", "avx2",  "256", "32",  8, 1, 0, 1, 0},
{parasail_nw_stats_table_scan_profile_avx2_256_16, parasail_profile_create_stats_avx_256_16, "parasail_nw_stats_table_scan_profile_avx2_256_16", "nw_stats", "scan_profile", "avx2",  "256", "16", 16, 1, 0, 1, 0},
{parasail_nw_stats_table_scan_profile_avx2_256_8, parasail_profile_create_stats_avx_256_8, "parasail_nw_stats_table_scan_profile_avx2_256_8", "nw_stats", "scan_profile", "avx2",  "256",  "8", 32, 1, 0, 1, 0},
{parasail_nw_stats_table_scan_profile_avx2_256_sat, parasail_profile_create_stats_avx_256_sat, "parasail_nw_stats_table_scan_profile_avx2_256_sat", "nw_stats", "scan_profile", "avx2",  "256", "sat", 32, 1, 0, 1, 0},
{parasail_nw_stats_table_striped_profile_avx2_256_64, parasail_profile_create_stats_avx_256_64, "parasail_nw_stats_table_striped_profile_avx2_256_64", "nw_stats", "striped_profile", "avx2",  "256", "64",  4, 1, 0, 1, 0},
{parasail_nw_stats_table_striped_profile_avx2_256_32, parasail_profile_create_stats_avx_256_32, "parasail_nw_stats_table_striped_profile_avx2_256_32", "nw_stats", "striped_profile", "avx2",  "256", "32",  8, 1, 0, 1, 0},
{parasail_nw_stats_table_striped_profile_avx2_256_16, parasail_profile_create_stats_avx_256_16, "parasail_nw_stats_table_striped_profile_avx2_256_16", "nw_stats", "striped_profile", "avx2",  "256", "16", 16, 1, 0, 1, 0},
{parasail_nw_stats_table_striped_profile_avx2_256_8, parasail_profile_create_stats_avx_256_8, "parasail_nw_stats_table_striped_profile_avx2_256_8", "nw_stats", "striped_profile", "avx2",  "256",  "8", 32, 1, 0, 1, 0},
{parasail_nw_stats_table_striped_profile_avx2_256_sat, parasail_profile_create_stats_avx_256_sat, "parasail_nw_stats_table_striped_profile_avx2_256_sat", "nw_stats", "striped_profile", "avx2",  "256", "sat", 32, 1, 0, 1, 0},
#endif
#if HAVE_KNC
{parasail_nw_stats_table_scan_profile_knc_512_32, parasail_profile_create_stats_knc_512_32, "parasail_nw_stats_table_scan_profile_knc_512_32", "nw_stats", "scan_profile", "knc",   "512", "32", 16, 1, 0, 1, 0},
{parasail_nw_stats_table_striped_profile_knc_512_32, parasail_profile_create_stats_knc_512_32, "parasail_nw_stats_table_striped_profile_knc_512_32", "nw_stats", "striped_profile", "knc",   "512", "32", 16, 1, 0, 1, 0},
#endif
{parasail_nw_stats_table_scan_profile_64, parasail_profile_create_stats_64,    "parasail_nw_stats_table_scan_profile_64", "nw_stats", "scan_profile", "disp",   "NA", "64", -1, 1, 0, 1, 0},
{parasail_nw_stats_table_scan_profile_32, parasail_profile_create_stats_32,    "parasail_nw_stats_table_scan_profile_32", "nw_stats", "scan_profile", "disp",   "NA", "32", -1, 1, 0, 1, 0},
{parasail_nw_stats_table_scan_profile_16, parasail_profile_create_stats_16,    "parasail_nw_stats_table_scan_profile_16", "nw_stats", "scan_profile", "disp",   "NA", "16", -1, 1, 0, 1, 0},
{parasail_nw_stats_table_scan_profile_8, parasail_profile_create_stats_8,     "parasail_nw_stats_table_scan_profile_8", "nw_stats", "scan_profile", "disp",   "NA",  "8", -1, 1, 0, 1, 0},
{parasail_nw_stats_table_scan_profile_sat, parasail_profile_create_stats_sat,   "parasail_nw_stats_table_scan_profile_sat", "nw_stats", "scan_profile", "disp",   "NA", "sat", -1, 1, 0, 1, 0},
{parasail_nw_stats_table_striped_profile_64, parasail_profile_create_stats_64,    "parasail_nw_stats_table_striped_profile_64", "nw_stats", "striped_profile", "disp",   "NA", "64", -1, 1, 0, 1, 0},
{parasail_nw_stats_table_striped_profile_32, parasail_profile_create_stats_32,    "parasail_nw_stats_table_striped_profile_32", "nw_stats", "striped_profile", "disp",   "NA", "32", -1, 1, 0, 1, 0},
{parasail_nw_stats_table_striped_profile_16, parasail_profile_create_stats_16,    "parasail_nw_stats_table_striped_profile_16", "nw_stats", "striped_profile", "disp",   "NA", "16", -1, 1, 0, 1, 0},
{parasail_nw_stats_table_striped_profile_8, parasail_profile_create_stats_8,     "parasail_nw_stats_table_striped_profile_8", "nw_stats", "striped_profile", "disp",   "NA",  "8", -1, 1, 0, 1, 0},
{parasail_nw_stats_table_striped_profile_sat, parasail_profile_create_stats_sat,   "parasail_nw_stats_table_striped_profile_sat", "nw_stats", "striped_profile", "disp",   "NA", "sat", -1, 1, 0, 1, 0},
#if HAVE_SSE2
{parasail_sg_stats_table_scan_profile_sse2_128_64, parasail_profile_create_stats_sse_128_64, "parasail_sg_stats_table_scan_profile_sse2_128_64", "sg_stats", "scan_profile", "sse2",  "128", "64",  2, 1, 0, 1, 0},
{parasail_sg_stats_table_scan_profile_sse2_128_32, parasail_profile_create_stats_sse_128_32, "parasail_sg_stats_table_scan_profile_sse2_128_32", "sg_stats", "scan_profile", "sse2",  "128", "32",  4, 1, 0, 1, 0},
{parasail_sg_stats_table_scan_profile_sse2_128_16, parasail_profile_create_stats_sse_128_16, "parasail_sg_stats_table_scan_profile_sse2_128_16", "sg_stats", "scan_profile", "sse2",  "128", "16",  8, 1, 0, 1, 0},
{parasail_sg_stats_table_scan_profile_sse2_128_8, parasail_profile_create_stats_sse_128_8, "parasail_sg_stats_table_scan_profile_sse2_128_8", "sg_stats", "scan_profile", "sse2",  "128",  "8", 16, 1, 0, 1, 0},
{parasail_sg_stats_table_scan_profile_sse2_128_sat, parasail_profile_create_stats_sse_128_sat, "parasail_sg_stats_table_scan_profile_sse2_128_sat", "sg_stats", "scan_profile", "sse2",  "128", "sat", 16, 1, 0, 1, 0},
{parasail_sg_stats_table_striped_profile_sse2_128_64, parasail_profile_create_stats_sse_128_64, "parasail_sg_stats_table_striped_profile_sse2_128_64", "sg_stats", "striped_profile", "sse2",  "128", "64",  2, 1, 0, 1, 0},
{parasail_sg_stats_table_striped_profile_sse2_128_32, parasail_profile_create_stats_sse_128_32, "parasail_sg_stats_table_striped_profile_sse2_128_32", "sg_stats", "striped_profile", "sse2",  "128", "32",  4, 1, 0, 1, 0},
{parasail_sg_stats_table_striped_profile_sse2_128_16, parasail_profile_create_stats_sse_128_16, "parasail_sg_stats_table_striped_profile_sse2_128_16", "sg_stats", "striped_profile", "sse2",  "128", "16",  8, 1, 0, 1, 0},
{parasail_sg_stats_table_striped_profile_sse2_128_8, parasail_profile_create_stats_sse_128_8, "parasail_sg_stats_table_striped_profile_sse2_128_8", "sg_stats", "striped_profile", "sse2",  "128",  "8", 16, 1, 0, 1, 0},
{parasail_sg_stats_table_striped_profile_sse2_128_sat, parasail_profile_create_stats_sse_128_sat, "parasail_sg_stats_table_striped_profile_sse2_128_sat", "sg_stats", "striped_profile", "sse2",  "128", "sat", 16, 1, 0, 1, 0},
#endif
#if HAVE_SSE41
{parasail_sg_stats_table_scan_profile_sse41_128_64, parasail_profile_create_stats_sse_128_64, "parasail_sg_stats_table_scan_profile_sse41_128_64", "sg_stats", "scan_profile", "sse41", "128", "64",  2, 1, 0, 1, 0},
{parasail_sg_stats_table_scan_profile_sse41_128_32, parasail_profile_create_stats_sse_128_32, "parasail_sg_stats_table_scan_profile_sse41_128_32", "sg_stats", "scan_profile", "sse41", "128", "32",  4, 1, 0, 1, 0},
{parasail_sg_stats_table_scan_profile_sse41_128_16, parasail_profile_create_stats_sse_128_16, "parasail_sg_stats_table_scan_profile_sse41_128_16", "sg_stats", "scan_profile", "sse41", "128", "16",  8, 1, 0, 1, 0},
{parasail_sg_stats_table_scan_profile_sse41_128_8, parasail_profile_create_stats_sse_128_8, "parasail_sg_stats_table_scan_profile_sse41_128_8", "sg_stats", "scan_profile", "sse41", "128",  "8", 16, 1, 0, 1, 0},
{parasail_sg_stats_table_scan_profile_sse41_128_sat, parasail_profile_create_stats_sse_128_sat, "parasail_sg_stats_table_scan_profile_sse41_128_sat", "sg_stats", "scan_profile", "sse41", "128", "sat", 16, 1, 0, 1, 0},
{parasail_sg_stats_table_striped_profile_sse41_128_64, parasail_profile_create_stats_sse_128_64, "parasail_sg_stats_table_striped_profile_sse41_128_64", "sg_stats", "striped_profile", "sse41", "128", "64",  2, 1, 0, 1, 0},
{parasail_sg_stats_table_striped_profile_sse41_128_32, parasail_profile_create_stats_sse_128_32, "parasail_sg_stats_table_striped_profile_sse41_128_32", "sg_stats", "striped_profile", "sse41", "128", "32",  4, 1, 0, 1, 0},
{parasail_sg_stats_table_striped_profile_sse41_128_16, parasail_profile_create_stats_sse_128_16, "parasail_sg_stats_table_striped_profile_sse41_128_16", "sg_stats", "striped_profile", "sse41", "128", "16",  8, 1, 0, 1, 0},
{parasail_sg_stats_table_striped_profile_sse41_128_8, parasail_profile_create_stats_sse_128_8, "parasail_sg_stats_table_striped_profile_sse41_128_8", "sg_stats", "striped_profile", "sse41", "128",  "8", 16, 1, 0, 1, 0},
{parasail_sg_stats_table_striped_profile_sse41_128_sat, parasail_profile_create_stats_sse_128_sat, "parasail_sg_stats_table_striped_profile_sse41_128_sat", "sg_stats", "striped_profile", "sse41", "128", "sat", 16, 1, 0, 1, 0},
#endif
#if HAVE_AVX2
{parasail_sg_stats_table_scan_profile_avx2_256_64, parasail_profile_create_stats_avx_256_64, "parasail_sg_stats_table_scan_profile_avx2_256_64", "sg_stats", "scan_profile", "avx2",  "256", "64",  4, 1, 0, 1, 0},
{parasail_sg_stats_table_scan_profile_avx2_256_32, parasail_profile_create_stats_avx_256_32, "parasail_sg_stats_table_scan_profile_avx2_256_32", "sg_stats", "scan_profile", "avx2",  "256", "32",  8, 1, 0, 1, 0},
{parasail_sg_stats_table_scan_profile_avx2_256_16, parasail_profile_create_stats_avx_256_16, "parasail_sg_stats_table_scan_profile_avx2_256_16", "sg_stats", "scan_profile", "avx2",  "256", "16", 16, 1, 0, 1, 0},
{parasail_sg_stats_table_scan_profile_avx2_256_8, parasail_profile_create_stats_avx_256_8, "parasail_sg_stats_table_scan_profile_avx2_256_8", "sg_stats", "scan_profile", "avx2",  "256",  "8", 32, 1, 0, 1, 0},
{parasail_sg_stats_table_scan_profile_avx2_256_sat, parasail_profile_create_stats_avx_256_sat, "parasail_sg_stats_table_scan_profile_avx2_256_sat", "sg_stats", "scan_profile", "avx2",  "256", "sat", 32, 1, 0, 1, 0},
{parasail_sg_stats_table_striped_profile_avx2_256_64, parasail_profile_create_stats_avx_256_64, "parasail_sg_stats_table_striped_profile_avx2_256_64", "sg_stats", "striped_profile", "avx2",  "256", "64",  4, 1, 0, 1, 0},
{parasail_sg_stats_table_striped_profile_avx2_256_32, parasail_profile_create_stats_avx_256_32, "parasail_sg_stats_table_striped_profile_avx2_256_32", "sg_stats", "striped_profile", "avx2",  "256", "32",  8, 1, 0, 1, 0},
{parasail_sg_stats_table_striped_profile_avx2_256_16, parasail_profile_create_stats_avx_256_16, "parasail_sg_stats_table_striped_profile_avx2_256_16", "sg_stats", "striped_profile", "avx2",  "256", "16", 16, 1, 0, 1, 0},
{parasail_sg_stats_table_striped_profile_avx2_256_8, parasail_profile_create_stats_avx_256_8, "parasail_sg_stats_table_striped_profile_avx2_256_8", "sg_stats", "striped_profile", "avx2",  "256",  "8", 32, 1, 0, 1, 0},
{parasail_sg_stats_table_striped_profile_avx2_256_sat, parasail_profile_create_stats_avx_256_sat, "parasail_sg_stats_table_striped_profile_avx2_256_sat", "sg_stats", "striped_profile", "avx2",  "256", "sat", 32, 1, 0, 1, 0},
#endif
#if HAVE_KNC
{parasail_sg_stats_table_scan_profile_knc_512_32, parasail_profile_create_stats_knc_512_32, "parasail_sg_stats_table_scan_profile_knc_512_32", "sg_stats", "scan_profile", "knc",   "512", "32", 16, 1, 0, 1, 0},
{parasail_sg_stats_table_striped_profile_knc_512_32, parasail_profile_create_stats_knc_512_32, "parasail_sg_stats_table_striped_profile_knc_512_32", "sg_stats", "striped_profile", "knc",   "512", "32", 16, 1, 0, 1, 0},
#endif
{parasail_sg_stats_table_scan_profile_64, parasail_profile_create_stats_64,    "parasail_sg_stats_table_scan_profile_64", "sg_stats", "scan_profile", "disp",   "NA", "64", -1, 1, 0, 1, 0},
{parasail_sg_stats_table_scan_profile_32, parasail_profile_create_stats_32,    "parasail_sg_stats_table_scan_profile_32", "sg_stats", "scan_profile", "disp",   "NA", "32", -1, 1, 0, 1, 0},
{parasail_sg_stats_table_scan_profile_16, parasail_profile_create_stats_16,    "parasail_sg_stats_table_scan_profile_16", "sg_stats", "scan_profile", "disp",   "NA", "16", -1, 1, 0, 1, 0},
{parasail_sg_stats_table_scan_profile_8, parasail_profile_create_stats_8,     "parasail_sg_stats_table_scan_profile_8", "sg_stats", "scan_profile", "disp",   "NA",  "8", -1, 1, 0, 1, 0},
{parasail_sg_stats_table_scan_profile_sat, parasail_profile_create_stats_sat,   "parasail_sg_stats_table_scan_profile_sat", "sg_stats", "scan_profile", "disp",   "NA", "sat", -1, 1, 0, 1, 0},
{parasail_sg_stats_table_striped_profile_64, parasail_profile_create_stats_64,    "parasail_sg_stats_table_striped_profile_64", "sg_stats", "striped_profile", "disp",   "NA", "64", -1, 1, 0, 1, 0},
{parasail_sg_stats_table_striped_profile_32, parasail_profile_create_stats_32,    "parasail_sg_stats_table_striped_profile_32", "sg_stats", "striped_profile", "disp",   "NA", "32", -1, 1, 0, 1, 0},
{parasail_sg_stats_table_striped_profile_16, parasail_profile_create_stats_16,    "parasail_sg_stats_table_striped_profile_16", "sg_stats", "striped_profile", "disp",   "NA", "16", -1, 1, 0, 1, 0},
{parasail_sg_stats_table_striped_profile_8, parasail_profile_create_stats_8,     "parasail_sg_stats_table_striped_profile_8", "sg_stats", "striped_profile", "disp",   "NA",  "8", -1, 1, 0, 1, 0},
{parasail_sg_stats_table_striped_profile_sat, parasail_profile_create_stats_sat,   "parasail_sg_stats_table_striped_profile_sat", "sg_stats", "striped_profile", "disp",   "NA", "sat", -1, 1, 0, 1, 0},
#if HAVE_SSE2
{parasail_sw_stats_table_scan_profile_sse2_128_64, parasail_profile_create_stats_sse_128_64, "parasail_sw_stats_table_scan_profile_sse2_128_64", "sw_stats", "scan_profile", "sse2",  "128", "64",  2, 1, 0, 1, 0},
{parasail_sw_stats_table_scan_profile_sse2_128_32, parasail_profile_create_stats_sse_128_32, "parasail_sw_stats_table_scan_profile_sse2_128_32", "sw_stats", "scan_profile", "sse2",  "128", "32",  4, 1, 0, 1, 0},
{parasail_sw_stats_table_scan_profile_sse2_128_16, parasail_profile_create_stats_sse_128_16, "parasail_sw_stats_table_scan_profile_sse2_128_16", "sw_stats", "scan_profile", "sse2",  "128", "16",  8, 1, 0, 1, 0},
{parasail_sw_stats_table_scan_profile_sse2_128_8, parasail_profile_create_stats_sse_128_8, "parasail_sw_stats_table_scan_profile_sse2_128_8", "sw_stats", "scan_profile", "sse2",  "128",  "8", 16, 1, 0, 1, 0},
{parasail_sw_stats_table_scan_profile_sse2_128_sat, parasail_profile_create_stats_sse_128_sat, "parasail_sw_stats_table_scan_profile_sse2_128_sat", "sw_stats", "scan_profile", "sse2",  "128", "sat", 16, 1, 0, 1, 0},
{parasail_sw_stats_table_striped_profile_sse2_128_64, parasail_profile_create_stats_sse_128_64, "parasail_sw_stats_table_striped_profile_sse2_128_64", "sw_stats", "striped_profile", "sse2",  "128", "64",  2, 1, 0, 1, 0},
{parasail_sw_stats_table_striped_profile_sse2_128_32, parasail_profile_create_stats_sse_128_32, "parasail_sw_stats_table_striped_profile_sse2_128_32", "sw_stats", "striped_profile", "sse2",  "128", "32",  4, 1, 0, 1, 0},
{parasail_sw_stats_table_striped_profile_sse2_128_16, parasail_profile_create_stats_sse_128_16, "parasail_sw_stats_table_striped_profile_sse2_128_16", "sw_stats", "striped_profile", "sse2",  "128", "16",  8, 1, 0, 1, 0},
{parasail_sw_stats_table_striped_profile_sse2_128_8, parasail_profile_create_stats_sse_128_8, "parasail_sw_stats_table_striped_profile_sse2_128_8", "sw_stats", "striped_profile", "sse2",  "128",  "8", 16, 1, 0, 1, 0},
{parasail_sw_stats_table_striped_profile_sse2_128_sat, parasail_profile_create_stats_sse_128_sat, "parasail_sw_stats_table_striped_profile_sse2_128_sat", "sw_stats", "striped_profile", "sse2",  "128", "sat", 16, 1, 0, 1, 0},
#endif
#if HAVE_SSE41
{parasail_sw_stats_table_scan_profile_sse41_128_64, parasail_profile_create_stats_sse_128_64, "parasail_sw_stats_table_scan_profile_sse41_128_64", "sw_stats", "scan_profile", "sse41", "128", "64",  2, 1, 0, 1, 0},
{parasail_sw_stats_table_scan_profile_sse41_128_32, parasail_profile_create_stats_sse_128_32, "parasail_sw_stats_table_scan_profile_sse41_128_32", "sw_stats", "scan_profile", "sse41", "128", "32",  4, 1, 0, 1, 0},
{parasail_sw_stats_table_scan_profile_sse41_128_16, parasail_profile_create_stats_sse_128_16, "parasail_sw_stats_table_scan_profile_sse41_128_16", "sw_stats", "scan_profile", "sse41", "128", "16",  8, 1, 0, 1, 0},
{parasail_sw_stats_table_scan_profile_sse41_128_8, parasail_profile_create_stats_sse_128_8, "parasail_sw_stats_table_scan_profile_sse41_128_8", "sw_stats", "scan_profile", "sse41", "128",  "8", 16, 1, 0, 1, 0},
{parasail_sw_stats_table_scan_profile_sse41_128_sat, parasail_profile_create_stats_sse_128_sat, "parasail_sw_stats_table_scan_profile_sse41_128_sat", "sw_stats", "scan_profile", "sse41", "128", "sat", 16, 1, 0, 1, 0},
{parasail_sw_stats_table_striped_profile_sse41_128_64, parasail_profile_create_stats_sse_128_64, "parasail_sw_stats_table_striped_profile_sse41_128_64", "sw_stats", "striped_profile", "sse41", "128", "64",  2, 1, 0, 1, 0},
{parasail_sw_stats_table_striped_profile_sse41_128_32, parasail_profile_create_stats_sse_128_32, "parasail_sw_stats_table_striped_profile_sse41_128_32", "sw_stats", "striped_profile", "sse41", "128", "32",  4, 1, 0, 1, 0},
{parasail_sw_stats_table_striped_profile_sse41_128_16, parasail_profile_create_stats_sse_128_16, "parasail_sw_stats_table_striped_profile_sse41_128_16", "sw_stats", "striped_profile", "sse41", "128", "16",  8, 1, 0, 1, 0},
{parasail_sw_stats_table_striped_profile_sse41_128_8, parasail_profile_create_stats_sse_128_8, "parasail_sw_stats_table_striped_profile_sse41_128_8", "sw_stats", "striped_profile", "sse41", "128",  "8", 16, 1, 0, 1, 0},
{parasail_sw_stats_table_striped_profile_sse41_128_sat, parasail_profile_create_stats_sse_128_sat, "parasail_sw_stats_table_striped_profile_sse41_128_sat", "sw_stats", "striped_profile", "sse41", "128", "sat", 16, 1, 0, 1, 0},
#endif
#if HAVE_AVX2
{parasail_sw_stats_table_scan_profile_avx2_256_64, parasail_profile_create_stats_avx_256_64, "parasail_sw_stats_table_scan_profile_avx2_256_64", "sw_stats", "scan_profile", "avx2",  "256", "64",  4, 1, 0, 1, 0},
{parasail_sw_stats_table_scan_profile_avx2_256_32, parasail_profile_create_stats_avx_256_32, "parasail_sw_stats_table_scan_profile_avx2_256_32", "sw_stats", "scan_profile", "avx2",  "256", "32",  8, 1, 0, 1, 0},
{parasail_sw_stats_table_scan_profile_avx2_256_16, parasail_profile_create_stats_avx_256_16, "parasail_sw_stats_table_scan_profile_avx2_256_16", "sw_stats", "scan_profile", "avx2",  "256", "16", 16, 1, 0, 1, 0},
{parasail_sw_stats_table_scan_profile_avx2_256_8, parasail_profile_create_stats_avx_256_8, "parasail_sw_stats_table_scan_profile_avx2_256_8", "sw_stats", "scan_profile", "avx2",  "256",  "8", 32, 1, 0, 1, 0},
{parasail_sw_stats_table_scan_profile_avx2_256_sat, parasail_profile_create_stats_avx_256_sat, "parasail_sw_stats_table_scan_profile_avx2_256_sat", "sw_stats", "scan_profile", "avx2",  "256", "sat", 32, 1, 0, 1, 0},
{parasail_sw_stats_table_striped_profile_avx2_256_64, parasail_profile_create_stats_avx_256_64, "parasail_sw_stats_table_striped_profile_avx2_256_64", "sw_stats", "striped_profile", "avx2",  "256", "64",  4, 1, 0, 1, 0},
{parasail_sw_stats_table_striped_profile_avx2_256_32, parasail_profile_create_stats_avx_256_32, "parasail_sw_stats_table_striped_profile_avx2_256_32", "sw_stats", "striped_profile", "avx2",  "256", "32",  8, 1, 0, 1, 0},
{parasail_sw_stats_table_striped_profile_avx2_256_16, parasail_profile_create_stats_avx_256_16, "parasail_sw_stats_table_striped_profile_avx2_256_16", "sw_stats", "striped_profile", "avx2",  "256", "16", 16, 1, 0, 1, 0},
{parasail_sw_stats_table_striped_profile_avx2_256_8, parasail_profile_create_stats_avx_256_8, "parasail_sw_stats_table_striped_profile_avx2_256_8", "sw_stats", "striped_profile", "avx2",  "256",  "8", 32, 1, 0, 1, 0},
{parasail_sw_stats_table_striped_profile_avx2_256_sat, parasail_profile_create_stats_avx_256_sat, "parasail_sw_stats_table_striped_profile_avx2_256_sat", "sw_stats", "striped_profile", "avx2",  "256", "sat", 32, 1, 0, 1, 0},
#endif
#if HAVE_KNC
{parasail_sw_stats_table_scan_profile_knc_512_32, parasail_profile_create_stats_knc_512_32, "parasail_sw_stats_table_scan_profile_knc_512_32", "sw_stats", "scan_profile", "knc",   "512", "32", 16, 1, 0, 1, 0},
{parasail_sw_stats_table_striped_profile_knc_512_32, parasail_profile_create_stats_knc_512_32, "parasail_sw_stats_table_striped_profile_knc_512_32", "sw_stats", "striped_profile", "knc",   "512", "32", 16, 1, 0, 1, 0},
#endif
{parasail_sw_stats_table_scan_profile_64, parasail_profile_create_stats_64,    "parasail_sw_stats_table_scan_profile_64", "sw_stats", "scan_profile", "disp",   "NA", "64", -1, 1, 0, 1, 0},
{parasail_sw_stats_table_scan_profile_32, parasail_profile_create_stats_32,    "parasail_sw_stats_table_scan_profile_32", "sw_stats", "scan_profile", "disp",   "NA", "32", -1, 1, 0, 1, 0},
{parasail_sw_stats_table_scan_profile_16, parasail_profile_create_stats_16,    "parasail_sw_stats_table_scan_profile_16", "sw_stats", "scan_profile", "disp",   "NA", "16", -1, 1, 0, 1, 0},
{parasail_sw_stats_table_scan_profile_8, parasail_profile_create_stats_8,     "parasail_sw_stats_table_scan_profile_8", "sw_stats", "scan_profile", "disp",   "NA",  "8", -1, 1, 0, 1, 0},
{parasail_sw_stats_table_scan_profile_sat, parasail_profile_create_stats_sat,   "parasail_sw_stats_table_scan_profile_sat", "sw_stats", "scan_profile", "disp",   "NA", "sat", -1, 1, 0, 1, 0},
{parasail_sw_stats_table_striped_profile_64, parasail_profile_create_stats_64,    "parasail_sw_stats_table_striped_profile_64", "sw_stats", "striped_profile", "disp",   "NA", "64", -1, 1, 0, 1, 0},
{parasail_sw_stats_table_striped_profile_32, parasail_profile_create_stats_32,    "parasail_sw_stats_table_striped_profile_32", "sw_stats", "striped_profile", "disp",   "NA", "32", -1, 1, 0, 1, 0},
{parasail_sw_stats_table_striped_profile_16, parasail_profile_create_stats_16,    "parasail_sw_stats_table_striped_profile_16", "sw_stats", "striped_profile", "disp",   "NA", "16", -1, 1, 0, 1, 0},
{parasail_sw_stats_table_striped_profile_8, parasail_profile_create_stats_8,     "parasail_sw_stats_table_striped_profile_8", "sw_stats", "striped_profile", "disp",   "NA",  "8", -1, 1, 0, 1, 0},
{parasail_sw_stats_table_striped_profile_sat, parasail_profile_create_stats_sat,   "parasail_sw_stats_table_striped_profile_sat", "sw_stats", "striped_profile", "disp",   "NA", "sat", -1, 1, 0, 1, 0},
#if HAVE_SSE2
{parasail_nw_rowcol_scan_profile_sse2_128_64, parasail_profile_create_sse_128_64,  "parasail_nw_rowcol_scan_profile_sse2_128_64", "nw", "scan_profile", "sse2",  "128", "64",  2, 0, 1, 0, 0},
{parasail_nw_rowcol_scan_profile_sse2_128_32, parasail_profile_create_sse_128_32,  "parasail_nw_rowcol_scan_profile_sse2_128_32", "nw", "scan_profile", "sse2",  "128", "32",  4, 0, 1, 0, 0},
{parasail_nw_rowcol_scan_profile_sse2_128_16, parasail_profile_create_sse_128_16,  "parasail_nw_rowcol_scan_profile_sse2_128_16", "nw", "scan_profile", "sse2",  "128", "16",  8, 0, 1, 0, 0},
{parasail_nw_rowcol_scan_profile_sse2_128_8, parasail_profile_create_sse_128_8,   "parasail_nw_rowcol_scan_profile_sse2_128_8", "nw", "scan_profile", "sse2",  "128",  "8", 16, 0, 1, 0, 0},
{parasail_nw_rowcol_scan_profile_sse2_128_sat, parasail_profile_create_sse_128_sat, "parasail_nw_rowcol_scan_profile_sse2_128_sat", "nw", "scan_profile", "sse2",  "128", "sat", 16, 0, 1, 0, 0},
{parasail_nw_rowcol_striped_profile_sse2_128_64, parasail_profile_create_sse_128_64,  "parasail_nw_rowcol_striped_profile_sse2_128_64", "nw", "striped_profile", "sse2",  "128", "64",  2, 0, 1, 0, 0},
{parasail_nw_rowcol_striped_profile_sse2_128_32, parasail_profile_create_sse_128_32,  "parasail_nw_rowcol_striped_profile_sse2_128_32", "nw", "striped_profile", "sse2",  "128", "32",  4, 0, 1, 0, 0},
{parasail_nw_rowcol_striped_profile_sse2_128_16, parasail_profile_create_sse_128_16,  "parasail_nw_rowcol_striped_profile_sse2_128_16", "nw", "striped_profile", "sse2",  "128", "16",  8, 0, 1, 0, 0},
{parasail_nw_rowcol_striped_profile_sse2_128_8, parasail_profile_create_sse_128_8,   "parasail_nw_rowcol_striped_profile_sse2_128_8", "nw", "striped_profile", "sse2",  "128",  "8", 16, 0, 1, 0, 0},
{parasail_nw_rowcol_striped_profile_sse2_128_sat, parasail_profile_create_sse_128_sat, "parasail_nw_rowcol_striped_profile_sse2_128_sat", "nw", "striped_profile", "sse2",  "128", "sat", 16, 0, 1, 0, 0},
#endif
#if HAVE_SSE41
{parasail_nw_rowcol_scan_profile_sse41_128_64, parasail_profile_create_sse_128_64,  "parasail_nw_rowcol_scan_profile_sse41_128_64", "nw", "scan_profile", "sse41", "128", "64",  2, 0, 1, 0, 0},
{parasail_nw_rowcol_scan_profile_sse41_128_32, parasail_profile_create_sse_128_32,  "parasail_nw_rowcol_scan_profile_sse41_128_32", "nw", "scan_profile", "sse41", "128", "32",  4, 0, 1, 0, 0},
{parasail_nw_rowcol_scan_profile_sse41_128_16, parasail_profile_create_sse_128_16,  "parasail_nw_rowcol_scan_profile_sse41_128_16", "nw", "scan_profile", "sse41", "128", "16",  8, 0, 1, 0, 0},
{parasail_nw_rowcol_scan_profile_sse41_128_8, parasail_profile_create_sse_128_8,   "parasail_nw_rowcol_scan_profile_sse41_128_8", "nw", "scan_profile", "sse41", "128",  "8", 16, 0, 1, 0, 0},
{parasail_nw_rowcol_scan_profile_sse41_128_sat, parasail_profile_create_sse_128_sat, "parasail_nw_rowcol_scan_profile_sse41_128_sat", "nw", "scan_profile", "sse41", "128", "sat", 16, 0, 1, 0, 0},
{parasail_nw_rowcol_striped_profile_sse41_128_64, parasail_profile_create_sse_128_64,  "parasail_nw_rowcol_striped_profile_sse41_128_64", "nw", "striped_profile", "sse41", "128", "64",  2, 0, 1, 0, 0},
{parasail_nw_rowcol_striped_profile_sse41_128_32, parasail_profile_create_sse_128_32,  "parasail_nw_rowcol_striped_profile_sse41_128_32", "nw", "striped_profile", "sse41", "128", "32",  4, 0, 1, 0, 0},
{parasail_nw_rowcol_striped_profile_sse41_128_16, parasail_profile_create_sse_128_16,  "parasail_nw_rowcol_striped_profile_sse41_128_16", "nw", "striped_profile", "sse41", "128", "16",  8, 0, 1, 0, 0},
{parasail_nw_rowcol_striped_profile_sse41_128_8, parasail_profile_create_sse_128_8,   "parasail_nw_rowcol_striped_profile_sse41_128_8", "nw", "striped_profile", "sse41", "128",  "8", 16, 0, 1, 0, 0},
{parasail_nw_rowcol_striped_profile_sse41_128_sat, parasail_profile_create_sse_128_sat, "parasail_nw_rowcol_striped_profile_sse41_128_sat", "nw", "striped_profile", "sse41", "128", "sat", 16, 0, 1, 0, 0},
#endif
#if HAVE_AVX2
{parasail_nw_rowcol_scan_profile_avx2_256_64, parasail_profile_create_avx_256_64,  "parasail_nw_rowcol_scan_profile_avx2_256_64", "nw", "scan_profile", "avx2",  "256", "64",  4, 0, 1, 0, 0},
{parasail_nw_rowcol_scan_profile_avx2_256_32, parasail_profile_create_avx_256_32,  "parasail_nw_rowcol_scan_profile_avx2_256_32", "nw", "scan_profile", "avx2",  "256", "32",  8, 0, 1, 0, 0},
{parasail_nw_rowcol_scan_profile_avx2_256_16, parasail_profile_create_avx_256_16,  "parasail_nw_rowcol_scan_profile_avx2_256_16", "nw", "scan_profile", "avx2",  "256", "16", 16, 0, 1, 0, 0},
{parasail_nw_rowcol_scan_profile_avx2_256_8, parasail_profile_create_avx_256_8,   "parasail_nw_rowcol_scan_profile_avx2_256_8", "nw", "scan_profile", "avx2",  "256",  "8", 32, 0, 1, 0, 0},
{parasail_nw_rowcol_scan_profile_avx2_256_sat, parasail_profile_create_avx_256_sat, "parasail_nw_rowcol_scan_profile_avx2_256_sat", "nw", "scan_profile", "avx2",  "256", "sat", 32, 0, 1, 0, 0},
{parasail_nw_rowcol_striped_profile_avx2_256_64, parasail_profile_create_avx_256_64,  "parasail_nw_rowcol_striped_profile_avx2_256_64", "nw", "striped_profile", "avx2",  "256", "64",  4, 0, 1, 0, 0},
{parasail_nw_rowcol_striped_profile_avx2_256_32, parasail_profile_create_avx_256_32,  "parasail_nw_rowcol_striped_profile_avx2_256_32", "nw", "striped_profile", "avx2",  "256", "32",  8, 0, 1, 0, 0},
{parasail_nw_rowcol_striped_profile_avx2_256_16, parasail_profile_create_avx_256_16,  "parasail_nw_rowcol_striped_profile_avx2_256_16", "nw", "striped_profile", "avx2",  "256", "16", 16, 0, 1, 0, 0},
{parasail_nw_rowcol_striped_profile_avx2_256_8, parasail_profile_create_avx_256_8,   "parasail_nw_rowcol_striped_profile_avx2_256_8", "nw", "striped_profile", "avx2",  "256",  "8", 32, 0, 1, 0, 0},
{parasail_nw_rowcol_striped_profile_avx2_256_sat, parasail_profile_create_avx_256_sat, "parasail_nw_rowcol_striped_profile_avx2_256_sat", "nw", "striped_profile", "avx2",  "256", "sat", 32, 0, 1, 0, 0},
#endif
#if HAVE_KNC
{parasail_nw_rowcol_scan_profile_knc_512_32, parasail_profile_create_knc_512_32,  "parasail_nw_rowcol_scan_profile_knc_512_32", "nw", "scan_profile", "knc",   "512", "32", 16, 0, 1, 0, 0},
{parasail_nw_rowcol_striped_profile_knc_512_32, parasail_profile_create_knc_512_32,  "parasail_nw_rowcol_striped_profile_knc_512_32", "nw", "striped_profile", "knc",   "512", "32", 16, 0, 1, 0, 0},
#endif
{parasail_nw_rowcol_scan_profile_64,  parasail_profile_create_64,          "parasail_nw_rowcol_scan_profile_64",  "nw", "scan_profile", "disp",   "NA", "64", -1, 0, 1, 0, 0},
{parasail_nw_rowcol_scan_profile_32,  parasail_profile_create_32,          "parasail_nw_rowcol_scan_profile_32",  "nw", "scan_profile", "disp",   "NA", "32", -1, 0, 1, 0, 0},
{parasail_nw_rowcol_scan_profile_16,  parasail_profile_create_16,          "parasail_nw_rowcol_scan_profile_16",  "nw", "scan_profile", "disp",   "NA", "16", -1, 0, 1, 0, 0},
{parasail_nw_rowcol_scan_profile_8,   parasail_profile_create_8,           "parasail_nw_rowcol_scan_profile_8",   "nw", "scan_profile", "disp",   "NA",  "8", -1, 0, 1, 0, 0},
{parasail_nw_rowcol_scan_profile_sat, parasail_profile_create_sat,         "parasail_nw_rowcol_scan_profile_sat", "nw", "scan_profile", "disp",   "NA", "sat", -1, 0, 1, 0, 0},
{parasail_nw_rowcol_striped_profile_64, parasail_profile_create_64,          "parasail_nw_rowcol_striped_profile_64", "nw", "striped_profile", "disp",   "NA", "64", -1, 0, 1, 0, 0},
{parasail_nw_rowcol_striped_profile_32, parasail_profile_create_32,          "parasail_nw_rowcol_striped_profile_32", "nw", "striped_profile", "disp",   "NA", "32", -1, 0, 1, 0, 0},
{parasail_nw_rowcol_striped_profile_16, parasail_profile_create_16,          "parasail_nw_rowcol_striped_profile_16", "nw", "striped_profile", "disp",   "NA", "16", -1, 0, 1, 0, 0},
{parasail_nw_rowcol_striped_profile_8, parasail_profile_create_8,           "parasail_nw_rowcol_striped_profile_8", "nw", "striped_profile", "disp",   "NA",  "8", -1, 0, 1, 0, 0},
{parasail_nw_rowcol_striped_profile_sat, parasail_profile_create_sat,         "parasail_nw_rowcol_striped_profile_sat", "nw", "striped_profile", "disp",   "NA", "sat", -1, 0, 1, 0, 0},
#if HAVE_SSE2
{parasail_sg_rowcol_scan_profile_sse2_128_64, parasail_profile_create_sse_128_64,  "parasail_sg_rowcol_scan_profile_sse2_128_64", "sg", "scan_profile", "sse2",  "128", "64",  2, 0, 1, 0, 0},
{parasail_sg_rowcol_scan_profile_sse2_128_32, parasail_profile_create_sse_128_32,  "parasail_sg_rowcol_scan_profile_sse2_128_32", "sg", "scan_profile", "sse2",  "128", "32",  4, 0, 1, 0, 0},
{parasail_sg_rowcol_scan_profile_sse2_128_16, parasail_profile_create_sse_128_16,  "parasail_sg_rowcol_scan_profile_sse2_128_16", "sg", "scan_profile", "sse2",  "128", "16",  8, 0, 1, 0, 0},
{parasail_sg_rowcol_scan_profile_sse2_128_8, parasail_profile_create_sse_128_8,   "parasail_sg_rowcol_scan_profile_sse2_128_8", "sg", "scan_profile", "sse2",  "128",  "8", 16, 0, 1, 0, 0},
{parasail_sg_rowcol_scan_profile_sse2_128_sat, parasail_profile_create_sse_128_sat, "parasail_sg_rowcol_scan_profile_sse2_128_sat", "sg", "scan_profile", "sse2",  "128", "sat", 16, 0, 1, 0, 0},
{parasail_sg_rowcol_striped_profile_sse2_128_64, parasail_profile_create_sse_128_64,  "parasail_sg_rowcol_striped_profile_sse2_128_64", "sg", "striped_profile", "sse2",  "128", "64",  2, 0, 1, 0, 0},
{parasail_sg_rowcol_striped_profile_sse2_128_32, parasail_profile_create_sse_128_32,  "parasail_sg_rowcol_striped_profile_sse2_128_32", "sg", "striped_profile", "sse2",  "128", "32",  4, 0, 1, 0, 0},
{parasail_sg_rowcol_striped_profile_sse2_128_16, parasail_profile_create_sse_128_16,  "parasail_sg_rowcol_striped_profile_sse2_128_16", "sg", "striped_profile", "sse2",  "128", "16",  8, 0, 1, 0, 0},
{parasail_sg_rowcol_striped_profile_sse2_128_8, parasail_profile_create_sse_128_8,   "parasail_sg_rowcol_striped_profile_sse2_128_8", "sg", "striped_profile", "sse2",  "128",  "8", 16, 0, 1, 0, 0},
{parasail_sg_rowcol_striped_profile_sse2_128_sat, parasail_profile_create_sse_128_sat, "parasail_sg_rowcol_striped_profile_sse2_128_sat", "sg", "striped_profile", "sse2",  "128", "sat", 16, 0, 1, 0, 0},
#endif
#if HAVE_SSE41
{parasail_sg_rowcol_scan_profile_sse41_128_64, parasail_profile_create_sse_128_64,  "parasail_sg_rowcol_scan_profile_sse41_128_64", "sg", "scan_profile", "sse41", "128", "64",  2, 0, 1, 0, 0},
{parasail_sg_rowcol_scan_profile_sse41_128_32, parasail_profile_create_sse_128_32,  "parasail_sg_rowcol_scan_profile_sse41_128_32", "sg", "scan_profile", "sse41", "128", "32",  4, 0, 1, 0, 0},
{parasail_sg_rowcol_scan_profile_sse41_128_16, parasail_profile_create_sse_128_16,  "parasail_sg_rowcol_scan_profile_sse41_128_16", "sg", "scan_profile", "sse41", "128", "16",  8, 0, 1, 0, 0},
{parasail_sg_rowcol_scan_profile_sse41_128_8, parasail_profile_create_sse_128_8,   "parasail_sg_rowcol_scan_profile_sse41_128_8", "sg", "scan_profile", "sse41", "128",  "8", 16, 0, 1, 0, 0},
{parasail_sg_rowcol_scan_profile_sse41_128_sat, parasail_profile_create_sse_128_sat, "parasail_sg_rowcol_scan_profile_sse41_128_sat", "sg", "scan_profile", "sse41", "128", "sat", 16, 0, 1, 0, 0},
{parasail_sg_rowcol_striped_profile_sse41_128_64, parasail_profile_create_sse_128_64,  "parasail_sg_rowcol_striped_profile_sse41_128_64", "sg", "striped_profile", "sse41", "128", "64",  2, 0, 1, 0, 0},
{parasail_sg_rowcol_striped_profile_sse41_128_32, parasail_profile_create_sse_128_32,  "parasail_sg_rowcol_striped_profile_sse41_128_32", "sg", "striped_profile", "sse41", "128", "32",  4, 0, 1, 0, 0},
{parasail_sg_rowcol_striped_profile_sse41_128_16, parasail_profile_create_sse_128_16,  "parasail_sg_rowcol_striped_profile_sse41_128_16", "sg", "striped_profile", "sse41", "128", "16",  8, 0, 1, 0, 0},
{parasail_sg_rowcol_striped_profile_sse41_128_8, parasail_profile_create_sse_128_8,   "parasail_sg_rowcol_striped_profile_sse41_128_8", "sg", "striped_profile", "sse41", "128",  "8", 16, 0, 1, 0, 0},
{parasail_sg_rowcol_striped_profile_sse41_128_sat, parasail_profile_create_sse_128_sat, "parasail_sg_rowcol_striped_profile_sse41_128_sat", "sg", "striped_profile", "sse41", "128", "sat", 16, 0, 1, 0, 0},
#endif
#if HAVE_AVX2
{parasail_sg_rowcol_scan_profile_avx2_256_64, parasail_profile_create_avx_256_64,  "parasail_sg_rowcol_scan_profile_avx2_256_64", "sg", "scan_profile", "avx2",  "256", "64",  4, 0, 1, 0, 0},
{parasail_sg_rowcol_scan_profile_avx2_256_32, parasail_profile_create_avx_256_32,  "parasail_sg_rowcol_scan_profile_avx2_256_32", "sg", "scan_profile", "avx2",  "256", "32",  8, 0, 1, 0, 0},
{parasail_sg_rowcol_scan_profile_avx2_256_16, parasail_profile_create_avx_256_16,  "parasail_sg_rowcol_scan_profile_avx2_256_16", "sg", "scan_profile", "avx2",  "256", "16", 16, 0, 1, 0, 0},
{parasail_sg_rowcol_scan_profile_avx2_256_8, parasail_profile_create_avx_256_8,   "parasail_sg_rowcol_scan_profile_avx2_256_8", "sg", "scan_profile", "avx2",  "256",  "8", 32, 0, 1, 0, 0},
{parasail_sg_rowcol_scan_profile_avx2_256_sat, parasail_profile_create_avx_256_sat, "parasail_sg_rowcol_scan_profile_avx2_256_sat", "sg", "scan_profile", "avx2",  "256", "sat", 32, 0, 1, 0, 0},
{parasail_sg_rowcol_striped_profile_avx2_256_64, parasail_profile_create_avx_256_64,  "parasail_sg_rowcol_striped_profile_avx2_256_64", "sg", "striped_profile", "avx2",  "256", "64",  4, 0, 1, 0, 0},
{parasail_sg_rowcol_striped_profile_avx2_256_32, parasail_profile_create_avx_256_32,  "parasail_sg_rowcol_striped_profile_avx2_256_32", "sg", "striped_profile", "avx2",  "256", "32",  8, 0, 1, 0, 0},
{parasail_sg_rowcol_striped_profile_avx2_256_16, parasail_profile_create_avx_256_16,  "parasail_sg_rowcol_striped_profile_avx2_256_16", "sg", "striped_profile", "avx2",  "256", "16", 16, 0, 1, 0, 0},
{parasail_sg_rowcol_striped_profile_avx2_256_8, parasail_profile_create_avx_256_8,   "parasail_sg_rowcol_striped_profile_avx2_256_8", "sg", "striped_profile", "avx2",  "256",  "8", 32, 0, 1, 0, 0},
{parasail_sg_rowcol_striped_profile_avx2_256_sat, parasail_profile_create_avx_256_sat, "parasail_sg_rowcol_striped_profile_avx2_256_sat", "sg", "striped_profile", "avx2",  "256", "sat", 32, 0, 1, 0, 0},
#endif
#if HAVE_KNC
{parasail_sg_rowcol_scan_profile_knc_512_32, parasail_profile_create_knc_512_32,  "parasail_sg_rowcol_scan_profile_knc_512_32", "sg", "scan_profile", "knc",   "512", "32", 16, 0, 1, 0, 0},
{parasail_sg_rowcol_striped_profile_knc_512_32, parasail_profile_create_knc_512_32,  "parasail_sg_rowcol_striped_profile_knc_512_32", "sg", "striped_profile", "knc",   "512", "32", 16, 0, 1, 0, 0},
#endif
{parasail_sg_rowcol_scan_profile_64,  parasail_profile_create_64,          "parasail_sg_rowcol_scan_profile_64",  "sg", "scan_profile", "disp",   "NA", "64", -1, 0, 1, 0, 0},
{parasail_sg_rowcol_scan_profile_32,  parasail_profile_create_32,          "parasail_sg_rowcol_scan_profile_32",  "sg", "scan_profile", "disp",   "NA", "32", -1, 0, 1, 0, 0},
{parasail_sg_rowcol_scan_profile_16,  parasail_profile_create_16,          "parasail_sg_rowcol_scan_profile_16",  "sg", "scan_profile", "disp",   "NA", "16", -1, 0, 1, 0, 0},
{parasail_sg_rowcol_scan_profile_8,   parasail_profile_create_8,           "parasail_sg_rowcol_scan_profile_8",   "sg", "scan_profile", "disp",   "NA",  "8", -1, 0, 1, 0, 0},
{parasail_sg_rowcol_scan_profile_sat, parasail_profile_create_sat,         "parasail_sg_rowcol_scan_profile_sat", "sg", "scan_profile", "disp",   "NA", "sat", -1, 0, 1, 0, 0},
{parasail_sg_rowcol_striped_profile_64, parasail_profile_create_64,          "parasail_sg_rowcol_striped_profile_64", "sg", "striped_profile", "disp",   "NA", "64", -1, 0, 1, 0, 0},
{parasail_sg_rowcol_striped_profile_32, parasail_profile_create_32,          "parasail_sg_rowcol_striped_profile_32", "sg", "striped_profile", "disp",   "NA", "32", -1, 0, 1, 0, 0},
{parasail_sg_rowcol_striped_profile_16, parasail_profile_create_16,          "parasail_sg_rowcol_striped_profile_16", "sg", "striped_profile", "disp",   "NA", "16", -1, 0, 1, 0, 0},
{parasail_sg_rowcol_striped_profile_8, parasail_profile_create_8,           "parasail_sg_rowcol_striped_profile_8", "sg", "striped_profile", "disp",   "NA",  "8", -1, 0, 1, 0, 0},
{parasail_sg_rowcol_striped_profile_sat, parasail_profile_create_sat,         "parasail_sg_rowcol_striped_profile_sat", "sg", "striped_profile", "disp",   "NA", "sat", -1, 0, 1, 0, 0},
#if HAVE_SSE2
{parasail_sw_rowcol_scan_profile_sse2_128_64, parasail_profile_create_sse_128_64,  "parasail_sw_rowcol_scan_profile_sse2_128_64", "sw", "scan_profile", "sse2",  "128", "64",  2, 0, 1, 0, 0},
{parasail_sw_rowcol_scan_profile_sse2_128_32, parasail_profile_create_sse_128_32,  "parasail_sw_rowcol_scan_profile_sse2_128_32", "sw", "scan_profile", "sse2",  "128", "32",  4, 0, 1, 0, 0},
{parasail_sw_rowcol_scan_profile_sse2_128_16, parasail_profile_create_sse_128_16,  "parasail_sw_rowcol_scan_profile_sse2_128_16", "sw", "scan_profile", "sse2",  "128", "16",  8, 0, 1, 0, 0},
{parasail_sw_rowcol_scan_profile_sse2_128_8, parasail_profile_create_sse_128_8,   "parasail_sw_rowcol_scan_profile_sse2_128_8", "sw", "scan_profile", "sse2",  "128",  "8", 16, 0, 1, 0, 0},
{parasail_sw_rowcol_scan_profile_sse2_128_sat, parasail_profile_create_sse_128_sat, "parasail_sw_rowcol_scan_profile_sse2_128_sat", "sw", "scan_profile", "sse2",  "128", "sat", 16, 0, 1, 0, 0},
{parasail_sw_rowcol_striped_profile_sse2_128_64, parasail_profile_create_sse_128_64,  "parasail_sw_rowcol_striped_profile_sse2_128_64", "sw", "striped_profile", "sse2",  "128", "64",  2, 0, 1, 0, 0},
{parasail_sw_rowcol_striped_profile_sse2_128_32, parasail_profile_create_sse_128_32,  "parasail_sw_rowcol_striped_profile_sse2_128_32", "sw", "striped_profile", "sse2",  "128", "32",  4, 0, 1, 0, 0},
{parasail_sw_rowcol_striped_profile_sse2_128_16, parasail_profile_create_sse_128_16,  "parasail_sw_rowcol_striped_profile_sse2_128_16", "sw", "striped_profile", "sse2",  "128", "16",  8, 0, 1, 0, 0},
{parasail_sw_rowcol_striped_profile_sse2_128_8, parasail_profile_create_sse_128_8,   "parasail_sw_rowcol_striped_profile_sse2_128_8", "sw", "striped_profile", "sse2",  "128",  "8", 16, 0, 1, 0, 0},
{parasail_sw_rowcol_striped_profile_sse2_128_sat, parasail_profile_create_sse_128_sat, "parasail_sw_rowcol_striped_profile_sse2_128_sat", "sw", "striped_profile", "sse2",  "128", "sat", 16, 0, 1, 0, 0},
#endif
#if HAVE_SSE41
{parasail_sw_rowcol_scan_profile_sse41_128_64, parasail_profile_create_sse_128_64,  "parasail_sw_rowcol_scan_profile_sse41_128_64", "sw", "scan_profile", "sse41", "128", "64",  2, 0, 1, 0, 0},
{parasail_sw_rowcol_scan_profile_sse41_128_32, parasail_profile_create_sse_128_32,  "parasail_sw_rowcol_scan_profile_sse41_128_32", "sw", "scan_profile", "sse41", "128", "32",  4, 0, 1, 0, 0},
{parasail_sw_rowcol_scan_profile_sse41_128_16, parasail_profile_create_sse_128_16,  "parasail_sw_rowcol_scan_profile_sse41_128_16", "sw", "scan_profile", "sse41", "128", "16",  8, 0, 1, 0, 0},
{parasail_sw_rowcol_scan_profile_sse41_128_8, parasail_profile_create_sse_128_8,   "parasail_sw_rowcol_scan_profile_sse41_128_8", "sw", "scan_profile", "sse41", "128",  "8", 16, 0, 1, 0, 0},
{parasail_sw_rowcol_scan_profile_sse41_128_sat, parasail_profile_create_sse_128_sat, "parasail_sw_rowcol_scan_profile_sse41_128_sat", "sw", "scan_profile", "sse41", "128", "sat", 16, 0, 1, 0, 0},
{parasail_sw_rowcol_striped_profile_sse41_128_64, parasail_profile_create_sse_128_64,  "parasail_sw_rowcol_striped_profile_sse41_128_64", "sw", "striped_profile", "sse41", "128", "64",  2, 0, 1, 0, 0},
{parasail_sw_rowcol_striped_profile_sse41_128_32, parasail_profile_create_sse_128_32,  "parasail_sw_rowcol_striped_profile_sse41_128_32", "sw", "striped_profile", "sse41", "128", "32",  4, 0, 1, 0, 0},
{parasail_sw_rowcol_striped_profile_sse41_128_16, parasail_profile_create_sse_128_16,  "parasail_sw_rowcol_striped_profile_sse41_128_16", "sw", "striped_profile", "sse41", "128", "16",  8, 0, 1, 0, 0},
{parasail_sw_rowcol_striped_profile_sse41_128_8, parasail_profile_create_sse_128_8,   "parasail_sw_rowcol_striped_profile_sse41_128_8", "sw", "striped_profile", "sse41", "128",  "8", 16, 0, 1, 0, 0},
{parasail_sw_rowcol_striped_profile_sse41_128_sat, parasail_profile_create_sse_128_sat, "parasail_sw_rowcol_striped_profile_sse41_128_sat", "sw", "striped_profile", "sse41", "128", "sat", 16, 0, 1, 0, 0},
#endif
#if HAVE_AVX2
{parasail_sw_rowcol_scan_profile_avx2_256_64, parasail_profile_create_avx_256_64,  "parasail_sw_rowcol_scan_profile_avx2_256_64", "sw", "scan_profile", "avx2",  "256", "64",  4, 0, 1, 0, 0},
{parasail_sw_rowcol_scan_profile_avx2_256_32, parasail_profile_create_avx_256_32,  "parasail_sw_rowcol_scan_profile_avx2_256_32", "sw", "scan_profile", "avx2",  "256", "32",  8, 0, 1, 0, 0},
{parasail_sw_rowcol_scan_profile_avx2_256_16, parasail_profile_create_avx_256_16,  "parasail_sw_rowcol_scan_profile_avx2_256_16", "sw", "scan_profile", "avx2",  "256", "16", 16, 0, 1, 0, 0},
{parasail_sw_rowcol_scan_profile_avx2_256_8, parasail_profile_create_avx_256_8,   "parasail_sw_rowcol_scan_profile_avx2_256_8", "sw", "scan_profile", "avx2",  "256",  "8", 32, 0, 1, 0, 0},
{parasail_sw_rowcol_scan_profile_avx2_256_sat, parasail_profile_create_avx_256_sat, "parasail_sw_rowcol_scan_profile_avx2_256_sat", "sw", "scan_profile", "avx2",  "256", "sat", 32, 0, 1, 0, 0},
{parasail_sw_rowcol_striped_profile_avx2_256_64, parasail_profile_create_avx_256_64,  "parasail_sw_rowcol_striped_profile_avx2_256_64", "sw", "striped_profile", "avx2",  "256", "64",  4, 0, 1, 0, 0},
{parasail_sw_rowcol_striped_profile_avx2_256_32, parasail_profile_create_avx_256_32,  "parasail_sw_rowcol_striped_profile_avx2_256_32", "sw", "striped_profile", "avx2",  "256", "32",  8, 0, 1, 0, 0},
{parasail_sw_rowcol_striped_profile_avx2_256_16, parasail_profile_create_avx_256_16,  "parasail_sw_rowcol_striped_profile_avx2_256_16", "sw", "striped_profile", "avx2",  "256", "16", 16, 0, 1, 0, 0},
{parasail_sw_rowcol_striped_profile_avx2_256_8, parasail_profile_create_avx_256_8,   "parasail_sw_rowcol_striped_profile_avx2_256_8", "sw", "striped_profile", "avx2",  "256",  "8", 32, 0, 1, 0, 0},
{parasail_sw_rowcol_striped_profile_avx2_256_sat, parasail_profile_create_avx_256_sat, "parasail_sw_rowcol_striped_profile_avx2_256_sat", "sw", "striped_profile", "avx2",  "256", "sat", 32, 0, 1, 0, 0},
#endif
#if HAVE_KNC
{parasail_sw_rowcol_scan_profile_knc_512_32, parasail_profile_create_knc_512_32,  "parasail_sw_rowcol_scan_profile_knc_512_32", "sw", "scan_profile", "knc",   "512", "32", 16, 0, 1, 0, 0},
{parasail_sw_rowcol_striped_profile_knc_512_32, parasail_profile_create_knc_512_32,  "parasail_sw_rowcol_striped_profile_knc_512_32", "sw", "striped_profile", "knc",   "512", "32", 16, 0, 1, 0, 0},
#endif
{parasail_sw_rowcol_scan_profile_64,  parasail_profile_create_64,          "parasail_sw_rowcol_scan_profile_64",  "sw", "scan_profile", "disp",   "NA", "64", -1, 0, 1, 0, 0},
{parasail_sw_rowcol_scan_profile_32,  parasail_profile_create_32,          "parasail_sw_rowcol_scan_profile_32",  "sw", "scan_profile", "disp",   "NA", "32", -1, 0, 1, 0, 0},
{parasail_sw_rowcol_scan_profile_16,  parasail_profile_create_16,          "parasail_sw_rowcol_scan_profile_16",  "sw", "scan_profile", "disp",   "NA", "16", -1, 0, 1, 0, 0},
{parasail_sw_rowcol_scan_profile_8,   parasail_profile_create_8,           "parasail_sw_rowcol_scan_profile_8",   "sw", "scan_profile", "disp",   "NA",  "8", -1, 0, 1, 0, 0},
{parasail_sw_rowcol_scan_profile_sat, parasail_profile_create_sat,         "parasail_sw_rowcol_scan_profile_sat", "sw", "scan_profile", "disp",   "NA", "sat", -1, 0, 1, 0, 0},
{parasail_sw_rowcol_striped_profile_64, parasail_profile_create_64,          "parasail_sw_rowcol_striped_profile_64", "sw", "striped_profile", "disp",   "NA", "64", -1, 0, 1, 0, 0},
{parasail_sw_rowcol_striped_profile_32, parasail_profile_create_32,          "parasail_sw_rowcol_striped_profile_32", "sw", "striped_profile", "disp",   "NA", "32", -1, 0, 1, 0, 0},
{parasail_sw_rowcol_striped_profile_16, parasail_profile_create_16,          "parasail_sw_rowcol_striped_profile_16", "sw", "striped_profile", "disp",   "NA", "16", -1, 0, 1, 0, 0},
{parasail_sw_rowcol_striped_profile_8, parasail_profile_create_8,           "parasail_sw_rowcol_striped_profile_8", "sw", "striped_profile", "disp",   "NA",  "8", -1, 0, 1, 0, 0},
{parasail_sw_rowcol_striped_profile_sat, parasail_profile_create_sat,         "parasail_sw_rowcol_striped_profile_sat", "sw", "striped_profile", "disp",   "NA", "sat", -1, 0, 1, 0, 0},
#if HAVE_SSE2
{parasail_nw_stats_rowcol_scan_profile_sse2_128_64, parasail_profile_create_stats_sse_128_64, "parasail_nw_stats_rowcol_scan_profile_sse2_128_64", "nw_stats", "scan_profile", "sse2",  "128", "64",  2, 0, 1, 1, 0},
{parasail_nw_stats_rowcol_scan_profile_sse2_128_32, parasail_profile_create_stats_sse_128_32, "parasail_nw_stats_rowcol_scan_profile_sse2_128_32", "nw_stats", "scan_profile", "sse2",  "128", "32",  4, 0, 1, 1, 0},
{parasail_nw_stats_rowcol_scan_profile_sse2_128_16, parasail_profile_create_stats_sse_128_16, "parasail_nw_stats_rowcol_scan_profile_sse2_128_16", "nw_stats", "scan_profile", "sse2",  "128", "16",  8, 0, 1, 1, 0},
{parasail_nw_stats_rowcol_scan_profile_sse2_128_8, parasail_profile_create_stats_sse_128_8, "parasail_nw_stats_rowcol_scan_profile_sse2_128_8", "nw_stats", "scan_profile", "sse2",  "128",  "8", 16, 0, 1, 1, 0},
{parasail_nw_stats_rowcol_scan_profile_sse2_128_sat, parasail_profile_create_stats_sse_128_sat, "parasail_nw_stats_rowcol_scan_profile_sse2_128_sat", "nw_stats", "scan_profile", "sse2",  "128", "sat", 16, 0, 1, 1, 0},
{parasail_nw_stats_rowcol_striped_profile_sse2_128_64, parasail_profile_create_stats_sse_128_64, "parasail_nw_stats_rowcol_striped_profile_sse2_128_64", "nw_stats", "striped_profile", "sse2",  "128", "64",  2, 0, 1, 1, 0},
{parasail_nw_stats_rowcol_striped_profile_sse2_128_32, parasail_profile_create_stats_sse_128_32, "parasail_nw_stats_rowcol_striped_profile_sse2_128_32", "nw_stats", "striped_profile", "sse2",  "128", "32",  4, 0, 1, 1, 0},
{parasail_nw_stats_rowcol_striped_profile_sse2_128_16, parasail_profile_create_stats_sse_128_16, "parasail_nw_stats_rowcol_striped_profile_sse2_128_16", "nw_stats", "striped_profile", "sse2",  "128", "16",  8, 0, 1, 1, 0},
{parasail_nw_stats_rowcol_striped_profile_sse2_128_8, parasail_profile_create_stats_sse_128_8, "parasail_nw_stats_rowcol_striped_profile_sse2_128_8", "nw_stats", "striped_profile", "sse2",  "128",  "8", 16, 0, 1, 1, 0},
{parasail_nw_stats_rowcol_striped_profile_sse2_128_sat, parasail_profile_create_stats_sse_128_sat, "parasail_nw_stats_rowcol_striped_profile_sse2_128_sat", "nw_stats", "striped_profile", "sse2",  "128", "sat", 16, 0, 1, 1, 0},
#endif
#if HAVE_SSE41
{parasail_nw_stats_rowcol_scan_profile_sse41_128_64, parasail_profile_create_stats_sse_128_64, "parasail_nw_stats_rowcol_scan_profile_sse41_128_64", "nw_stats", "scan_profile", "sse41", "128", "64",  2, 0, 1, 1, 0},
{parasail_nw_stats_rowcol_scan_profile_sse41_128_32, parasail_profile_create_stats_sse_128_32, "parasail_nw_stats_rowcol_scan_profile_sse41_128_32", "nw_stats", "scan_profile", "sse41", "128", "32",  4, 0, 1, 1, 0},
{parasail_nw_stats_rowcol_scan_profile_sse41_128_16, parasail_profile_create_stats_sse_128_16, "parasail_nw_stats_rowcol_scan_profile_sse41_128_16", "nw_stats", "scan_profile", "sse41", "128", "16",  8, 0, 1, 1, 0},
{parasail_nw_stats_rowcol_scan_profile_sse41_128_8, parasail_profile_create_stats_sse_128_8, "parasail_nw_stats_rowcol_scan_profile_sse41_128_8", "nw_stats", "scan_profile", "sse41", "128",  "8", 16, 0, 1, 1, 0},
{parasail_nw_stats_rowcol_scan_profile_sse41_128_sat, parasail_profile_create_stats_sse_128_sat, "parasail_nw_stats_rowcol_scan_profile_sse41_128_sat", "nw_stats", "scan_profile", "sse41", "128", "sat", 16, 0, 1, 1, 0},
{parasail_nw_stats_rowcol_striped_profile_sse41_128_64, parasail_profile_create_stats_sse_128_64, "parasail_nw_stats_rowcol_striped_profile_sse41_128_64", "nw_stats", "striped_profile", "sse41", "128", "64",  2, 0, 1, 1, 0},
{parasail_nw_stats_rowcol_striped_profile_sse41_128_32, parasail_profile_create_stats_sse_128_32, "parasail_nw_stats_rowcol_striped_profile_sse41_128_32", "nw_stats", "striped_profile", "sse41", "128", "32",  4, 0, 1, 1, 0},
{parasail_nw_stats_rowcol_striped_profile_sse41_128_16, parasail_profile_create_stats_sse_128_16, "parasail_nw_stats_rowcol_striped_profile_sse41_128_16", "nw_stats", "striped_profile", "sse41", "128", "16",  8, 0, 1, 1, 0},
{parasail_nw_stats_rowcol_striped_profile_sse41_128_8, parasail_profile_create_stats_sse_128_8, "parasail_nw_stats_rowcol_striped_profile_sse41_128_8", "nw_stats", "striped_profile", "sse41", "128",  "8", 16, 0, 1, 1, 0},
{parasail_nw_stats_rowcol_striped_profile_sse41_128_sat, parasail_profile_create_stats_sse_128_sat, "parasail_nw_stats_rowcol_striped_profile_sse41_128_sat", "nw_stats", "striped_profile", "sse41", "128", "sat", 16, 0, 1, 1, 0},
#endif
#if HAVE_AVX2
{parasail_nw_stats_rowcol_scan_profile_avx2_256_64, parasail_profile_create_stats_avx_256_64, "parasail_nw_stats_rowcol_scan_profile_avx2_256_64", "nw_stats", "scan_profile", "avx2",  "256", "64",  4, 0, 1, 1, 0},
{parasail_nw_stats_rowcol_scan_profile_avx2_256_32, parasail_profile_create_stats_avx_256_32, "parasail_nw_stats_rowcol_scan_profile_avx2_256_32", "nw_stats", "scan_profile", "avx2",  "256", "32",  8, 0, 1, 1, 0},
{parasail_nw_stats_rowcol_scan_profile_avx2_256_16, parasail_profile_create_stats_avx_256_16, "parasail_nw_stats_rowcol_scan_profile_avx2_256_16", "nw_stats", "scan_profile", "avx2",  "256", "16", 16, 0, 1, 1, 0},
{parasail_nw_stats_rowcol_scan_profile_avx2_256_8, parasail_profile_create_stats_avx_256_8, "parasail_nw_stats_rowcol_scan_profile_avx2_256_8", "nw_stats", "scan_profile", "avx2",  "256",  "8", 32, 0, 1, 1, 0},
{parasail_nw_stats_rowcol_scan_profile_avx2_256_sat, parasail_profile_create_stats_avx_256_sat, "parasail_nw_stats_rowcol_scan_profile_avx2_256_sat", "nw_stats", "scan_profile", "avx2",  "256", "sat", 32, 0, 1, 1, 0},
{parasail_nw_stats_rowcol_striped_profile_avx2_256_64, parasail_profile_create_stats_avx_256_64, "parasail_nw_stats_rowcol_striped_profile_avx2_256_64", "nw_stats", "striped_profile", "avx2",  "256", "64",  4, 0, 1, 1, 0},
{parasail_nw_stats_rowcol_striped_profile_avx2_256_32, parasail_profile_create_stats_avx_256_32, "parasail_nw_stats_rowcol_striped_profile_avx2_256_32", "nw_stats", "striped_profile", "avx2",  "256", "32",  8, 0, 1, 1, 0},
{parasail_nw_stats_rowcol_striped_profile_avx2_256_16, parasail_profile_create_stats_avx_256_16, "parasail_nw_stats_rowcol_striped_profile_avx2_256_16", "nw_stats", "striped_profile", "avx2",  "256", "16", 16, 0, 1, 1, 0},
{parasail_nw_stats_rowcol_striped_profile_avx2_256_8, parasail_profile_create_stats_avx_256_8, "parasail_nw_stats_rowcol_striped_profile_avx2_256_8", "nw_stats", "striped_profile", "avx2",  "256",  "8", 32, 0, 1, 1, 0},
{parasail_nw_stats_rowcol_striped_profile_avx2_256_sat, parasail_profile_create_stats_avx_256_sat, "parasail_nw_stats_rowcol_striped_profile_avx2_256_sat", "nw_stats", "striped_profile", "avx2",  "256", "sat", 32, 0, 1, 1, 0},
#endif
#if HAVE_KNC
{parasail_nw_stats_rowcol_scan_profile_knc_512_32, parasail_profile_create_stats_knc_512_32, "parasail_nw_stats_rowcol_scan_profile_knc_512_32", "nw_stats", "scan_profile", "knc",   "512", "32", 16, 0, 1, 1, 0},
{parasail_nw_stats_rowcol_striped_profile_knc_512_32, parasail_profile_create_stats_knc_512_32, "parasail_nw_stats_rowcol_striped_profile_knc_512_32", "nw_stats", "striped_profile", "knc",   "512", "32", 16, 0, 1, 1, 0},
#endif
{parasail_nw_stats_rowcol_scan_profile_64, parasail_profile_create_stats_64,    "parasail_nw_stats_rowcol_scan_profile_64", "nw_stats", "scan_profile", "disp",   "NA", "64", -1, 0, 1, 1, 0},
{parasail_nw_stats_rowcol_scan_profile_32, parasail_profile_create_stats_32,    "parasail_nw_stats_rowcol_scan_profile_32", "nw_stats", "scan_profile", "disp",   "NA", "32", -1, 0, 1, 1, 0},
{parasail_nw_stats_rowcol_scan_profile_16, parasail_profile_create_stats_16,    "parasail_nw_stats_rowcol_scan_profile_16", "nw_stats", "scan_profile", "disp",   "NA", "16", -1, 0, 1, 1, 0},
{parasail_nw_stats_rowcol_scan_profile_8, parasail_profile_create_stats_8,     "parasail_nw_stats_rowcol_scan_profile_8", "nw_stats", "scan_profile", "disp",   "NA",  "8", -1, 0, 1, 1, 0},
{parasail_nw_stats_rowcol_scan_profile_sat, parasail_profile_create_stats_sat,   "parasail_nw_stats_rowcol_scan_profile_sat", "nw_stats", "scan_profile", "disp",   "NA", "sat", -1, 0, 1, 1, 0},
{parasail_nw_stats_rowcol_striped_profile_64, parasail_profile_create_stats_64,    "parasail_nw_stats_rowcol_striped_profile_64", "nw_stats", "striped_profile", "disp",   "NA", "64", -1, 0, 1, 1, 0},
{parasail_nw_stats_rowcol_striped_profile_32, parasail_profile_create_stats_32,    "parasail_nw_stats_rowcol_striped_profile_32", "nw_stats", "striped_profile", "disp",   "NA", "32", -1, 0, 1, 1, 0},
{parasail_nw_stats_rowcol_striped_profile_16, parasail_profile_create_stats_16,    "parasail_nw_stats_rowcol_striped_profile_16", "nw_stats", "striped_profile", "disp",   "NA", "16", -1, 0, 1, 1, 0},
{parasail_nw_stats_rowcol_striped_profile_8, parasail_profile_create_stats_8,     "parasail_nw_stats_rowcol_striped_profile_8", "nw_stats", "striped_profile", "disp",   "NA",  "8", -1, 0, 1, 1, 0},
{parasail_nw_stats_rowcol_striped_profile_sat, parasail_profile_create_stats_sat,   "parasail_nw_stats_rowcol_striped_profile_sat", "nw_stats", "striped_profile", "disp",   "NA", "sat", -1, 0, 1, 1, 0},
#if HAVE_SSE2
{parasail_sg_stats_rowcol_scan_profile_sse2_128_64, parasail_profile_create_stats_sse_128_64, "parasail_sg_stats_rowcol_scan_profile_sse2_128_64", "sg_stats", "scan_profile", "sse2",  "128", "64",  2, 0, 1, 1, 0},
{parasail_sg_stats_rowcol_scan_profile_sse2_128_32, parasail_profile_create_stats_sse_128_32, "parasail_sg_stats_rowcol_scan_profile_sse2_128_32", "sg_stats", "scan_profile", "sse2",  "128", "32",  4, 0, 1, 1, 0},
{parasail_sg_stats_rowcol_scan_profile_sse2_128_16, parasail_profile_create_stats_sse_128_16, "parasail_sg_stats_rowcol_scan_profile_sse2_128_16", "sg_stats", "scan_profile", "sse2",  "128", "16",  8, 0, 1, 1, 0},
{parasail_sg_stats_rowcol_scan_profile_sse2_128_8, parasail_profile_create_stats_sse_128_8, "parasail_sg_stats_rowcol_scan_profile_sse2_128_8", "sg_stats", "scan_profile", "sse2",  "128",  "8", 16, 0, 1, 1, 0},
{parasail_sg_stats_rowcol_scan_profile_sse2_128_sat, parasail_profile_create_stats_sse_128_sat, "parasail_sg_stats_rowcol_scan_profile_sse2_128_sat", "sg_stats", "scan_profile", "sse2",  "128", "sat", 16, 0, 1, 1, 0},
{parasail_sg_stats_rowcol_striped_profile_sse2_128_64, parasail_profile_create_stats_sse_128_64, "parasail_sg_stats_rowcol_striped_profile_sse2_128_64", "sg_stats", "striped_profile", "sse2",  "128", "64",  2, 0, 1, 1, 0},
{parasail_sg_stats_rowcol_striped_profile_sse2_128_32, parasail_profile_create_stats_sse_128_32, "parasail_sg_stats_rowcol_striped_profile_sse2_128_32", "sg_stats", "striped_profile", "sse2",  "128", "32",  4, 0, 1, 1, 0},
{parasail_sg_stats_rowcol_striped_profile_sse2_128_16, parasail_profile_create_stats_sse_128_16, "parasail_sg_stats_rowcol_striped_profile_sse2_128_16", "sg_stats", "striped_profile", "sse2",  "128", "16",  8, 0, 1, 1, 0},
{parasail_sg_stats_rowcol_striped_profile_sse2_128_8, parasail_profile_create_stats_sse_128_8, "parasail_sg_stats_rowcol_striped_profile_sse2_128_8", "sg_stats", "striped_profile", "sse2",  "128",  "8", 16, 0, 1, 1, 0},
{parasail_sg_stats_rowcol_striped_profile_sse2_128_sat, parasail_profile_create_stats_sse_128_sat, "parasail_sg_stats_rowcol_striped_profile_sse2_128_sat", "sg_stats", "striped_profile", "sse2",  "128", "sat", 16, 0, 1, 1, 0},
#endif
#if HAVE_SSE41
{parasail_sg_stats_rowcol_scan_profile_sse41_128_64, parasail_profile_create_stats_sse_128_64, "parasail_sg_stats_rowcol_scan_profile_sse41_128_64", "sg_stats", "scan_profile", "sse41", "128", "64",  2, 0, 1, 1, 0},
{parasail_sg_stats_rowcol_scan_profile_sse41_128_32, parasail_profile_create_stats_sse_128_32, "parasail_sg_stats_rowcol_scan_profile_sse41_128_32", "sg_stats", "scan_profile", "sse41", "128", "32",  4, 0, 1, 1, 0},
{parasail_sg_stats_rowcol_scan_profile_sse41_128_16, parasail_profile_create_stats_sse_128_16, "parasail_sg_stats_rowcol_scan_profile_sse41_128_16", "sg_stats", "scan_profile", "sse41", "128", "16",  8, 0, 1, 1, 0},
{parasail_sg_stats_rowcol_scan_profile_sse41_128_8, parasail_profile_create_stats_sse_128_8, "parasail_sg_stats_rowcol_scan_profile_sse41_128_8", "sg_stats", "scan_profile", "sse41", "128",  "8", 16, 0, 1, 1, 0},
{parasail_sg_stats_rowcol_scan_profile_sse41_128_sat, parasail_profile_create_stats_sse_128_sat, "parasail_sg_stats_rowcol_scan_profile_sse41_128_sat", "sg_stats", "scan_profile", "sse41", "128", "sat", 16, 0, 1, 1, 0},
{parasail_sg_stats_rowcol_striped_profile_sse41_128_64, parasail_profile_create_stats_sse_128_64, "parasail_sg_stats_rowcol_striped_profile_sse41_128_64", "sg_stats", "striped_profile", "sse41", "128", "64",  2, 0, 1, 1, 0},
{parasail_sg_stats_rowcol_striped_profile_sse41_128_32, parasail_profile_create_stats_sse_128_32, "parasail_sg_stats_rowcol_striped_profile_sse41_128_32", "sg_stats", "striped_profile", "sse41", "128", "32",  4, 0, 1, 1, 0},
{parasail_sg_stats_rowcol_striped_profile_sse41_128_16, parasail_profile_create_stats_sse_128_16, "parasail_sg_stats_rowcol_striped_profile_sse41_128_16", "sg_stats", "striped_profile", "sse41", "128", "16",  8, 0, 1, 1, 0},
{parasail_sg_stats_rowcol_striped_profile_sse41_128_8, parasail_profile_create_stats_sse_128_8, "parasail_sg_stats_rowcol_striped_profile_sse41_128_8", "sg_stats", "striped_profile", "sse41", "128",  "8", 16, 0, 1, 1, 0},
{parasail_sg_stats_rowcol_striped_profile_sse41_128_sat, parasail_profile_create_stats_sse_128_sat, "parasail_sg_stats_rowcol_striped_profile_sse41_128_sat", "sg_stats", "striped_profile", "sse41", "128", "sat", 16, 0, 1, 1, 0},
#endif
#if HAVE_AVX2
{parasail_sg_stats_rowcol_scan_profile_avx2_256_64, parasail_profile_create_stats_avx_256_64, "parasail_sg_stats_rowcol_scan_profile_avx2_256_64", "sg_stats", "scan_profile", "avx2",  "256", "64",  4, 0, 1, 1, 0},
{parasail_sg_stats_rowcol_scan_profile_avx2_256_32, parasail_profile_create_stats_avx_256_32, "parasail_sg_stats_rowcol_scan_profile_avx2_256_32", "sg_stats", "scan_profile", "avx2",  "256", "32",  8, 0, 1, 1, 0},
{parasail_sg_stats_rowcol_scan_profile_avx2_256_16, parasail_profile_create_stats_avx_256_16, "parasail_sg_stats_rowcol_scan_profile_avx2_256_16", "sg_stats", "scan_profile", "avx2",  "256", "16", 16, 0, 1, 1, 0},
{parasail_sg_stats_rowcol_scan_profile_avx2_256_8, parasail_profile_create_stats_avx_256_8, "parasail_sg_stats_rowcol_scan_profile_avx2_256_8", "sg_stats", "scan_profile", "avx2",  "256",  "8", 32, 0, 1, 1, 0},
{parasail_sg_stats_rowcol_scan_profile_avx2_256_sat, parasail_profile_create_stats_avx_256_sat, "parasail_sg_stats_rowcol_scan_profile_avx2_256_sat", "sg_stats", "scan_profile", "avx2",  "256", "sat", 32, 0, 1, 1, 0},
{parasail_sg_stats_rowcol_striped_profile_avx2_256_64, parasail_profile_create_stats_avx_256_64, "parasail_sg_stats_rowcol_striped_profile_avx2_256_64", "sg_stats", "striped_profile", "avx2",  "256", "64",  4, 0, 1, 1, 0},
{parasail_sg_stats_rowcol_striped_profile_avx2_256_32, parasail_profile_create_stats_avx_256_32, "parasail_sg_stats_rowcol_striped_profile_avx2_256_32", "sg_stats", "striped_profile", "avx2",  "256", "32",  8, 0, 1, 1, 0},
{parasail_sg_stats_rowcol_striped_profile_avx2_256_16, parasail_profile_create_stats_avx_256_16, "parasail_sg_stats_rowcol_striped_profile_avx2_256_16", "sg_stats", "striped_profile", "avx2",  "256", "16", 16, 0, 1, 1, 0},
{parasail_sg_stats_rowcol_striped_profile_avx2_256_8, parasail_profile_create_stats_avx_256_8, "parasail_sg_stats_rowcol_striped_profile_avx2_256_8", "sg_stats", "striped_profile", "avx2",  "256",  "8", 32, 0, 1, 1, 0},
{parasail_sg_stats_rowcol_striped_profile_avx2_256_sat, parasail_profile_create_stats_avx_256_sat, "parasail_sg_stats_rowcol_striped_profile_avx2_256_sat", "sg_stats", "striped_profile", "avx2",  "256", "sat", 32, 0, 1, 1, 0},
#endif
#if HAVE_KNC
{parasail_sg_stats_rowcol_scan_profile_knc_512_32, parasail_profile_create_stats_knc_512_32, "parasail_sg_stats_rowcol_scan_profile_knc_512_32", "sg_stats", "scan_profile", "knc",   "512", "32", 16, 0, 1, 1, 0},
{parasail_sg_stats_rowcol_striped_profile_knc_512_32, parasail_profile_create_stats_knc_512_32, "parasail_sg_stats_rowcol_striped_profile_knc_512_32", "sg_stats", "striped_profile", "knc",   "512", "32", 16, 0, 1, 1, 0},
#endif
{parasail_sg_stats_rowcol_scan_profile_64, parasail_profile_create_stats_64,    "parasail_sg_stats_rowcol_scan_profile_64", "sg_stats", "scan_profile", "disp",   "NA", "64", -1, 0, 1, 1, 0},
{parasail_sg_stats_rowcol_scan_profile_32, parasail_profile_create_stats_32,    "parasail_sg_stats_rowcol_scan_profile_32", "sg_stats", "scan_profile", "disp",   "NA", "32", -1, 0, 1, 1, 0},
{parasail_sg_stats_rowcol_scan_profile_16, parasail_profile_create_stats_16,    "parasail_sg_stats_rowcol_scan_profile_16", "sg_stats", "scan_profile", "disp",   "NA", "16", -1, 0, 1, 1, 0},
{parasail_sg_stats_rowcol_scan_profile_8, parasail_profile_create_stats_8,     "parasail_sg_stats_rowcol_scan_profile_8", "sg_stats", "scan_profile", "disp",   "NA",  "8", -1, 0, 1, 1, 0},
{parasail_sg_stats_rowcol_scan_profile_sat, parasail_profile_create_stats_sat,   "parasail_sg_stats_rowcol_scan_profile_sat", "sg_stats", "scan_profile", "disp",   "NA", "sat", -1, 0, 1, 1, 0},
{parasail_sg_stats_rowcol_striped_profile_64, parasail_profile_create_stats_64,    "parasail_sg_stats_rowcol_striped_profile_64", "sg_stats", "striped_profile", "disp",   "NA", "64", -1, 0, 1, 1, 0},
{parasail_sg_stats_rowcol_striped_profile_32, parasail_profile_create_stats_32,    "parasail_sg_stats_rowcol_striped_profile_32", "sg_stats", "striped_profile", "disp",   "NA", "32", -1, 0, 1, 1, 0},
{parasail_sg_stats_rowcol_striped_profile_16, parasail_profile_create_stats_16,    "parasail_sg_stats_rowcol_striped_profile_16", "sg_stats", "striped_profile", "disp",   "NA", "16", -1, 0, 1, 1, 0},
{parasail_sg_stats_rowcol_striped_profile_8, parasail_profile_create_stats_8,     "parasail_sg_stats_rowcol_striped_profile_8", "sg_stats", "striped_profile", "disp",   "NA",  "8", -1, 0, 1, 1, 0},
{parasail_sg_stats_rowcol_striped_profile_sat, parasail_profile_create_stats_sat,   "parasail_sg_stats_rowcol_striped_profile_sat", "sg_stats", "striped_profile", "disp",   "NA", "sat", -1, 0, 1, 1, 0},
#if HAVE_SSE2
{parasail_sw_stats_rowcol_scan_profile_sse2_128_64, parasail_profile_create_stats_sse_128_64, "parasail_sw_stats_rowcol_scan_profile_sse2_128_64", "sw_stats", "scan_profile", "sse2",  "128", "64",  2, 0, 1, 1, 0},
{parasail_sw_stats_rowcol_scan_profile_sse2_128_32, parasail_profile_create_stats_sse_128_32, "parasail_sw_stats_rowcol_scan_profile_sse2_128_32", "sw_stats", "scan_profile", "sse2",  "128", "32",  4, 0, 1, 1, 0},
{parasail_sw_stats_rowcol_scan_profile_sse2_128_16, parasail_profile_create_stats_sse_128_16, "parasail_sw_stats_rowcol_scan_profile_sse2_128_16", "sw_stats", "scan_profile", "sse2",  "128", "16",  8, 0, 1, 1, 0},
{parasail_sw_stats_rowcol_scan_profile_sse2_128_8, parasail_profile_create_stats_sse_128_8, "parasail_sw_stats_rowcol_scan_profile_sse2_128_8", "sw_stats", "scan_profile", "sse2",  "128",  "8", 16, 0, 1, 1, 0},
{parasail_sw_stats_rowcol_scan_profile_sse2_128_sat, parasail_profile_create_stats_sse_128_sat, "parasail_sw_stats_rowcol_scan_profile_sse2_128_sat", "sw_stats", "scan_profile", "sse2",  "128", "sat", 16, 0, 1, 1, 0},
{parasail_sw_stats_rowcol_striped_profile_sse2_128_64, parasail_profile_create_stats_sse_128_64, "parasail_sw_stats_rowcol_striped_profile_sse2_128_64", "sw_stats", "striped_profile", "sse2",  "128", "64",  2, 0, 1, 1, 0},
{parasail_sw_stats_rowcol_striped_profile_sse2_128_32, parasail_profile_create_stats_sse_128_32, "parasail_sw_stats_rowcol_striped_profile_sse2_128_32", "sw_stats", "striped_profile", "sse2",  "128", "32",  4, 0, 1, 1, 0},
{parasail_sw_stats_rowcol_striped_profile_sse2_128_16, parasail_profile_create_stats_sse_128_16, "parasail_sw_stats_rowcol_striped_profile_sse2_128_16", "sw_stats", "striped_profile", "sse2",  "128", "16",  8, 0, 1, 1, 0},
{parasail_sw_stats_rowcol_striped_profile_sse2_128_8, parasail_profile_create_stats_sse_128_8, "parasail_sw_stats_rowcol_striped_profile_sse2_128_8", "sw_stats", "striped_profile", "sse2",  "128",  "8", 16, 0, 1, 1, 0},
{parasail_sw_stats_rowcol_striped_profile_sse2_128_sat, parasail_profile_create_stats_sse_128_sat, "parasail_sw_stats_rowcol_striped_profile_sse2_128_sat", "sw_stats", "striped_profile", "sse2",  "128", "sat", 16, 0, 1, 1, 0},
#endif
#if HAVE_SSE41
{parasail_sw_stats_rowcol_scan_profile_sse41_128_64, parasail_profile_create_stats_sse_128_64, "parasail_sw_stats_rowcol_scan_profile_sse41_128_64", "sw_stats", "scan_profile", "sse41", "128", "64",  2, 0, 1, 1, 0},
{parasail_sw_stats_rowcol_scan_profile_sse41_128_32, parasail_profile_create_stats_sse_128_32, "parasail_sw_stats_rowcol_scan_profile_sse41_128_32", "sw_stats", "scan_profile", "sse41", "128", "32",  4, 0, 1, 1, 0},
{parasail_sw_stats_rowcol_scan_profile_sse41_128_16, parasail_profile_create_stats_sse_128_16, "parasail_sw_stats_rowcol_scan_profile_sse41_128_16", "sw_stats", "scan_profile", "sse41", "128", "16",  8, 0, 1, 1, 0},
{parasail_sw_stats_rowcol_scan_profile_sse41_128_8, parasail_profile_create_stats_sse_128_8, "parasail_sw_stats_rowcol_scan_profile_sse41_128_8", "sw_stats", "scan_profile", "sse41", "128",  "8", 16, 0, 1, 1, 0},
{parasail_sw_stats_rowcol_scan_profile_sse41_128_sat, parasail_profile_create_stats_sse_128_sat, "parasail_sw_stats_rowcol_scan_profile_sse41_128_sat", "sw_stats", "scan_profile", "sse41", "128", "sat", 16, 0, 1, 1, 0},
{parasail_sw_stats_rowcol_striped_profile_sse41_128_64, parasail_profile_create_stats_sse_128_64, "parasail_sw_stats_rowcol_striped_profile_sse41_128_64", "sw_stats", "striped_profile", "sse41", "128", "64",  2, 0, 1, 1, 0},
{parasail_sw_stats_rowcol_striped_profile_sse41_128_32, parasail_profile_create_stats_sse_128_32, "parasail_sw_stats_rowcol_striped_profile_sse41_128_32", "sw_stats", "striped_profile", "sse41", "128", "32",  4, 0, 1, 1, 0},
{parasail_sw_stats_rowcol_striped_profile_sse41_128_16, parasail_profile_create_stats_sse_128_16, "parasail_sw_stats_rowcol_striped_profile_sse41_128_16", "sw_stats", "striped_profile", "sse41", "128", "16",  8, 0, 1, 1, 0},
{parasail_sw_stats_rowcol_striped_profile_sse41_128_8, parasail_profile_create_stats_sse_128_8, "parasail_sw_stats_rowcol_striped_profile_sse41_128_8", "sw_stats", "striped_profile", "sse41", "128",  "8", 16, 0, 1, 1, 0},
{parasail_sw_stats_rowcol_striped_profile_sse41_128_sat, parasail_profile_create_stats_sse_128_sat, "parasail_sw_stats_rowcol_striped_profile_sse41_128_sat", "sw_stats", "striped_profile", "sse41", "128", "sat", 16, 0, 1, 1, 0},
#endif
#if HAVE_AVX2
{parasail_sw_stats_rowcol_scan_profile_avx2_256_64, parasail_profile_create_stats_avx_256_64, "parasail_sw_stats_rowcol_scan_profile_avx2_256_64", "sw_stats", "scan_profile", "avx2",  "256", "64",  4, 0, 1, 1, 0},
{parasail_sw_stats_rowcol_scan_profile_avx2_256_32, parasail_profile_create_stats_avx_256_32, "parasail_sw_stats_rowcol_scan_profile_avx2_256_32", "sw_stats", "scan_profile", "avx2",  "256", "32",  8, 0, 1, 1, 0},
{parasail_sw_stats_rowcol_scan_profile_avx2_256_16, parasail_profile_create_stats_avx_256_16, "parasail_sw_stats_rowcol_scan_profile_avx2_256_16", "sw_stats", "scan_profile", "avx2",  "256", "16", 16, 0, 1, 1, 0},
{parasail_sw_stats_rowcol_scan_profile_avx2_256_8, parasail_profile_create_stats_avx_256_8, "parasail_sw_stats_rowcol_scan_profile_avx2_256_8", "sw_stats", "scan_profile", "avx2",  "256",  "8", 32, 0, 1, 1, 0},
{parasail_sw_stats_rowcol_scan_profile_avx2_256_sat, parasail_profile_create_stats_avx_256_sat, "parasail_sw_stats_rowcol_scan_profile_avx2_256_sat", "sw_stats", "scan_profile", "avx2",  "256", "sat", 32, 0, 1, 1, 0},
{parasail_sw_stats_rowcol_striped_profile_avx2_256_64, parasail_profile_create_stats_avx_256_64, "parasail_sw_stats_rowcol_striped_profile_avx2_256_64", "sw_stats", "striped_profile", "avx2",  "256", "64",  4, 0, 1, 1, 0},
{parasail_sw_stats_rowcol_striped_profile_avx2_256_32, parasail_profile_create_stats_avx_256_32, "parasail_sw_stats_rowcol_striped_profile_avx2_256_32", "sw_stats", "striped_profile", "avx2",  "256", "32",  8, 0, 1, 1, 0},
{parasail_sw_stats_rowcol_striped_profile_avx2_256_16, parasail_profile_create_stats_avx_256_16, "parasail_sw_stats_rowcol_striped_profile_avx2_256_16", "sw_stats", "striped_profile", "avx2",  "256", "16", 16, 0, 1, 1, 0},
{parasail_sw_stats_rowcol_striped_profile_avx2_256_8, parasail_profile_create_stats_avx_256_8, "parasail_sw_stats_rowcol_striped_profile_avx2_256_8", "sw_stats", "striped_profile", "avx2",  "256",  "8", 32, 0, 1, 1, 0},
{parasail_sw_stats_rowcol_striped_profile_avx2_256_sat, parasail_profile_create_stats_avx_256_sat, "parasail_sw_stats_rowcol_striped_profile_avx2_256_sat", "sw_stats", "striped_profile", "avx2",  "256", "sat", 32, 0, 1, 1, 0},
#endif
#if HAVE_KNC
{parasail_sw_stats_rowcol_scan_profile_knc_512_32, parasail_profile_create_stats_knc_512_32, "parasail_sw_stats_rowcol_scan_profile_knc_512_32", "sw_stats", "scan_profile", "knc",   "512", "32", 16, 0, 1, 1, 0},
{parasail_sw_stats_rowcol_striped_profile_knc_512_32, parasail_profile_create_stats_knc_512_32, "parasail_sw_stats_rowcol_striped_profile_knc_512_32", "sw_stats", "striped_profile", "knc",   "512", "32", 16, 0, 1, 1, 0},
#endif
{parasail_sw_stats_rowcol_scan_profile_64, parasail_profile_create_stats_64,    "parasail_sw_stats_rowcol_scan_profile_64", "sw_stats", "scan_profile", "disp",   "NA", "64", -1, 0, 1, 1, 0},
{parasail_sw_stats_rowcol_scan_profile_32, parasail_profile_create_stats_32,    "parasail_sw_stats_rowcol_scan_profile_32", "sw_stats", "scan_profile", "disp",   "NA", "32", -1, 0, 1, 1, 0},
{parasail_sw_stats_rowcol_scan_profile_16, parasail_profile_create_stats_16,    "parasail_sw_stats_rowcol_scan_profile_16", "sw_stats", "scan_profile", "disp",   "NA", "16", -1, 0, 1, 1, 0},
{parasail_sw_stats_rowcol_scan_profile_8, parasail_profile_create_stats_8,     "parasail_sw_stats_rowcol_scan_profile_8", "sw_stats", "scan_profile", "disp",   "NA",  "8", -1, 0, 1, 1, 0},
{parasail_sw_stats_rowcol_scan_profile_sat, parasail_profile_create_stats_sat,   "parasail_sw_stats_rowcol_scan_profile_sat", "sw_stats", "scan_profile", "disp",   "NA", "sat", -1, 0, 1, 1, 0},
{parasail_sw_stats_rowcol_striped_profile_64, parasail_profile_create_stats_64,    "parasail_sw_stats_rowcol_striped_profile_64", "sw_stats", "striped_profile", "disp",   "NA", "64", -1, 0, 1, 1, 0},
{parasail_sw_stats_rowcol_striped_profile_32, parasail_profile_create_stats_32,    "parasail_sw_stats_rowcol_striped_profile_32", "sw_stats", "striped_profile", "disp",   "NA", "32", -1, 0, 1, 1, 0},
{parasail_sw_stats_rowcol_striped_profile_16, parasail_profile_create_stats_16,    "parasail_sw_stats_rowcol_striped_profile_16", "sw_stats", "striped_profile", "disp",   "NA", "16", -1, 0, 1, 1, 0},
{parasail_sw_stats_rowcol_striped_profile_8, parasail_profile_create_stats_8,     "parasail_sw_stats_rowcol_striped_profile_8", "sw_stats", "striped_profile", "disp",   "NA",  "8", -1, 0, 1, 1, 0},
{parasail_sw_stats_rowcol_striped_profile_sat, parasail_profile_create_stats_sat,   "parasail_sw_stats_rowcol_striped_profile_sat", "sw_stats", "striped_profile", "disp",   "NA", "sat", -1, 0, 1, 1, 0},
{NULL, NULL, "NULL", "NULL", "NULL", "NULL", "NULL", "NULL", 0, 0, 0, 0, 0}
};

#ifdef __cplusplus
}
#endif

#endif /* _PARASAIL_FUNCTION_TYPE_H_ */
