# Supplementary material for: Parasail: SIMD C library for global, semi-global, and local pairwise sequence alignments
Source: BMC Bioinformatics. 2016 Feb 10;17:81. doi: 10.1186/s12859-016-0930-z (PMC4748600; doi:10.1186/s12859-016-0930-z)
Supplement: Additional file 1 — Parasail v1.0.0 source code. The source code of Parasail version 1.0.0 as a gzipped tar archive file. (GZ 1180 kb) [file 12859_2016_930_MOESM1_ESM.gz › parasail-1.0.0/parasail/io.h]

/**
 * @file
 *
 * @author jeff.daily@pnnl.gov
 *
 * Copyright (c) 2015 Battelle Memorial Institute.
 */
#ifndef _PARASAIL_IO_H_
#define _PARASAIL_IO_H_

#include <sys/stat.h>

#ifdef __cplusplus
extern "C" {
#endif

typedef struct parasail_file {
    int fd;
    off_t size;
    const char *buf;
} parasail_file_t;

typedef struct parasail_file_stat {
    unsigned long sequences;
    unsigned long characters;
    unsigned long shortest;
    unsigned long longest;
    float mean;
    float stddev;
} parasail_file_stat_t;

parasail_file_t* parasail_open(const char *fname);

/** Closes file and frees file parameter. */
void parasail_close(parasail_file_t *file);

int parasail_is_fasta(const parasail_file_t *pf);

int parasail_is_fastq(const parasail_file_t *pf);

parasail_file_stat_t* parasail_stat(const parasail_file_t *pf);

parasail_file_stat_t* parasail_stat_fasta(const parasail_file_t *pf);

parasail_file_stat_t* parasail_stat_fastq(const parasail_file_t *pf);

char * parasail_pack(const parasail_file_t *pf, long * size);

char * parasail_pack_fasta(const parasail_file_t *pf, long * size);

char * parasail_pack_fastq(const parasail_file_t *pf, long * size);


/* char buffer versions of io functions */

int parasail_is_fasta_buffer(const char *, off_t size);

int parasail_is_fastq_buffer(const char *pf, off_t size);

parasail_file_stat_t* parasail_stat_buffer(const char *buffer, off_t size);

parasail_file_stat_t* parasail_stat_fasta_buffer(const char *buffer, off_t size);

parasail_file_stat_t* parasail_stat_fastq_buffer(const char *buffer, off_t size);

char * parasail_pack_buffer(const char *buffer, off_t size, long * packed_size);

char * parasail_pack_fasta_buffer(const char *buffer, off_t size, long * packed_size);

char * parasail_pack_fastq_buffer(const char *buffer, off_t size, long * packed_size);

#ifdef __cplusplus
}
#endif

#endif /* _PARASAIL_IO_H_ */
