# Supplementary material for: Parasail: SIMD C library for global, semi-global, and local pairwise sequence alignments
Source: BMC Bioinformatics. 2016 Feb 10;17:81. doi: 10.1186/s12859-016-0930-z (PMC4748600; doi:10.1186/s12859-016-0930-z)
Supplement: Additional file 1 — Parasail v1.0.0 source code. The source code of Parasail version 1.0.0 as a gzipped tar archive file. (GZ 1180 kb) [file 12859_2016_930_MOESM1_ESM.gz › parasail-1.0.0/parasail/memory.h]

/**
 * @file
 *
 * @author jeff.daily@pnnl.gov
 *
 * Copyright (c) 2015 Battelle Memorial Institute.
 */
#ifndef _PARASAIL_INTERNAL_H_
#define _PARASAIL_INTERNAL_H_

#include <stdint.h>

#include "parasail.h"

#ifdef __cplusplus
extern "C" {
#endif

extern PARASAIL_LOCAL void * parasail_memalign(size_t alignment, size_t size);
extern PARASAIL_LOCAL int * parasail_memalign_int(size_t alignment, size_t size);
extern PARASAIL_LOCAL int8_t * parasail_memalign_int8_t(size_t alignment, size_t size);
extern PARASAIL_LOCAL int16_t * parasail_memalign_int16_t(size_t alignment, size_t size);
extern PARASAIL_LOCAL int32_t * parasail_memalign_int32_t(size_t alignment, size_t size);
extern PARASAIL_LOCAL int64_t * parasail_memalign_int64_t(size_t alignment, size_t size);

extern PARASAIL_LOCAL void parasail_free(void *ptr);

extern PARASAIL_LOCAL void parasail_memset(void *b, int c, size_t len);
extern PARASAIL_LOCAL void parasail_memset_int(int *b, int c, size_t len);
extern PARASAIL_LOCAL void parasail_memset_int8_t(int8_t *b, int8_t c, size_t len);
extern PARASAIL_LOCAL void parasail_memset_int16_t(int16_t *b, int16_t c, size_t len);
extern PARASAIL_LOCAL void parasail_memset_int32_t(int32_t *b, int32_t c, size_t len);
extern PARASAIL_LOCAL void parasail_memset_int64_t(int64_t *b, int64_t c, size_t len);

extern PARASAIL_LOCAL parasail_result_t* parasail_result_new();
extern PARASAIL_LOCAL parasail_result_t* parasail_result_new_table1(const int a, const int b);
extern PARASAIL_LOCAL parasail_result_t* parasail_result_new_table3(const int a, const int b);
extern PARASAIL_LOCAL parasail_result_t* parasail_result_new_rowcol1(const int a, const int b);
extern PARASAIL_LOCAL parasail_result_t* parasail_result_new_rowcol3(const int a, const int b);

extern PARASAIL_LOCAL parasail_profile_t* parasail_profile_new(
        const char * s1, const int s1Len, const parasail_matrix_t *matrix);

extern PARASAIL_LOCAL char* parasail_reverse(const char *s, int end);

#ifdef __cplusplus
}
#endif

#endif /* _PARASAIL_INTERNAL_H_ */
