# Supplementary material for: Parasail: SIMD C library for global, semi-global, and local pairwise sequence alignments
Source: BMC Bioinformatics. 2016 Feb 10;17:81. doi: 10.1186/s12859-016-0930-z (PMC4748600; doi:10.1186/s12859-016-0930-z)
Supplement: Additional file 1 — Parasail v1.0.0 source code. The source code of Parasail version 1.0.0 as a gzipped tar archive file. (GZ 1180 kb) [file 12859_2016_930_MOESM1_ESM.gz › parasail-1.0.0/src/nw_scan_sse41_128_32.c]

/**
 * @file
 *
 * @author jeff.daily@pnnl.gov
 *
 * Copyright (c) 2015 Battelle Memorial Institute.
 */
#include "config.h"

#include <stdint.h>
#include <stdlib.h>

#include <emmintrin.h>
#include <smmintrin.h>

#include "parasail.h"
#include "parasail/memory.h"
#include "parasail/internal_sse.h"

#define NEG_INF (INT32_MIN/(int32_t)(2))

#define _mm_rlli_si128_rpl(a,imm) _mm_alignr_epi8(a, a, 16-imm)


#ifdef PARASAIL_TABLE
static inline void arr_store_si128(
        int *array,
        __m128i vH,
        int32_t t,
        int32_t seglen,
        int32_t d,
        int32_t dlen)
{
    array[(0*seglen+t)*dlen + d] = (int32_t)_mm_extract_epi32(vH, 0);
    array[(1*seglen+t)*dlen + d] = (int32_t)_mm_extract_epi32(vH, 1);
    array[(2*seglen+t)*dlen + d] = (int32_t)_mm_extract_epi32(vH, 2);
    array[(3*seglen+t)*dlen + d] = (int32_t)_mm_extract_epi32(vH, 3);
}
#endif

#ifdef PARASAIL_ROWCOL
static inline void arr_store_col(
        int *col,
        __m128i vH,
        int32_t t,
        int32_t seglen)
{
    col[0*seglen+t] = (int32_t)_mm_extract_epi32(vH, 0);
    col[1*seglen+t] = (int32_t)_mm_extract_epi32(vH, 1);
    col[2*seglen+t] = (int32_t)_mm_extract_epi32(vH, 2);
    col[3*seglen+t] = (int32_t)_mm_extract_epi32(vH, 3);
}
#endif

#ifdef PARASAIL_TABLE
#define FNAME parasail_nw_table_scan_sse41_128_32
#define PNAME parasail_nw_table_scan_profile_sse41_128_32
#else
#ifdef PARASAIL_ROWCOL
#define FNAME parasail_nw_rowcol_scan_sse41_128_32
#define PNAME parasail_nw_rowcol_scan_profile_sse41_128_32
#else
#define FNAME parasail_nw_scan_sse41_128_32
#define PNAME parasail_nw_scan_profile_sse41_128_32
#endif
#endif

parasail_result_t* FNAME(
        const char * const restrict s1, const int s1Len,
        const char * const restrict s2, const int s2Len,
        const int open, const int gap, const parasail_matrix_t *matrix)
{
    parasail_profile_t *profile = parasail_profile_create_sse_128_32(s1, s1Len, matrix);
    parasail_result_t *result = PNAME(profile, s2, s2Len, open, gap);
    parasail_profile_free(profile);
    return result;
}

parasail_result_t* PNAME(
        const parasail_profile_t * const restrict profile,
        const char * const restrict s2, const int s2Len,
        const int open, const int gap)
{
    int32_t i = 0;
    int32_t j = 0;
    int32_t k = 0;
    int32_t end_query = 0;
    int32_t end_ref = 0;
    int32_t segNum = 0;
    const int s1Len = profile->s1Len;
    const parasail_matrix_t *matrix = profile->matrix;
    const int32_t segWidth = 4; /* number of values in vector unit */
    const int32_t segLen = (s1Len + segWidth - 1) / segWidth;
    const int32_t offset = (s1Len - 1) % segLen;
    const int32_t position = (segWidth - 1) - (s1Len - 1) / segLen;
    __m128i* const restrict pvP = (__m128i*)profile->profile32.score;
    __m128i* const restrict pvE = parasail_memalign___m128i(16, segLen);
    int32_t* const restrict boundary = parasail_memalign_int32_t(16, s2Len+1);
    __m128i* const restrict pvHt= parasail_memalign___m128i(16, segLen);
    __m128i* const restrict pvH = parasail_memalign___m128i(16, segLen);
    __m128i vGapO = _mm_set1_epi32(open);
    __m128i vGapE = _mm_set1_epi32(gap);
    __m128i vNegInf = _mm_set1_epi32(NEG_INF);
    int32_t score = NEG_INF;
    const int32_t segLenXgap = -segLen*gap;
    __m128i insert_mask = _mm_cmpeq_epi32(_mm_setzero_si128(),
            _mm_set_epi32(1,0,0,0));
    __m128i vSegLenXgap1 = _mm_set1_epi32((segLen-1)*gap);
    __m128i vSegLenXgap = _mm_blendv_epi8(vNegInf,
            _mm_set1_epi32(segLenXgap),
            insert_mask);
    
#ifdef PARASAIL_TABLE
    parasail_result_t *result = parasail_result_new_table1(segLen*segWidth, s2Len);
#else
#ifdef PARASAIL_ROWCOL
    parasail_result_t *result = parasail_result_new_rowcol1(segLen*segWidth, s2Len);
#else
    parasail_result_t *result = parasail_result_new();
#endif
#endif

    /* initialize H and E */
    {
        int32_t index = 0;
        for (i=0; i<segLen; ++i) {
            __m128i_32_t h;
            __m128i_32_t e;
            for (segNum=0; segNum<segWidth; ++segNum) {
                int64_t tmp = -open-gap*(segNum*segLen+i);
                h.v[segNum] = tmp < INT32_MIN ? INT32_MIN : tmp;
                tmp = tmp - open;
                e.v[segNum] = tmp < INT32_MIN ? INT32_MIN : tmp;
            }
            _mm_store_si128(&pvH[index], h.m);
            _mm_store_si128(&pvE[index], e.m);
            ++index;
        }
    }

    /* initialize uppder boundary */
    {
        boundary[0] = 0;
        for (i=1; i<=s2Len; ++i) {
            int64_t tmp = -open-gap*(i-1);
            boundary[i] = tmp < INT32_MIN ? INT32_MIN : tmp;
        }
    }

    /* outer loop over database sequence */
    for (j=0; j<s2Len; ++j) {
        __m128i vE;
        __m128i vHt;
        __m128i vFt;
        __m128i vH;
        __m128i vHp;
        __m128i *pvW;
        __m128i vW;

        /* calculate E */
        /* calculate Ht */
        /* calculate Ft first pass */
        vHp = _mm_load_si128(pvH+(segLen-1));
        vHp = _mm_slli_si128(vHp, 4);
        vHp = _mm_insert_epi32(vHp, boundary[j], 0);
        pvW = pvP + matrix->mapper[(unsigned char)s2[j]]*segLen;
        vHt = vNegInf;
        vFt = vNegInf;
        for (i=0; i<segLen; ++i) {
            vH = _mm_load_si128(pvH+i);
            vE = _mm_load_si128(pvE+i);
            vW = _mm_load_si128(pvW+i);
            vE = _mm_max_epi32(
                    _mm_sub_epi32(vE, vGapE),
                    _mm_sub_epi32(vH, vGapO));
            vFt = _mm_sub_epi32(vFt, vGapE);
            vFt = _mm_max_epi32(vFt, vHt);
            vHt = _mm_max_epi32(
                    _mm_add_epi32(vHp, vW),
                    vE);
            _mm_store_si128(pvE+i, vE);
            _mm_store_si128(pvHt+i, vHt);
            vHp = vH;
        }

        /* adjust Ft before local prefix scan */
        vHt = _mm_slli_si128(vHt, 4);
        vHt = _mm_insert_epi32(vHt, boundary[j+1], 0);
        vFt = _mm_max_epi32(vFt,
                _mm_sub_epi32(vHt, vSegLenXgap1));
        /* local prefix scan */
        vFt = _mm_blendv_epi8(vNegInf, vFt, insert_mask);
            for (i=0; i<segWidth-1; ++i) {
                __m128i vFtt = _mm_rlli_si128_rpl(vFt, 4);
                vFtt = _mm_add_epi32(vFtt, vSegLenXgap);
                vFt = _mm_max_epi32(vFt, vFtt);
            }
        vFt = _mm_rlli_si128_rpl(vFt, 4);

        /* second Ft pass */
        /* calculate vH */
        for (i=0; i<segLen; ++i) {
            vFt = _mm_sub_epi32(vFt, vGapE);
            vFt = _mm_max_epi32(vFt, vHt);
            vHt = _mm_load_si128(pvHt+i);
            vH = _mm_max_epi32(vHt, _mm_sub_epi32(vFt, vGapO));
            _mm_store_si128(pvH+i, vH);
            
#ifdef PARASAIL_TABLE
            arr_store_si128(result->score_table, vH, i, segLen, j, s2Len);
#endif
        }

#ifdef PARASAIL_ROWCOL
        /* extract last value from the column */
        {
            vH = _mm_load_si128(pvH + offset);
            for (k=0; k<position; ++k) {
                vH = _mm_slli_si128(vH, 4);
            }
            result->score_row[j] = (int32_t) _mm_extract_epi32 (vH, 3);
        }
#endif
    }

#ifdef PARASAIL_ROWCOL
    for (i=0; i<segLen; ++i) {
        __m128i vH = _mm_load_si128(pvH+i);
        arr_store_col(result->score_col, vH, i, segLen);
    }
#endif

    /* extract last value from the last column */
    {
        __m128i vH = _mm_load_si128(pvH + offset);
        for (k=0; k<position; ++k) {
            vH = _mm_slli_si128(vH, 4);
        }
        score = (int32_t) _mm_extract_epi32 (vH, 3);
    }

    

    result->score = score;
    result->end_query = end_query;
    result->end_ref = end_ref;

    parasail_free(boundary);
    parasail_free(pvH);
    parasail_free(pvHt);
    parasail_free(pvE);

    return result;
}
